# Supplementary material for: Syntheses and crystal structures of 4-(4-meth­oxy­phen­yl)piperazin-1-ium 4-methyl­benzoate monohydrate and bis­[4-(4-meth­oxy­phen­yl)piperazin-1-ium] benzene-1,2-di­carboxyl­ate
Source: Acta Crystallogr E Crystallogr Commun. 2022 Aug 26;78(Pt 9):947–52. doi: 10.1107/S2056989022008337 (PMC9443794; doi:10.1107/S2056989022008337)
Supplement: Supplementary file 1 [file e-78-00947-sup1.cif]

##############################################################################
#                                                                            #
# This CIF contains the data in a paper accepted for publication in          #
# Acta Crystallographica Section E. It conforms to the requirements of       #
# Notes for Authors for Acta Crystallographica Section E, and has been       #
# peer reviewed under the auspices of the IUCr Commission on Journals.       #
#                                                                            #
# Full details of the Crystallographic Information File format               #
# are given in the paper "The Crystallographic Information File (CIF):       #
# a New Standard Archive File for Crystallography" by S. R. Hall, F. H.      #
# Allen and I. D. Brown [Acta Cryst. (1991), A47, 655-685].                  #
#                                                                            #
# The current version of the core CIF dictionary is obtainable from          #
# ftp://ftp.iucr.org/pub/cif_core.dic.                                       #
#                                                                            #
# Software is freely available for graphical display of the structure(s)     #
# in this CIF. For information consult the CIF software page                 #
# http://www.iucr.org/resources/cif/software.                                #
#                                                                            #
# This file may be used for bona fide research purposes within the           #
# scientific community so long as proper attribution is given to the journal # 
# article from which it was obtained.                                        #
#                                                                            #
##############################################################################
data_global
_audit_creation_method     'from SHELXL-2014'
_journal_date_recd_electronic     2022-07-29
_journal_date_accepted     2022-08-21
_journal_name_full     'Acta Crystallographica, Section E'
_journal_year     2022
_journal_volume     78
_journal_issue      9
_journal_page_first     0
_journal_page_last     0
_journal_paper_category     GO
_journal_paper_doi     10.1107/S2056989022008337
_journal_coeditor_code     ZL5034
loop_
    _publ_contact_author_name
    _publ_contact_author_address
    _publ_contact_author_email
    'Yathirajan, Hemmige S.'
;  Department of Studies in Chemistry,
University of Mysore,
Manasagangotri, Mysore-570 006,
India
;
 yathirajan@hotmail.com
_publ_contact_author_fax     ?
_publ_contact_author_phone     ?
_publ_section_title
;
Syntheses and crystal structures of 4-(4-methoxyphenyl)piperazin-1-ium
4-methylbenzoate monohydrate and bis[4-(4-methoxyphenyl)piperazin-1-ium]
benzene-1,2-dicarboxylate
;
loop_
    _publ_author_name
    _publ_author_footnote
    _publ_author_address
    'Shankara Prasad, Holehundi J.' .
;  Department of Chemistry,
Yuvaraja's College,
University of Mysore,
Mysore-570 005,
India
;
    'Devaraju.' .
;  Department of Chemistry,
Yuvaraja's College,
University of Mysore
Mysore-570 005,
India
;
    'Vinaya' .
;  Department of Studies in Chemistry,
University of Mysore,
Manasagangotri, Mysore-570 006,
India
;
    'Yathirajan, Hemmige S.' .
;  Department of Studies in Chemistry,
University of Mysore,
Manasagangotri, Mysore-570 006,
India
;
    'Parkin, Sean R.' .
;    Department of Chemistry, University of Kentucky,
     Lexington, KY 40506, USA
;
    'Glidewell, Christopher' .
;    School of Chemistry, University of St Andrews,
     St Andrews, Fife KY16 9ST, UK
;
_publ_section_synopsis
;
Two salts derived from <i>N</i>-(4-methoxyphenyl)piperazine crystallize with
six independent molecular species in the asymmetric unit. In each compound,
multiple hydrogen bonds link these components into complex sheets.
;
data_I
_audit_creation_method     SHELXL-2014
_chemical_name_systematic
;
4-(4-Methoxyphenyl)piperazin-1-ium 4-methylbenzoate monohydrate
;
_chemical_name_common     ?
_chemical_formula_moiety     'C11 H17 N2 O +, C8 H7 O2 -, H2 O'
_chemical_formula_sum     'C19 H26 N2 O4'
_chemical_formula_iupac     'C11 H17 N2 O +, C8 H7 O2 -, H2 O'
_chemical_formula_weight     346.42
_chemical_melting_point     ?
_space_group_crystal_system     triclinic
_space_group_name_H-M_alt     'P -1'
_space_group_name_Hall     '-P 1'
loop_
    _space_group_symop_operation_xyz
    'x, y, z'
    '-x, -y, -z'
_cell_length_a     7.4141(5)
_cell_length_b     12.3595(11)
_cell_length_c     19.9917(17)
_cell_angle_alpha     86.695(2)
_cell_angle_beta     83.654(2)
_cell_angle_gamma     82.182(3)
_cell_volume     1802.1(3)
_cell_formula_units_Z     4
_cell_measurement_reflns_used     8258
_cell_measurement_theta_min     1.917
_cell_measurement_theta_max     27.535
_cell_measurement_temperature     180(2)
_exptl_crystal_description     needle
_exptl_crystal_colour     colourless
_exptl_crystal_size_max     0.300
_exptl_crystal_size_mid     0.180
_exptl_crystal_size_min     0.080
_exptl_crystal_density_diffrn     1.277
_exptl_crystal_density_meas     ?
_exptl_crystal_density_method     ?
_exptl_crystal_F_000     744
_exptl_absorpt_coefficient_mu     0.090
_exptl_absorpt_correction_type     multi-scan
_exptl_absorpt_process_details
;
(SADABS; Krause <i>et al.</i>,  2015)
;
_exptl_absorpt_correction_T_min     0.938
_exptl_absorpt_correction_T_max     0.971
_exptl_special_details     ?
_diffrn_ambient_temperature     180(2)
_diffrn_source     'microsource'
_diffrn_radiation_type     MoK\a
_diffrn_radiation_wavelength     0.71073
_diffrn_radiation_monochromator     'multilayer optics'
_diffrn_measurement_device_type     'Bruker D8 Venture dual source'
_diffrn_measurement_method     '\f and \w scans'
_diffrn_detector_area_resol_mean     ?
_diffrn_reflns_number     54020
_diffrn_reflns_av_R_equivalents     0.0496
_diffrn_reflns_av_unetI/netI     0.0324
_diffrn_reflns_theta_min     1.917
_diffrn_reflns_theta_max     27.535
_diffrn_reflns_theta_full     25.242
_diffrn_measured_fraction_theta_max     0.998
_diffrn_measured_fraction_theta_full     0.999
_diffrn_reflns_limit_h_min     -9
_diffrn_reflns_limit_h_max     8
_diffrn_reflns_limit_k_min     -16
_diffrn_reflns_limit_k_max     16
_diffrn_reflns_limit_l_min     -25
_diffrn_reflns_limit_l_max     25
_diffrn_standards_number     0
_diffrn_standards_interval_count     0
_diffrn_standards_interval_time     0
_diffrn_standards_decay_%     0
_refine_special_details     ?
_reflns_number_total     8288
_reflns_number_gt     5772
_reflns_threshold_expression     'I > 2\s(I)'
_refine_ls_structure_factor_coef     Fsqd
_refine_ls_matrix_type     full
_refine_ls_R_factor_all     0.0727
_refine_ls_R_factor_gt     0.0456
_refine_ls_wR_factor_gt     0.1145
_refine_ls_wR_factor_ref     0.1317
_refine_ls_goodness_of_fit_ref     1.037
_refine_ls_restrained_S_all     1.037
_refine_ls_number_reflns     8288
_refine_ls_number_parameters     479
_refine_ls_number_restraints     0
_refine_ls_hydrogen_treatment     mixed
_refine_ls_weighting_scheme     calc
_refine_ls_weighting_details
              'w=1/[\s^2^(Fo^2^)+(0.0586P)^2^+0.3838P] where P=(Fo^2^+2Fc^2^)/3'
_atom_sites_solution_hydrogens     mixed
_atom_sites_solution_primary     dual
_atom_sites_solution_secondary     ?
_refine_ls_shift/su_max     0.001
_refine_ls_shift/su_mean     0.000
_refine_diff_density_max     0.297
_refine_diff_density_min     -0.181
_refine_ls_extinction_method     none
_refine_ls_extinction_coef     .
loop_
    _atom_type_symbol
    _atom_type_description
    _atom_type_scat_dispersion_real
    _atom_type_scat_dispersion_imag
    _atom_type_scat_source
    'C' 'C' 0.0033 0.0016
                         'International Tables Vol C Tables 4.2.6.8 and 6.1.1.4'
    'H' 'H' 0.0000 0.0000
                         'International Tables Vol C Tables 4.2.6.8 and 6.1.1.4'
    'N' 'N' 0.0061 0.0033
                         'International Tables Vol C Tables 4.2.6.8 and 6.1.1.4'
    'O' 'O' 0.0106 0.0060
                         'International Tables Vol C Tables 4.2.6.8 and 6.1.1.4'
_computing_data_collection
;
APEX3 (Bruker, 2016)
;
_computing_cell_refinement
;
APEX3 (Bruker, 2016)
;
_computing_data_reduction
;
APEX3 (Bruker, 2016)
;
_computing_structure_solution
;
<i>SHELXT2014/5</i> (Sheldrick, 2015a)
;
_computing_structure_refinement
;
<i>SHELXL2014</i> (Sheldrick, 2015b)
;
_computing_molecular_graphics
;
PLATON (Spek, 2020)
;
_computing_publication_material
;
<i>SHELXL2014</i> (Sheldrick, 2015b) and PLATON (Spek, 2020)
;
loop_
    _atom_site_type_symbol
    _atom_site_label
    _atom_site_fract_x
    _atom_site_fract_y
    _atom_site_fract_z
    _atom_site_U_iso_or_equiv
    _atom_site_adp_type
    _atom_site_calc_flag
    _atom_site_occupancy
    _atom_site_disorder_assembly
    _atom_site_disorder_group
    N N11 0.76096(16) 0.62068(10) 0.54566(6) 0.0267(3) Uani d 1 . .
    H H11 0.733(2) 0.6044(12) 0.5026(8) 0.032 Uiso d 1 . .
    H H12 0.880(2) 0.6350(12) 0.5392(7) 0.032 Uiso d 1 . .
    C C12 0.7518(2) 0.52384(11) 0.59281(7) 0.0310(3) Uani d 1 . .
    H H12A 0.8359 0.4610 0.5742 0.037 Uiso calc 1 . .
    H H12B 0.6260 0.5039 0.5981 0.037 Uiso calc 1 . .
    C C13 0.8047(2) 0.54855(11) 0.66075(7) 0.0294(3) Uani d 1 . .
    H H13A 0.7922 0.4845 0.6922 0.035 Uiso calc 1 . .
    H H13B 0.9346 0.5612 0.6559 0.035 Uiso calc 1 . .
    N N14 0.69096(14) 0.64449(9) 0.68905(5) 0.0240(2) Uani d 1 . .
    C C15 0.69514(18) 0.74004(10) 0.64205(6) 0.0255(3) Uani d 1 . .
    H H15A 0.8203 0.7610 0.6359 0.031 Uiso calc 1 . .
    H H15B 0.6112 0.8024 0.6614 0.031 Uiso calc 1 . .
    C C16 0.63897(18) 0.71658(11) 0.57442(6) 0.0280(3) Uani d 1 . .
    H H16A 0.5105 0.7011 0.5798 0.034 Uiso calc 1 . .
    H H16B 0.6472 0.7814 0.5433 0.034 Uiso calc 1 . .
    C C141 0.71549(17) 0.66404(11) 0.75664(6) 0.0243(3) Uani d 1 . .
    C C142 0.8279(2) 0.59160(12) 0.79520(7) 0.0355(3) Uani d 1 . .
    H H142 0.8979 0.5294 0.7751 0.043 Uiso calc 1 . .
    C C143 0.8388(2) 0.60898(14) 0.86214(7) 0.0426(4) Uani d 1 . .
    H H143 0.9144 0.5578 0.8876 0.051 Uiso calc 1 . .
    C C144 0.7416(2) 0.69941(13) 0.89278(7) 0.0369(3) Uani d 1 . .
    C C145 0.6318(2) 0.77281(12) 0.85531(7) 0.0348(3) Uani d 1 . .
    H H145 0.5649 0.8358 0.8755 0.042 Uiso calc 1 . .
    C C146 0.61891(19) 0.75492(12) 0.78825(7) 0.0299(3) Uani d 1 . .
    H H146 0.5421 0.8061 0.7632 0.036 Uiso calc 1 . .
    O O144 0.76486(19) 0.70874(10) 0.95950(5) 0.0570(4) Uani d 1 . .
    C C147 0.6805(3) 0.80445(16) 0.99074(8) 0.0634(6) Uani d 1 . .
    H H17A 0.7279 0.8681 0.9672 0.095 Uiso calc 1 . .
    H H17B 0.7069 0.8009 1.0378 0.095 Uiso calc 1 . .
    H H17C 0.5479 0.8111 0.9889 0.095 Uiso calc 1 . .
    N N21 0.75064(16) 0.11429(10) 0.54577(6) 0.0264(2) Uani d 1 . .
    H H21 0.723(2) 0.0975(12) 0.5026(8) 0.032 Uiso d 1 . .
    H H22 0.867(2) 0.1300(12) 0.5412(7) 0.032 Uiso d 1 . .
    C C22 0.7444(2) 0.01754(11) 0.59339(7) 0.0299(3) Uani d 1 . .
    H H22A 0.8321 -0.0443 0.5755 0.036 Uiso calc 1 . .
    H H22B 0.6202 -0.0048 0.5982 0.036 Uiso calc 1 . .
    C C23 0.79276(19) 0.04501(11) 0.66152(7) 0.0291(3) Uani d 1 . .
    H H23A 0.7829 -0.0189 0.6933 0.035 Uiso calc 1 . .
    H H23B 0.9212 0.0604 0.6571 0.035 Uiso calc 1 . .
    N N24 0.67239(14) 0.14015(9) 0.68904(5) 0.0239(2) Uani d 1 . .
    C C25 0.67558(18) 0.23465(11) 0.64143(6) 0.0257(3) Uani d 1 . .
    H H25A 0.7999 0.2569 0.6356 0.031 Uiso calc 1 . .
    H H25B 0.5892 0.2967 0.6599 0.031 Uiso calc 1 . .
    C C26 0.62318(18) 0.20845(11) 0.57381(6) 0.0274(3) Uani d 1 . .
    H H26A 0.4963 0.1903 0.5790 0.033 Uiso calc 1 . .
    H H26B 0.6283 0.2731 0.5424 0.033 Uiso calc 1 . .
    C C241 0.70163(17) 0.16099(11) 0.75612(6) 0.0249(3) Uani d 1 . .
    C C242 0.7146(2) 0.07628(13) 0.80489(7) 0.0428(4) Uani d 1 . .
    H H242 0.7053 0.0041 0.7929 0.051 Uiso calc 1 . .
    C C243 0.7406(3) 0.09470(14) 0.87012(8) 0.0518(5) Uani d 1 . .
    H H243 0.7485 0.0352 0.9024 0.062 Uiso calc 1 . .
    C C244 0.7554(2) 0.19800(14) 0.88941(7) 0.0391(4) Uani d 1 . .
    C C245 0.7391(2) 0.28321(14) 0.84304(8) 0.0441(4) Uani d 1 . .
    H H245 0.7458 0.3553 0.8557 0.053 Uiso calc 1 . .
    C C246 0.7126(2) 0.26424(13) 0.77696(7) 0.0402(4) Uani d 1 . .
    H H246 0.7018 0.3244 0.7452 0.048 Uiso calc 1 . .
    O O244 0.7874(2) 0.20623(11) 0.95543(6) 0.0610(4) Uani d 1 . .
    C C247 0.8036(3) 0.31074(18) 0.97722(10) 0.0723(7) Uani d 1 . .
    H H27A 0.9015 0.3418 0.9486 0.109 Uiso calc 1 . .
    H H27B 0.8328 0.3045 1.0240 0.109 Uiso calc 1 . .
    H H27C 0.6877 0.3586 0.9742 0.109 Uiso calc 1 . .
    C C31 0.75414(17) 0.59237(11) 0.30344(7) 0.0263(3) Uani d 1 . .
    C C32 0.8027(2) 0.66491(12) 0.25084(7) 0.0354(3) Uani d 1 . .
    H H32 0.8517 0.7290 0.2600 0.042 Uiso calc 1 . .
    C C33 0.7799(2) 0.64400(14) 0.18531(8) 0.0437(4) Uani d 1 . .
    H H33 0.8126 0.6946 0.1499 0.052 Uiso calc 1 . .
    C C34 0.7104(2) 0.55090(14) 0.17012(8) 0.0399(4) Uani d 1 . .
    C C35 0.6671(2) 0.47747(13) 0.22262(7) 0.0375(4) Uani d 1 . .
    H H35 0.6231 0.4119 0.2132 0.045 Uiso calc 1 . .
    C C36 0.68710(18) 0.49820(12) 0.28865(7) 0.0308(3) Uani d 1 . .
    H H36 0.6546 0.4475 0.3240 0.037 Uiso calc 1 . .
    C C37 0.77205(18) 0.61793(11) 0.37504(7) 0.0289(3) Uani d 1 . .
    O O31 0.69445(14) 0.56144(8) 0.42179(5) 0.0355(2) Uani d 1 . .
    O O32 0.86049(16) 0.69333(10) 0.38415(6) 0.0465(3) Uani d 1 . .
    C C38 0.6821(3) 0.52858(18) 0.09872(9) 0.0619(5) Uani d 1 . .
    H H38A 0.6373 0.5972 0.0753 0.093 Uiso calc 1 . .
    H H38B 0.5922 0.4772 0.0995 0.093 Uiso calc 1 . .
    H H38C 0.7986 0.4969 0.0751 0.093 Uiso calc 1 . .
    C C41 0.78088(17) 0.09275(11) 0.30254(7) 0.0257(3) Uani d 1 . .
    C C42 0.85635(19) 0.16165(12) 0.25294(8) 0.0348(3) Uani d 1 . .
    H H42 0.9018 0.2252 0.2652 0.042 Uiso calc 1 . .
    C C43 0.8655(2) 0.13794(14) 0.18548(8) 0.0433(4) Uani d 1 . .
    H H43 0.9165 0.1860 0.1520 0.052 Uiso calc 1 . .
    C C44 0.8020(2) 0.04568(14) 0.16608(7) 0.0409(4) Uani d 1 . .
    C C45 0.7276(2) -0.02308(13) 0.21581(7) 0.0363(3) Uani d 1 . .
    H H45 0.6831 -0.0868 0.2034 0.044 Uiso calc 1 . .
    C C46 0.71718(18) -0.00019(11) 0.28337(7) 0.0290(3) Uani d 1 . .
    H H46 0.6661 -0.0484 0.3167 0.035 Uiso calc 1 . .
    C C47 0.77169(18) 0.11822(12) 0.37561(7) 0.0297(3) Uani d 1 . .
    O O41 0.69295(14) 0.05664(9) 0.41930(5) 0.0358(2) Uani d 1 . .
    O O42 0.84243(17) 0.19826(10) 0.38947(6) 0.0529(3) Uani d 1 . .
    C C48 0.8102(3) 0.01966(18) 0.09276(8) 0.0642(6) Uani d 1 . .
    H H48A 0.8524 0.0805 0.0644 0.096 Uiso calc 1 . .
    H H48B 0.6880 0.0087 0.0823 0.096 Uiso calc 1 . .
    H H48C 0.8954 -0.0471 0.0840 0.096 Uiso calc 1 . .
    O O51 0.87815(14) 0.85863(9) 0.46119(5) 0.0333(2) Uani d 1 . .
    H H51 0.813(3) 0.9175(16) 0.4445(9) 0.050 Uiso d 1 . .
    H H52 0.864(2) 0.8028(15) 0.4347(9) 0.050 Uiso d 1 . .
    O O61 0.86471(14) 0.36156(9) 0.46571(5) 0.0340(2) Uani d 1 . .
    H H61 0.845(2) 0.3057(16) 0.4412(9) 0.051 Uiso d 1 . .
    H H62 0.797(3) 0.4234(16) 0.4492(9) 0.051 Uiso d 1 . .
loop_
    _atom_site_aniso_label
    _atom_site_aniso_U_11
    _atom_site_aniso_U_22
    _atom_site_aniso_U_33
    _atom_site_aniso_U_12
    _atom_site_aniso_U_13
    _atom_site_aniso_U_23
    N11 0.0281(6) 0.0315(7) 0.0209(6) -0.0048(5) -0.0022(4) -0.0048(5)
    C12 0.0388(8) 0.0254(7) 0.0290(7) -0.0034(6) -0.0017(6) -0.0065(6)
    C13 0.0397(8) 0.0217(7) 0.0254(7) 0.0019(6) -0.0039(6) -0.0014(5)
    N14 0.0294(6) 0.0214(6) 0.0205(5) -0.0016(4) -0.0019(4) -0.0019(4)
    C15 0.0307(7) 0.0219(7) 0.0230(6) -0.0013(5) -0.0019(5) -0.0004(5)
    C16 0.0310(7) 0.0281(7) 0.0239(7) 0.0009(5) -0.0034(5) -0.0023(5)
    C141 0.0263(6) 0.0253(7) 0.0217(6) -0.0048(5) -0.0027(5) 0.0000(5)
    C142 0.0426(8) 0.0326(8) 0.0292(7) 0.0058(6) -0.0071(6) -0.0023(6)
    C143 0.0540(10) 0.0418(9) 0.0303(8) 0.0071(7) -0.0144(7) 0.0008(7)
    C144 0.0487(9) 0.0404(9) 0.0228(7) -0.0058(7) -0.0085(6) -0.0030(6)
    C145 0.0422(8) 0.0335(8) 0.0278(7) 0.0012(6) -0.0041(6) -0.0074(6)
    C146 0.0340(7) 0.0308(8) 0.0244(7) 0.0021(6) -0.0070(5) -0.0024(6)
    O144 0.0881(10) 0.0560(8) 0.0260(6) 0.0075(7) -0.0207(6) -0.0079(5)
    C147 0.1103(17) 0.0533(12) 0.0268(9) -0.0018(11) -0.0142(9) -0.0118(8)
    N21 0.0262(6) 0.0316(7) 0.0220(6) -0.0038(5) -0.0028(4) -0.0047(5)
    C22 0.0371(7) 0.0245(7) 0.0286(7) -0.0034(6) -0.0038(6) -0.0056(6)
    C23 0.0362(7) 0.0241(7) 0.0259(7) 0.0017(6) -0.0045(5) -0.0018(5)
    N24 0.0274(6) 0.0227(6) 0.0213(5) -0.0019(4) -0.0034(4) -0.0015(4)
    C25 0.0276(7) 0.0228(7) 0.0255(7) 0.0001(5) -0.0018(5) -0.0012(5)
    C26 0.0283(7) 0.0295(7) 0.0234(7) 0.0007(5) -0.0039(5) -0.0005(5)
    C241 0.0238(6) 0.0274(7) 0.0236(6) -0.0035(5) -0.0021(5) -0.0022(5)
    C242 0.0697(11) 0.0306(8) 0.0307(8) -0.0103(8) -0.0128(7) 0.0008(6)
    C243 0.0867(14) 0.0402(10) 0.0300(8) -0.0060(9) -0.0191(8) 0.0056(7)
    C244 0.0463(9) 0.0474(10) 0.0239(7) -0.0008(7) -0.0087(6) -0.0063(7)
    C245 0.0665(11) 0.0359(9) 0.0320(8) -0.0076(8) -0.0092(7) -0.0095(7)
    C246 0.0646(11) 0.0289(8) 0.0281(7) -0.0080(7) -0.0068(7) -0.0008(6)
    O244 0.0957(10) 0.0601(8) 0.0294(6) 0.0005(7) -0.0246(6) -0.0107(6)
    C247 0.1032(18) 0.0722(15) 0.0462(11) 0.0022(12) -0.0323(11) -0.0265(10)
    C31 0.0226(6) 0.0281(7) 0.0281(7) 0.0011(5) -0.0045(5) -0.0063(6)
    C32 0.0431(8) 0.0276(8) 0.0362(8) -0.0041(6) -0.0080(6) -0.0014(6)
    C33 0.0572(10) 0.0415(10) 0.0323(8) -0.0056(8) -0.0089(7) 0.0047(7)
    C34 0.0397(8) 0.0495(10) 0.0304(8) -0.0005(7) -0.0072(6) -0.0083(7)
    C35 0.0356(8) 0.0440(9) 0.0359(8) -0.0108(7) -0.0032(6) -0.0160(7)
    C36 0.0291(7) 0.0332(8) 0.0306(7) -0.0068(6) 0.0004(5) -0.0062(6)
    C37 0.0262(7) 0.0286(7) 0.0314(7) 0.0050(6) -0.0075(5) -0.0097(6)
    O31 0.0410(6) 0.0402(6) 0.0255(5) -0.0021(5) -0.0049(4) -0.0069(4)
    O32 0.0521(7) 0.0477(7) 0.0452(7) -0.0166(5) -0.0084(5) -0.0191(5)
    C38 0.0717(13) 0.0817(15) 0.0349(9) -0.0065(11) -0.0154(9) -0.0130(9)
    C41 0.0228(6) 0.0271(7) 0.0277(7) -0.0004(5) -0.0065(5) -0.0046(5)
    C42 0.0324(7) 0.0299(8) 0.0433(9) -0.0060(6) -0.0060(6) -0.0012(6)
    C43 0.0465(9) 0.0445(10) 0.0359(8) -0.0040(7) 0.0017(7) 0.0074(7)
    C44 0.0474(9) 0.0446(9) 0.0282(8) 0.0061(7) -0.0055(6) -0.0039(7)
    C45 0.0446(9) 0.0319(8) 0.0336(8) -0.0004(6) -0.0119(6) -0.0094(6)
    C46 0.0314(7) 0.0281(7) 0.0280(7) -0.0029(6) -0.0059(5) -0.0023(6)
    C47 0.0252(7) 0.0313(8) 0.0331(7) 0.0031(6) -0.0090(5) -0.0107(6)
    O41 0.0398(6) 0.0417(6) 0.0260(5) -0.0015(5) -0.0063(4) -0.0062(4)
    O42 0.0631(8) 0.0510(7) 0.0516(7) -0.0211(6) -0.0090(6) -0.0239(6)
    C48 0.0876(15) 0.0710(14) 0.0296(9) 0.0081(11) -0.0063(9) -0.0081(9)
    O51 0.0338(5) 0.0334(6) 0.0341(6) -0.0057(4) -0.0042(4) -0.0090(5)
    O61 0.0363(6) 0.0333(6) 0.0340(6) -0.0066(5) -0.0034(4) -0.0104(5)
_geom_special_details
;
 All esds (except the esd in the dihedral angle between two l.s. planes)
 are estimated using the full covariance matrix.  The cell esds are taken
 into account individually in the estimation of esds in distances, angles
 and torsion angles; correlations between esds in cell parameters are only
 used when they are defined by crystal symmetry.  An approximate (isotropic)
 treatment of cell esds is used for estimating esds involving l.s. planes.
;
loop_
    _geom_bond_atom_site_label_1
    _geom_bond_atom_site_label_2
    _geom_bond_site_symmetry_2
    _geom_bond_distance
    _geom_bond_publ_flag
    N11 C12 . 1.4845(18) ?
    N11 C16 . 1.4917(17) ?
    N11 H11 . 0.948(16) ?
    N11 H12 . 0.918(16) ?
    C12 C13 . 1.5131(18) ?
    C12 H12A . 0.9900 ?
    C12 H12B . 0.9900 ?
    C13 N14 . 1.4617(16) ?
    C13 H13A . 0.9900 ?
    C13 H13B . 0.9900 ?
    N14 C141 . 1.4216(16) ?
    N14 C15 . 1.4677(16) ?
    C15 C16 . 1.5128(18) ?
    C15 H15A . 0.9900 ?
    C15 H15B . 0.9900 ?
    C16 H16A . 0.9900 ?
    C16 H16B . 0.9900 ?
    C141 C146 . 1.3917(18) ?
    C141 C142 . 1.3963(19) ?
    C142 C143 . 1.380(2) ?
    C142 H142 . 0.9500 ?
    C143 C144 . 1.381(2) ?
    C143 H143 . 0.9500 ?
    C144 O144 . 1.3771(17) ?
    C144 C145 . 1.379(2) ?
    C145 C146 . 1.3870(19) ?
    C145 H145 . 0.9500 ?
    C146 H146 . 0.9500 ?
    O144 C147 . 1.406(2) ?
    C147 H17A . 0.9800 ?
    C147 H17B . 0.9800 ?
    C147 H17C . 0.9800 ?
    N21 C22 . 1.4874(18) ?
    N21 C26 . 1.4902(17) ?
    N21 H21 . 0.950(16) ?
    N21 H22 . 0.905(16) ?
    C22 C23 . 1.5144(18) ?
    C22 H22A . 0.9900 ?
    C22 H22B . 0.9900 ?
    C23 N24 . 1.4706(16) ?
    C23 H23A . 0.9900 ?
    C23 H23B . 0.9900 ?
    N24 C241 . 1.4251(16) ?
    N24 C25 . 1.4646(16) ?
    C25 C26 . 1.5113(18) ?
    C25 H25A . 0.9900 ?
    C25 H25B . 0.9900 ?
    C26 H26A . 0.9900 ?
    C26 H26B . 0.9900 ?
    C241 C246 . 1.381(2) ?
    C241 C242 . 1.390(2) ?
    C242 C243 . 1.375(2) ?
    C242 H242 . 0.9500 ?
    C243 C244 . 1.377(2) ?
    C243 H243 . 0.9500 ?
    C244 C245 . 1.364(2) ?
    C244 O244 . 1.3784(17) ?
    C245 C246 . 1.394(2) ?
    C245 H245 . 0.9500 ?
    C246 H246 . 0.9500 ?
    O244 C247 . 1.411(2) ?
    C247 H27A . 0.9800 ?
    C247 H27B . 0.9800 ?
    C247 H27C . 0.9800 ?
    C31 C36 . 1.3852(19) ?
    C31 C32 . 1.391(2) ?
    C31 C37 . 1.5072(18) ?
    C32 C33 . 1.383(2) ?
    C32 H32 . 0.9500 ?
    C33 C34 . 1.385(2) ?
    C33 H33 . 0.9500 ?
    C34 C35 . 1.387(2) ?
    C34 C38 . 1.511(2) ?
    C35 C36 . 1.3865(19) ?
    C35 H35 . 0.9500 ?
    C36 H36 . 0.9500 ?
    C37 O32 . 1.2424(17) ?
    C37 O31 . 1.2678(17) ?
    C38 H38A . 0.9800 ?
    C38 H38B . 0.9800 ?
    C38 H38C . 0.9800 ?
    C41 C46 . 1.3885(19) ?
    C41 C42 . 1.390(2) ?
    C41 C47 . 1.5043(18) ?
    C42 C43 . 1.389(2) ?
    C42 H42 . 0.9500 ?
    C43 C44 . 1.382(2) ?
    C43 H43 . 0.9500 ?
    C44 C45 . 1.387(2) ?
    C44 C48 . 1.512(2) ?
    C45 C46 . 1.3876(19) ?
    C45 H45 . 0.9500 ?
    C46 H46 . 0.9500 ?
    C47 O42 . 1.2392(17) ?
    C47 O41 . 1.2705(18) ?
    C48 H48A . 0.9800 ?
    C48 H48B . 0.9800 ?
    C48 H48C . 0.9800 ?
    O51 H51 . 0.89(2) ?
    O51 H52 . 0.918(19) ?
    O61 H61 . 0.904(19) ?
    O61 H62 . 0.92(2) ?
loop_
    _geom_angle_atom_site_label_1
    _geom_angle_atom_site_label_2
    _geom_angle_atom_site_label_3
    _geom_angle_site_symmetry_1
    _geom_angle_site_symmetry_3
    _geom_angle
    _geom_angle_publ_flag
    C12 N11 C16 . . 109.88(10) ?
    C12 N11 H11 . . 110.3(9) ?
    C16 N11 H11 . . 112.7(9) ?
    C12 N11 H12 . . 108.3(10) ?
    C16 N11 H12 . . 110.4(9) ?
    H11 N11 H12 . . 105.1(13) ?
    N11 C12 C13 . . 110.18(11) ?
    N11 C12 H12A . . 109.6 ?
    C13 C12 H12A . . 109.6 ?
    N11 C12 H12B . . 109.6 ?
    C13 C12 H12B . . 109.6 ?
    H12A C12 H12B . . 108.1 ?
    N14 C13 C12 . . 112.02(11) ?
    N14 C13 H13A . . 109.2 ?
    C12 C13 H13A . . 109.2 ?
    N14 C13 H13B . . 109.2 ?
    C12 C13 H13B . . 109.2 ?
    H13A C13 H13B . . 107.9 ?
    C141 N14 C13 . . 115.21(10) ?
    C141 N14 C15 . . 115.05(10) ?
    C13 N14 C15 . . 111.21(10) ?
    N14 C15 C16 . . 111.37(11) ?
    N14 C15 H15A . . 109.4 ?
    C16 C15 H15A . . 109.4 ?
    N14 C15 H15B . . 109.4 ?
    C16 C15 H15B . . 109.4 ?
    H15A C15 H15B . . 108.0 ?
    N11 C16 C15 . . 109.93(11) ?
    N11 C16 H16A . . 109.7 ?
    C15 C16 H16A . . 109.7 ?
    N11 C16 H16B . . 109.7 ?
    C15 C16 H16B . . 109.7 ?
    H16A C16 H16B . . 108.2 ?
    C146 C141 C142 . . 117.13(12) ?
    C146 C141 N14 . . 120.41(11) ?
    C142 C141 N14 . . 122.38(12) ?
    C143 C142 C141 . . 120.97(13) ?
    C143 C142 H142 . . 119.5 ?
    C141 C142 H142 . . 119.5 ?
    C142 C143 C144 . . 121.15(14) ?
    C142 C143 H143 . . 119.4 ?
    C144 C143 H143 . . 119.4 ?
    O144 C144 C145 . . 125.25(14) ?
    O144 C144 C143 . . 115.95(13) ?
    C145 C144 C143 . . 118.79(13) ?
    C144 C145 C146 . . 120.21(13) ?
    C144 C145 H145 . . 119.9 ?
    C146 C145 H145 . . 119.9 ?
    C145 C146 C141 . . 121.74(13) ?
    C145 C146 H146 . . 119.1 ?
    C141 C146 H146 . . 119.1 ?
    C144 O144 C147 . . 117.49(13) ?
    O144 C147 H17A . . 109.5 ?
    O144 C147 H17B . . 109.5 ?
    H17A C147 H17B . . 109.5 ?
    O144 C147 H17C . . 109.5 ?
    H17A C147 H17C . . 109.5 ?
    H17B C147 H17C . . 109.5 ?
    C22 N21 C26 . . 109.64(10) ?
    C22 N21 H21 . . 110.7(9) ?
    C26 N21 H21 . . 111.8(9) ?
    C22 N21 H22 . . 106.9(10) ?
    C26 N21 H22 . . 110.2(10) ?
    H21 N21 H22 . . 107.5(13) ?
    N21 C22 C23 . . 109.97(11) ?
    N21 C22 H22A . . 109.7 ?
    C23 C22 H22A . . 109.7 ?
    N21 C22 H22B . . 109.7 ?
    C23 C22 H22B . . 109.7 ?
    H22A C22 H22B . . 108.2 ?
    N24 C23 C22 . . 112.03(11) ?
    N24 C23 H23A . . 109.2 ?
    C22 C23 H23A . . 109.2 ?
    N24 C23 H23B . . 109.2 ?
    C22 C23 H23B . . 109.2 ?
    H23A C23 H23B . . 107.9 ?
    C241 N24 C25 . . 114.88(10) ?
    C241 N24 C23 . . 113.35(10) ?
    C25 N24 C23 . . 110.62(10) ?
    N24 C25 C26 . . 111.20(11) ?
    N24 C25 H25A . . 109.4 ?
    C26 C25 H25A . . 109.4 ?
    N24 C25 H25B . . 109.4 ?
    C26 C25 H25B . . 109.4 ?
    H25A C25 H25B . . 108.0 ?
    N21 C26 C25 . . 110.03(10) ?
    N21 C26 H26A . . 109.7 ?
    C25 C26 H26A . . 109.7 ?
    N21 C26 H26B . . 109.7 ?
    C25 C26 H26B . . 109.7 ?
    H26A C26 H26B . . 108.2 ?
    C246 C241 C242 . . 116.53(13) ?
    C246 C241 N24 . . 123.04(12) ?
    C242 C241 N24 . . 120.40(12) ?
    C243 C242 C241 . . 121.40(15) ?
    C243 C242 H242 . . 119.3 ?
    C241 C242 H242 . . 119.3 ?
    C242 C243 C244 . . 121.06(15) ?
    C242 C243 H243 . . 119.5 ?
    C244 C243 H243 . . 119.5 ?
    C245 C244 C243 . . 118.89(14) ?
    C245 C244 O244 . . 125.06(15) ?
    C243 C244 O244 . . 116.05(14) ?
    C244 C245 C246 . . 119.87(15) ?
    C244 C245 H245 . . 120.1 ?
    C246 C245 H245 . . 120.1 ?
    C241 C246 C245 . . 122.22(14) ?
    C241 C246 H246 . . 118.9 ?
    C245 C246 H246 . . 118.9 ?
    C244 O244 C247 . . 117.82(14) ?
    O244 C247 H27A . . 109.5 ?
    O244 C247 H27B . . 109.5 ?
    H27A C247 H27B . . 109.5 ?
    O244 C247 H27C . . 109.5 ?
    H27A C247 H27C . . 109.5 ?
    H27B C247 H27C . . 109.5 ?
    C36 C31 C32 . . 118.79(13) ?
    C36 C31 C37 . . 121.27(12) ?
    C32 C31 C37 . . 119.93(13) ?
    C33 C32 C31 . . 120.19(14) ?
    C33 C32 H32 . . 119.9 ?
    C31 C32 H32 . . 119.9 ?
    C32 C33 C34 . . 121.44(15) ?
    C32 C33 H33 . . 119.3 ?
    C34 C33 H33 . . 119.3 ?
    C33 C34 C35 . . 118.01(14) ?
    C33 C34 C38 . . 121.66(16) ?
    C35 C34 C38 . . 120.33(16) ?
    C36 C35 C34 . . 121.09(14) ?
    C36 C35 H35 . . 119.5 ?
    C34 C35 H35 . . 119.5 ?
    C31 C36 C35 . . 120.44(14) ?
    C31 C36 H36 . . 119.8 ?
    C35 C36 H36 . . 119.8 ?
    O32 C37 O31 . . 124.57(13) ?
    O32 C37 C31 . . 117.82(13) ?
    O31 C37 C31 . . 117.61(12) ?
    C34 C38 H38A . . 109.5 ?
    C34 C38 H38B . . 109.5 ?
    H38A C38 H38B . . 109.5 ?
    C34 C38 H38C . . 109.5 ?
    H38A C38 H38C . . 109.5 ?
    H38B C38 H38C . . 109.5 ?
    C46 C41 C42 . . 118.81(12) ?
    C46 C41 C47 . . 121.00(12) ?
    C42 C41 C47 . . 120.18(12) ?
    C43 C42 C41 . . 120.21(14) ?
    C43 C42 H42 . . 119.9 ?
    C41 C42 H42 . . 119.9 ?
    C44 C43 C42 . . 121.24(15) ?
    C44 C43 H43 . . 119.4 ?
    C42 C43 H43 . . 119.4 ?
    C43 C44 C45 . . 118.30(14) ?
    C43 C44 C48 . . 121.61(16) ?
    C45 C44 C48 . . 120.08(16) ?
    C44 C45 C46 . . 121.03(14) ?
    C44 C45 H45 . . 119.5 ?
    C46 C45 H45 . . 119.5 ?
    C45 C46 C41 . . 120.40(13) ?
    C45 C46 H46 . . 119.8 ?
    C41 C46 H46 . . 119.8 ?
    O42 C47 O41 . . 123.97(13) ?
    O42 C47 C41 . . 117.63(14) ?
    O41 C47 C41 . . 118.40(12) ?
    C44 C48 H48A . . 109.5 ?
    C44 C48 H48B . . 109.5 ?
    H48A C48 H48B . . 109.5 ?
    C44 C48 H48C . . 109.5 ?
    H48A C48 H48C . . 109.5 ?
    H48B C48 H48C . . 109.5 ?
    H51 O51 H52 . . 105.5(16) ?
    H61 O61 H62 . . 106.6(16) ?
loop_
    _geom_torsion_atom_site_label_1
    _geom_torsion_atom_site_label_2
    _geom_torsion_atom_site_label_3
    _geom_torsion_atom_site_label_4
    _geom_torsion_site_symmetry_1
    _geom_torsion_site_symmetry_2
    _geom_torsion_site_symmetry_3
    _geom_torsion_site_symmetry_4
    _geom_torsion
    _geom_torsion_publ_flag
    C16 N11 C12 C13 . . . . -57.49(14) ?
    N11 C12 C13 N14 . . . . 56.22(15) ?
    C12 C13 N14 C141 . . . . 171.77(11) ?
    C12 C13 N14 C15 . . . . -55.02(15) ?
    C141 N14 C15 C16 . . . . -171.14(10) ?
    C13 N14 C15 C16 . . . . 55.58(14) ?
    C12 N11 C16 C15 . . . . 58.26(14) ?
    N14 C15 C16 N11 . . . . -57.35(14) ?
    C13 N14 C141 C146 . . . . 177.99(12) ?
    C15 N14 C141 C146 . . . . 46.58(16) ?
    C13 N14 C141 C142 . . . . -5.45(18) ?
    C15 N14 C141 C142 . . . . -136.85(14) ?
    C146 C141 C142 C143 . . . . 1.3(2) ?
    N14 C141 C142 C143 . . . . -175.37(14) ?
    C141 C142 C143 C144 . . . . -1.2(3) ?
    C142 C143 C144 O144 . . . . -179.29(15) ?
    C142 C143 C144 C145 . . . . 0.2(3) ?
    O144 C144 C145 C146 . . . . -179.99(15) ?
    C143 C144 C145 C146 . . . . 0.6(2) ?
    C144 C145 C146 C141 . . . . -0.4(2) ?
    C142 C141 C146 C145 . . . . -0.5(2) ?
    N14 C141 C146 C145 . . . . 176.20(13) ?
    C145 C144 O144 C147 . . . . -4.8(3) ?
    C143 C144 O144 C147 . . . . 174.67(17) ?
    C26 N21 C22 C23 . . . . -57.46(14) ?
    N21 C22 C23 N24 . . . . 56.44(15) ?
    C22 C23 N24 C241 . . . . 173.71(11) ?
    C22 C23 N24 C25 . . . . -55.59(14) ?
    C241 N24 C25 C26 . . . . -173.81(10) ?
    C23 N24 C25 C26 . . . . 56.30(13) ?
    C22 N21 C26 C25 . . . . 58.68(14) ?
    N24 C25 C26 N21 . . . . -58.38(14) ?
    C25 N24 C241 C246 . . . . 6.68(18) ?
    C23 N24 C241 C246 . . . . 135.22(14) ?
    C25 N24 C241 C242 . . . . -175.46(13) ?
    C23 N24 C241 C242 . . . . -46.92(17) ?
    C246 C241 C242 C243 . . . . -1.2(2) ?
    N24 C241 C242 C243 . . . . -179.21(15) ?
    C241 C242 C243 C244 . . . . -0.2(3) ?
    C242 C243 C244 C245 . . . . 1.7(3) ?
    C242 C243 C244 O244 . . . . -177.89(16) ?
    C243 C244 C245 C246 . . . . -1.6(3) ?
    O244 C244 C245 C246 . . . . 177.91(16) ?
    C242 C241 C246 C245 . . . . 1.3(2) ?
    N24 C241 C246 C245 . . . . 179.21(14) ?
    C244 C245 C246 C241 . . . . 0.1(3) ?
    C245 C244 O244 C247 . . . . 0.4(3) ?
    C243 C244 O244 C247 . . . . 179.97(18) ?
    C36 C31 C32 C33 . . . . 1.5(2) ?
    C37 C31 C32 C33 . . . . -177.47(13) ?
    C31 C32 C33 C34 . . . . -0.6(2) ?
    C32 C33 C34 C35 . . . . -1.2(2) ?
    C32 C33 C34 C38 . . . . 178.95(15) ?
    C33 C34 C35 C36 . . . . 2.1(2) ?
    C38 C34 C35 C36 . . . . -178.08(15) ?
    C32 C31 C36 C35 . . . . -0.7(2) ?
    C37 C31 C36 C35 . . . . 178.31(12) ?
    C34 C35 C36 C31 . . . . -1.1(2) ?
    C36 C31 C37 O32 . . . . 168.27(13) ?
    C32 C31 C37 O32 . . . . -12.75(19) ?
    C36 C31 C37 O31 . . . . -12.27(18) ?
    C32 C31 C37 O31 . . . . 166.71(13) ?
    C46 C41 C42 C43 . . . . 0.7(2) ?
    C47 C41 C42 C43 . . . . 179.74(13) ?
    C41 C42 C43 C44 . . . . -0.5(2) ?
    C42 C43 C44 C45 . . . . 0.2(2) ?
    C42 C43 C44 C48 . . . . 179.55(15) ?
    C43 C44 C45 C46 . . . . 0.0(2) ?
    C48 C44 C45 C46 . . . . -179.38(15) ?
    C44 C45 C46 C41 . . . . 0.2(2) ?
    C42 C41 C46 C45 . . . . -0.5(2) ?
    C47 C41 C46 C45 . . . . -179.56(12) ?
    C46 C41 C47 O42 . . . . 175.08(13) ?
    C42 C41 C47 O42 . . . . -3.96(19) ?
    C46 C41 C47 O41 . . . . -4.69(19) ?
    C42 C41 C47 O41 . . . . 176.28(12) ?
loop_
    _geom_hbond_atom_site_label_D
    _geom_hbond_atom_site_label_H
    _geom_hbond_atom_site_label_A
    _geom_hbond_site_symmetry_A
    _geom_hbond_distance_DH
    _geom_hbond_distance_HA
    _geom_hbond_distance_DA
    _geom_hbond_angle_DHA
    _geom_hbond_publ_flag
    N11 H11 O31 . 0.946(16) 1.793(16) 2.7366(16) 174.5(13) y
    N11 H12 O61 2_766 0.917(15) 1.891(15) 2.7969(16) 169.2(13) y
    N21 H21 O41 . 0.949(16) 1.813(16) 2.7592(16) 174.1(14) y
    N21 H22 O51 2_766 0.904(15) 1.909(15) 2.8047(16) 170.9(13) y
    O51 H51 O41 1_565 0.89(2) 1.89(2) 2.7712(16) 170.0(18) y
    O51 H52 O32 . 0.918(18) 1.739(18) 2.6539(16) 174.3(15) y
    O61 H61 O42 . 0.906(19) 1.733(19) 2.6315(16) 171.2(15) y
    O61 H62 O31 . 0.92(2) 1.85(2) 2.7593(15) 169.1(19) y
    C22 H22B O41 2_656 0.99 2.56 3.5266(19) 167 y
    C142 H142 Cg1 2_766 0.95 2.83 3.5976(16) 138 y
    C146 H146 Cg2 2_666 0.95 2.73 3.5478(16) 145 y
_shelx_space_group_comment
;
The symmetry employed for this shelxl refinement is uniquely defined
by the following loop, which should always be used as a source of
symmetry information in preference to the above space-group names.
They are only intended as comments.
;
_shelx_estimated_absorpt_T_min     0.974
_shelx_estimated_absorpt_T_max     0.993
_shelx_hkl_file
;
  -1   0   0 -0.2659 0.30140   4
  -3   0   0 13.4339 0.95031   2
  -3   0   0 10.6167 1.82913   4
  -3   0   0 12.7862 0.76854   2
  -4   0   0 333.079 12.0514   4
  -4   0   0 311.213 13.6085   3
  -5   0   0 195.988 9.51375   4
  -5   0   0 190.749 11.1706   3
  -7   0   0 57.1451 6.03502   4
  -7   0   0 66.8260 7.78344   3
  -8   0   0 11.7764 4.91325   3
  -8   0   0 10.6179 3.58646   4
  -9   0   0 7.29934 4.59313   3
  -9   0   0 2.48541 3.51621   4
  -9   0   0 7.26700 1.43766   5
  -9   0   0 6.54903 1.66416   5
  -9   1   0 -1.3863 2.13788   5
  -9   1   0 -7.2190 3.18967   3
  -8   1   0 7.39864 1.39703   5
  -8   1   0 6.21937 1.60983   5
  -8   1   0 5.62072 3.48871   3
  -8   1   0 10.3381 3.53305   4
  -7   1   0 5.46734 2.68151   4
  -7   1   0 7.93004 3.27627   3
  -6   1   0 8.32402 3.13517   3
  -6   1   0 12.4699 3.48930   4
  -5   1   0 3.45114 1.60593   4
  -5   1   0 1.66168 0.62278   2
  -5   1   0 0.84988 0.66262   2
  -5   1   0 0.13515 1.62169   3
   4  -1   0 34.7702 1.41774   2
   4  -1   0 34.2530 1.44053   2
  -4   1   0 30.7564 3.74362   3
  -4   1   0 40.3341 3.71177   4
  -4   1   0 37.7776 2.62280   2
  -4   1   0 35.4090 2.32607   2
   3  -1   0 0.65582 0.57826   2
   3  -1   0 0.06317 0.43143   2
   3  -1   0 0.34151 0.78814   4
  -3   1   0 -0.0590 0.56714   2
  -3   1   0 -0.1608 0.63093   2
  -3   1   0 0.33637 0.82122   4
   2  -1   0 331.696 9.29848   2
   2  -1   0 317.824 9.50898   2
   2  -1   0 336.665 9.92925   4
  -2   1   0 332.647 9.76232   2
  -2   1   0 343.302 10.0163   4
  -2   1   0 319.536 9.53655   2
   1  -1   0 26.3746 1.70738   4
   1  -1   0 24.6651 1.90728   2
  -1   1   0 25.0457 1.95804   2
  -1   1   0 26.3180 1.74692   4
  -1   1   0 24.0714 1.30728   5
  -1   1   0 23.8195 1.90225   2
  -1   1   0 23.4682 1.15359   5
  -1  -1   0 9.09736 1.09895   2
  -1  -1   0 9.60634 1.13583   2
   1   1   0 9.87711 1.05676   2
  -2  -1   0 246.923 6.87455   2
  -2  -1   0 248.071 6.73968   2
   2   1   0 260.026 6.65722   2
   2   1   0 247.882 6.29315   2
  -3  -1   0 109.733 3.42891   2
  -3  -1   0 113.765 3.22310   2
  -4  -1   0 4.75613 1.66118   4
  -4  -1   0 7.75018 2.82246   3
  -5  -1   0 -0.4381 2.02130   3
  -5  -1   0 -1.9359 1.04572   4
  -6  -1   0 60.7595 7.31957   3
  -6  -1   0 65.4500 6.05305   4
  -7  -1   0 6.50588 2.98531   4
  -7  -1   0 11.3533 4.36501   3
  -8  -1   0 2.79384 2.87022   4
  -8  -1   0 5.67453 3.83170   3
  -9  -1   0 3.01135 4.27724   3
  -9  -1   0 1.93893 2.81494   4
  -9   2   0 3.54850 3.05190   5
  -9   2   0 2.90374 3.50818   4
  -9   2   0 7.12926 3.62342   3
  -8   2   0 17.3543 4.35529   3
  -8   2   0 5.20522 3.75192   3
  -8   2   0 16.9547 2.80865   5
  -8   2   0 19.7764 4.47345   4
  -8   2   0 11.6581 2.99210   5
  -7   2   0 0.33575 1.31967   5
  -7   2   0 1.14688 2.12609   4
  -7   2   0 -1.9307 2.00989   3
  -7   2   0 -0.3672 2.33551   3
  -7   2   0 -2.0657 1.05863   5
  -6   2   0 29.7450 2.41407   2
  -6   2   0 24.7281 4.04840   3
  -6   2   0 26.0238 2.35990   5
  -6   2   0 31.9998 2.19277   5
  -6   2   0 27.2886 5.22734   4
  -6   2   0 32.7757 2.29295   2
   5  -2   0 282.021 8.22652   2
   5  -2   0 298.273 8.11325   2
  -5   2   0 289.462 12.1065   3
  -5   2   0 283.516 7.82238   5
  -5   2   0 291.148 8.26737   5
  -5   2   0 280.680 9.64462   2
  -5   2   0 298.515 12.2597   4
  -5   2   0 297.177 10.3838   2
   4  -2   0 625.535 18.7777   4
   4  -2   0 614.954 16.4422   2
   4  -2   0 611.383 17.0429   2
  -4   2   0 567.500 18.0124   3
  -4   2   0 620.562 17.5279   2
  -4   2   0 604.417 14.4512   5
  -4   2   0 621.186 18.8775   4
  -4   2   0 608.125 18.0505   2
  -4   2   0 600.116 14.8207   5
   3  -2   0 4571.71 100.708   2
  -3   2   0 4613.95 101.337   2
  -3   2   0 4597.16 100.887   2
  -3   2   0 4221.02 99.2037   3
  -3   2   0 4478.27 97.7104   5
   2  -2   0 639.370 17.2410   4
   2  -2   0 662.180 18.4144   2
  -2   2   0 634.620 16.4004   5
  -2   2   0 627.996 15.7214   5
  -2   2   0 641.913 18.3850   2
  -2   2   0 651.831 18.3148   2
  -2   2   0 613.482 15.0084   3
  -2   2   0 655.119 17.6202   4
   0  -2   0 310.138 10.4391   2
   0  -2   0 319.829 10.5490   2
   0  -2   0 312.119 10.0033   4
   0  -2   0 295.412 9.28362   3
   0  -2   0 311.111 9.74266   5
   0  -2   0 314.556 9.27406   5
   0   2   0 324.377 9.88613   5
   0   2   0 323.171 9.27367   5
   0   2   0 330.935 10.5974   2
   0   2   0 317.907 10.5409   2
   0   2   0 321.852 10.1292   4
  -2  -2   0 101.626 3.05009   5
  -2  -2   0 105.008 4.94175   2
  -2  -2   0 105.939 2.91093   5
   2   2   0 94.3454 4.48191   2
  -3  -2   0 3194.01 70.6390   2
  -3  -2   0 3267.97 71.0729   2
  -3  -2   0 2888.22 76.7922   3
   3   2   0 3215.79 69.7060   2
   3   2   0 3300.39 70.3744   2
  -4  -2   0 526.082 12.8758   2
  -4  -2   0 469.914 19.9274   3
  -4  -2   0 519.081 13.3752   2
  -5  -2   0 51.8759 5.16913   4
  -5  -2   0 43.4711 6.04267   3
  -6  -2   0 -0.7457 1.84757   4
  -6  -2   0 0.73043 2.26471   3
  -7  -2   0 7.71363 3.92926   3
  -7  -2   0 2.41831 2.25909   4
  -8  -2   0 60.7809 7.04673   4
  -8  -2   0 58.5515 8.92087   3
  -9  -2   0 -0.2919 4.65942   3
  -9  -2   0 -3.0469 2.84487   4
  -9   3   0 12.9276 4.27846   4
  -9   3   0 10.2911 4.39540   5
  -9   3   0 13.6056 2.98063   3
  -8   3   0 10.8754 2.78881   3
  -8   3   0 1.82837 2.90306   5
  -8   3   0 5.84865 2.76403   5
  -8   3   0 2.96771 3.14926   4
  -7   3   0 7.38944 2.48383   3
  -7   3   0 12.5259 2.55574   5
  -7   3   0 12.2634 2.89334   3
  -7   3   0 1.79589 2.47272   5
  -7   3   0 7.91709 3.13604   4
  -7   3   0 10.4671 1.53905   2
   6  -3   0 97.9137 3.94746   2
  -6   3   0 93.9713 5.26545   5
  -6   3   0 108.133 8.91314   4
  -6   3   0 89.2432 5.75285   3
  -6   3   0 92.9030 6.12487   3
  -6   3   0 98.8743 6.09737   2
  -6   3   0 98.0173 6.25209   5
  -6   3   0 105.779 5.80573   2
   5  -3   0 85.4740 6.29073   4
   5  -3   0 94.4575 5.52224   2
   5  -3   0 88.2160 4.97552   2
  -5   3   0 106.783 6.99612   4
  -5   3   0 82.9840 4.89742   3
  -5   3   0 86.5297 5.40364   5
  -5   3   0 81.9200 5.13991   3
  -5   3   0 89.6734 4.75058   5
  -5   3   0 96.8169 6.00473   2
  -5   3   0 89.1998 6.21055   2
   4  -3   0 273.787 10.9901   2
   4  -3   0 277.992 10.9190   4
   4  -3   0 262.453 10.3839   2
  -4   3   0 246.798 10.8959   4
  -4   3   0 252.923 9.68391   5
  -4   3   0 273.695 11.2274   2
  -4   3   0 256.896 8.36389   3
  -4   3   0 254.525 8.77285   5
  -4   3   0 272.010 11.4868   2
  -4   3   0 250.077 8.66692   3
   3  -3   0 487.020 16.5529   2
   3  -3   0 506.958 15.5318   4
  -3   3   0 500.898 11.8215   3
  -3   3   0 489.488 16.6334   2
  -3   3   0 493.482 16.9375   2
  -3   3   0 479.168 13.8900   5
  -3   3   0 497.438 16.0524   4
  -3   3   0 446.911 12.0402   3
  -3   3   0 492.545 15.0650   5
   2  -3   0 70.3955 5.17345   2
   2  -3   0 71.6978 5.32650   2
   2  -3   0 73.1555 3.23057   5
   2  -3   0 71.2506 4.41744   4
   2  -3   0 74.6007 3.03152   5
  -2   3   0 71.7754 4.59850   5
  -2   3   0 76.2803 4.92072   4
  -2   3   0 70.4544 5.28316   2
  -2   3   0 67.7814 5.21414   2
  -2   3   0 71.5982 4.07668   5
   1  -3   0 185.786 7.39251   5
   1  -3   0 175.037 7.46928   4
   1  -3   0 181.173 5.45539   3
   1  -3   0 182.417 8.63048   2
   1  -3   0 179.908 6.71372   5
   1  -3   0 179.765 8.54856   2
  -1   3   0 166.906 7.64638   5
  -1   3   0 175.542 7.77527   4
  -1   3   0 187.795 8.74973   2
  -1   3   0 195.560 8.94004   2
  -1   3   0 168.389 6.92196   5
   0  -3   0 87.5182 5.03251   5
   0  -3   0 80.8772 4.43251   5
   0  -3   0 70.6363 5.12321   2
   0  -3   0 81.2527 5.40210   2
   0  -3   0 84.0737 4.56356   3
   0  -3   0 78.7671 4.97869   4
   0   3   0 75.8705 4.24422   5
   0   3   0 73.9226 5.16709   2
   0   3   0 82.1673 4.93354   5
   0   3   0 79.5540 5.05340   4
   0   3   0 89.5237 5.68288   2
  -1  -3   0 241.280 9.97322   2
  -1  -3   0 265.358 10.4195   4
  -1  -3   0 244.432 10.0475   2
  -1  -3   0 250.101 9.14433   5
  -1  -3   0 245.319 8.49950   5
  -1  -3   0 224.542 10.0228   3
   1   3   0 252.280 8.09960   5
   1   3   0 269.521 10.2816   2
   1   3   0 244.690 8.71231   5
   1   3   0 248.219 10.0750   2
  -2  -3   0 1651.87 39.3756   5
  -2  -3   0 1574.71 43.9775   3
  -2  -3   0 1664.82 38.4350   5
  -2  -3   0 1625.90 41.3215   2
  -2  -3   0 1702.20 41.6305   2
   2   3   0 1726.70 41.6281   2
   2   3   0 1726.24 36.4558   5
   2   3   0 1675.49 41.0987   2
   2   3   0 1702.63 36.3171   5
  -3  -3   0 93.2997 5.42901   2
  -3  -3   0 88.4418 5.16879   2
  -3  -3   0 82.4067 7.06905   3
  -3  -3   0 86.6826 3.34533   5
  -3  -3   0 86.9899 3.74377   5
   3   3   0 87.3152 4.82872   2
   3   3   0 91.4780 5.13288   2
  -4  -3   0 556.769 16.3941   2
  -4  -3   0 519.712 21.9805   3
  -4  -3   0 551.018 12.2349   5
  -4  -3   0 550.439 15.8443   2
  -4  -3   0 546.272 12.3220   5
   4   3   0 562.070 15.3971   2
   4   3   0 550.350 14.6899   2
  -5  -3   0 3.30812 3.11438   3
  -6  -3   0 22.2043 4.87877   4
  -6  -3   0 18.9155 5.55432   3
  -7  -3   0 -1.0502 2.21409   4
  -7  -3   0 -3.3547 3.04742   3
  -8  -3   0 2.01810 2.62069   4
  -8  -3   0 1.78870 4.40418   3
  -9  -3   0 7.02642 1.44914   5
  -9  -3   0 17.5978 6.31524   3
  -9  -3   0 11.6229 1.98216   5
  -9  -3   0 2.83421 3.55675   4
  -8   4   0 4.47541 3.30697   4
  -8   4   0 5.04682 3.32588   5
  -8   4   0 7.79521 3.08742   5
  -7   4   0 7.38951 2.62055   2
  -7   4   0 8.29780 1.47621   3
  -7   4   0 9.10853 3.17433   5
  -7   4   0 1.40510 2.51254   5
  -7   4   0 8.35299 1.52011   3
  -7   4   0 5.75935 3.10290   4
  -7   4   0 5.74729 1.95323   2
   6  -4   0 2.55668 2.92407   2
   6  -4   0 4.72073 1.86445   2
  -6   4   0 2.84095 2.07916   2
  -6   4   0 4.41984 2.55284   4
  -6   4   0 6.94900 2.61478   5
  -6   4   0 4.90622 1.08072   3
  -6   4   0 0.45447 1.91598   2
  -6   4   0 2.75883 1.05181   3
   5  -4   0 74.8979 5.56205   2
   5  -4   0 68.8893 5.80324   4
   5  -4   0 71.0996 6.09764   2
  -5   4   0 69.2969 2.79340   3
  -5   4   0 81.1677 5.46553   5
  -5   4   0 80.3318 6.44779   2
  -5   4   0 70.2309 6.36002   2
  -5   4   0 78.8209 6.64545   4
  -5   4   0 75.2306 2.77386   3
  -5   4   0 76.2111 6.20116   5
   4  -4   0 3.27591 2.21169   4
   4  -4   0 7.25563 2.40522   2
  -4   4   0 4.16869 2.37251   2
  -4   4   0 3.36890 2.10810   5
  -4   4   0 4.64620 1.89759   5
  -4   4   0 3.19934 2.08928   2
  -4   4   0 7.86158 2.62746   4
   3  -4   0 1973.63 50.3180   2
   3  -4   0 1792.38 49.9427   2
   3  -4   0 1932.81 47.9279   4
  -3   4   0 1867.95 50.6417   2
  -3   4   0 2015.12 49.0999   5
  -3   4   0 1958.13 50.7406   2
  -3   4   0 1996.53 47.1460   5
  -3   4   0 1984.92 49.3824   4
   2  -4   0 2.74728 1.34514   5
   2  -4   0 4.19345 1.87869   2
   2  -4   0 11.5408 1.71143   5
   2  -4   0 3.00122 1.55576   4
   2  -4   0 7.97337 2.43426   2
  -2   4   0 6.26711 2.02823   5
  -2   4   0 5.57267 1.96617   4
  -2   4   0 4.92694 2.14592   2
  -2   4   0 7.18588 1.83596   5
  -2   4   0 6.53212 2.40566   2
   1  -4   0 2808.42 67.3635   2
   1  -4   0 2720.76 67.1323   2
   1  -4   0 2727.94 61.1966   3
   1  -4   0 2740.48 63.0797   5
   1  -4   0 2742.42 64.8733   4
   1  -4   0 2698.82 64.3199   5
  -1   4   0 2687.97 65.5170   4
  -1   4   0 2738.44 67.1971   2
  -1   4   0 2710.15 67.1506   2
  -1   4   0 2691.12 63.7066   5
  -1   4   0 2746.66 65.4147   5
   0  -4   0 62.6189 4.53139   3
   0  -4   0 65.2302 4.95791   5
   0  -4   0 62.9998 4.98460   4
   0  -4   0 62.1263 4.35238   5
   0  -4   0 58.9389 5.22841   2
   0  -4   0 77.6404 6.00636   2
   0   4   0 63.9614 4.93049   5
   0   4   0 72.1620 5.43558   4
   0   4   0 64.8231 5.47164   2
   0   4   0 63.1260 4.34426   5
   0   4   0 71.3988 5.81361   2
  -1  -4   0 316.436 12.0096   5
  -1  -4   0 317.458 11.2623   5
  -1  -4   0 308.853 12.9223   3
  -1  -4   0 332.840 13.4201   2
  -1  -4   0 319.451 13.0339   4
  -1  -4   0 331.190 13.3715   2
   1   4   0 323.598 13.2581   2
   1   4   0 316.566 11.6543   5
   1   4   0 309.194 12.9396   2
  -2  -4   0 90.6301 6.29123   2
  -2  -4   0 88.2718 5.40352   5
  -2  -4   0 73.1711 6.49952   3
  -2  -4   0 80.5607 4.72724   5
  -2  -4   0 83.6699 6.02182   2
  -2  -4   0 92.4598 6.78456   4
   2   4   0 81.8156 4.21153   5
   2   4   0 83.3975 3.77141   5
   2   4   0 70.8969 5.57496   2
   2   4   0 88.0496 6.25210   2
  -3  -4   0 366.021 17.4198   3
  -3  -4   0 414.987 15.0898   2
  -3  -4   0 396.288 13.0817   5
  -3  -4   0 415.583 14.9351   2
  -3  -4   0 416.076 12.1958   5
   3   4   0 396.305 14.2314   2
  -4  -4   0 2.81284 2.45963   3
  -4  -4   0 -0.0909 0.72168   5
  -4  -4   0 -0.8420 1.10058   2
  -4  -4   0 0.43694 1.22922   2
  -4  -4   0 1.83018 1.12823   5
   4   4   0 1.55337 1.18282   2
   4   4   0 0.64474 1.15222   2
  -5  -4   0 103.878 6.20334   2
  -5  -4   0 110.902 5.04605   5
  -5  -4   0 103.367 4.29883   5
  -5  -4   0 101.108 5.73098   2
  -5  -4   0 101.649 9.87656   3
   5   4   0 105.677 5.29136   2
   5   4   0 101.642 4.80370   2
  -6  -4   0 36.0337 2.80532   2
  -6  -4   0 37.4606 2.84007   5
  -6  -4   0 35.6133 3.05003   2
  -6  -4   0 39.5060 6.98559   3
  -6  -4   0 33.8093 2.29760   5
  -7  -4   0 12.0687 3.71460   4
  -7  -4   0 0.85584 3.37510   3
  -7  -4   0 7.95098 1.82104   5
  -7  -4   0 6.21825 1.33141   5
  -8  -4   0 40.7664 3.80178   5
  -8  -4   0 41.3280 2.93808   5
  -8  -4   0 43.7603 9.47870   3
  -8  -4   0 42.8786 6.57618   4
  -9  -4   0 44.8664 7.37862   4
  -9  -4   0 43.2815 5.13442   5
  -9  -4   0 44.5072 9.63032   3
  -9  -4   0 52.6098 3.72838   5
  -8   5   0 24.7328 3.52383   2
  -8   5   0 20.4255 2.88833   2
  -8   5   0 12.3064 4.97071   5
  -8   5   0 23.8702 5.33728   5
  -8   5   0 24.2045 5.64982   4
   7  -5   0 1.95543 1.85631   2
  -7   5   0 -1.8325 2.65901   4
  -7   5   0 1.58288 2.29912   2
  -7   5   0 -0.8470 2.09518   2
  -7   5   0 -4.0561 2.32934   5
  -7   5   0 5.14743 2.80264   5
   6  -5   0 5.86811 2.95152   4
   6  -5   0 0.99953 2.19519   2
   6  -5   0 1.28068 1.81150   2
  -6   5   0 5.20950 2.57039   5
  -6   5   0 5.47586 2.95651   4
  -6   5   0 -1.0216 2.09402   2
  -6   5   0 -3.6253 1.75054   2
  -6   5   0 4.00277 2.73587   5
   5  -5   0 5.49939 2.27781   2
   5  -5   0 2.97771 1.88403   4
   5  -5   0 2.99166 2.32708   2
  -5   5   0 2.84889 2.41613   2
  -5   5   0 1.44063 1.94067   2
  -5   5   0 5.14947 2.75417   5
  -5   5   0 1.16140 1.92392   5
  -5   5   0 1.95710 2.16510   4
   4  -5   0 0.57021 1.74652   2
   4  -5   0 2.64327 2.01544   2
   4  -5   0 0.89505 1.64591   4
  -4   5   0 -0.5743 1.56551   2
  -4   5   0 0.26227 1.44043   4
  -4   5   0 2.23427 1.96230   5
  -4   5   0 4.10175 2.15522   2
  -4   5   0 2.14948 1.71404   5
   3  -5   0 16.4760 1.67238   5
   3  -5   0 17.0246 1.61780   5
   3  -5   0 13.3685 2.88195   4
   3  -5   0 21.2283 3.76510   2
   3  -5   0 20.0162 4.25433   2
  -3   5   0 14.7770 3.51396   4
  -3   5   0 18.5770 3.51452   5
  -3   5   0 20.5279 4.32709   2
  -3   5   0 11.4003 3.08870   2
  -3   5   0 20.5550 4.09321   5
   2  -5   0 4.94406 1.88900   5
   2  -5   0 5.30925 0.77433   3
   2  -5   0 2.26917 1.83541   2
   2  -5   0 3.38900 1.95092   2
   2  -5   0 5.27938 2.44406   4
   2  -5   0 5.19041 1.61549   5
  -2   5   0 8.87793 2.77180   2
  -2   5   0 0.01693 1.56866   2
  -2   5   0 5.54763 1.88744   5
  -2   5   0 8.13763 2.80475   5
  -2   5   0 3.79996 1.89683   4
   1  -5   0 -0.4715 1.23245   4
   1  -5   0 0.13522 0.95878   5
   1  -5   0 0.77070 0.83955   3
   1  -5   0 2.80348 1.68517   5
   1  -5   0 -0.4419 1.53635   2
  -1   5   0 -2.2407 0.92998   4
  -1   5   0 0.62787 1.54155   2
  -1   5   0 -0.7958 1.55206   2
  -1   5   0 0.89912 1.40796   5
  -1   5   0 2.41879 1.72924   5
   0  -5   0 11.5951 3.29244   2
   0  -5   0 12.7071 2.98793   4
   0  -5   0 10.5899 2.51325   3
   0  -5   0 4.21270 2.28582   2
   0  -5   0 14.0018 2.86394   5
   0   5   0 12.6059 3.20691   2
   0   5   0 9.50463 2.72214   5
   0   5   0 11.3272 2.96995   4
   0   5   0 9.64259 3.09494   2
  -1  -5   0 20.2960 3.59648   2
  -1  -5   0 19.7664 2.91603   5
  -1  -5   0 15.7549 4.21990   4
  -1  -5   0 17.9187 3.92240   2
  -1  -5   0 15.3602 3.33410   3
  -1  -5   0 22.7663 3.68177   5
   1   5   0 25.3935 3.88070   4
   1   5   0 22.4097 5.00163   2
   1   5   0 23.6561 3.85044   2
   1   5   0 20.8734 3.33600   5
   1   5   0 17.2317 2.46633   5
  -2  -5   0 105.177 7.79322   4
  -2  -5   0 108.240 6.95957   5
  -2  -5   0 107.526 7.78767   2
  -2  -5   0 122.406 8.18315   2
  -2  -5   0 101.719 8.26300   3
  -2  -5   0 117.264 6.56675   5
   2   5   0 110.875 6.02039   5
   2   5   0 125.481 8.26542   2
   2   5   0 114.922 7.86085   2
   2   5   0 117.691 5.47161   5
  -3  -5   0 485.397 20.0848   4
  -3  -5   0 511.806 18.9641   2
  -3  -5   0 497.122 18.5819   2
  -3  -5   0 519.887 21.8611   3
  -3  -5   0 475.105 16.8391   5
   3   5   0 520.169 18.3863   2
   3   5   0 511.668 18.7124   2
   3   5   0 501.862 11.5362   5
  -4  -5   0 105.960 5.69025   5
  -4  -5   0 90.6193 6.84140   2
  -4  -5   0 96.2035 9.34258   3
  -4  -5   0 99.5674 6.32683   5
  -4  -5   0 93.2245 7.05393   2
   4   5   0 94.2168 6.45480   2
  -5  -5   0 270.399 11.4932   2
  -5  -5   0 241.933 9.22738   5
  -5  -5   0 238.367 16.1692   3
  -5  -5   0 248.181 10.4431   5
  -5  -5   0 240.091 11.4655   2
   5   5   0 238.122 9.96403   2
   5   5   0 260.337 10.8913   2
  -6  -5   0 18.0105 2.92372   5
  -6  -5   0 16.2164 2.51426   5
  -6  -5   0 26.1739 6.36797   3
  -6  -5   0 15.8013 3.02694   2
  -6  -5   0 20.7363 3.20285   2
   6   5   0 17.6890 2.36236   2
   6   5   0 15.1981 2.09821   2
  -7  -5   0 2.78817 3.55815   3
  -7  -5   0 2.21380 1.53636   5
  -7  -5   0 0.90593 1.99264   5
  -7  -5   0 1.29054 1.19428   2
  -8  -5   0 4.64551 2.81511   5
  -8  -5   0 9.36121 2.32296   5
  -8  -5   0 1.57434 3.00909   4
  -8  -5   0 3.33539 5.07022   3
  -9  -5   0 36.6891 9.41392   3
  -9  -5   0 50.3520 4.82618   5
  -9  -5   0 67.9951 8.50517   4
  -8   6   0 1.95552 2.32482   2
  -8   6   0 3.81355 4.00925   4
  -8   6   0 9.11265 4.07570   5
   7  -6   0 25.9198 5.10163   2
  -7   6   0 20.4579 4.44767   2
  -7   6   0 24.5011 4.70201   2
  -7   6   0 22.6273 5.82054   5
  -7   6   0 26.4629 5.76145   4
   6  -6   0 6.26986 3.14201   2
   6  -6   0 15.2631 4.00947   4
  -6   6   0 15.2335 4.85368   4
  -6   6   0 21.7651 4.63330   5
  -6   6   0 14.1682 4.78692   2
  -6   6   0 13.6315 4.40092   5
  -6   6   0 6.22514 3.73740   2
   5  -6   0 -2.4646 2.29401   4
  -5   6   0 -0.2857 2.86573   2
  -5   6   0 6.47260 3.14781   4
  -5   6   0 4.37136 3.05220   2
  -5   6   0 5.97611 3.04336   5
  -5   6   0 8.80476 3.03746   5
   4  -6   0 -0.1088 1.96074   4
   4  -6   0 5.66548 2.73854   2
   4  -6   0 1.40744 2.14352   2
  -4   6   0 0.47793 2.23802   4
  -4   6   0 3.43203 2.44557   2
  -4   6   0 4.63234 2.77375   5
  -4   6   0 10.3434 3.42561   2
  -4   6   0 4.73130 2.33610   5
   3  -6   0 184.641 7.15775   5
   3  -6   0 180.913 11.6969   2
   3  -6   0 170.384 7.49871   5
   3  -6   0 183.306 11.7272   2
   3  -6   0 179.317 9.77205   4
  -3   6   0 191.113 10.0661   5
  -3   6   0 163.947 11.3741   2
  -3   6   0 168.748 11.4431   2
  -3   6   0 201.929 11.5315   5
   2  -6   0 177.740 5.87801   3
   2  -6   0 189.077 8.53316   5
   2  -6   0 168.510 11.2888   2
   2  -6   0 176.119 9.14200   5
   2  -6   0 166.983 11.2727   2
   2  -6   0 167.725 9.62075   4
  -2   6   0 191.597 9.81560   5
  -2   6   0 190.671 12.0264   2
  -2   6   0 180.343 10.7753   4
  -2   6   0 162.906 11.1563   2
  -2   6   0 175.627 10.5751   5
   1  -6   0 15.0206 2.25382   3
   1  -6   0 18.1833 3.68035   5
   1  -6   0 19.3614 4.66146   2
   1  -6   0 17.3503 3.63590   4
   1  -6   0 19.1203 4.30990   2
   1  -6   0 16.6271 3.36355   5
  -1   6   0 13.1890 3.95980   2
  -1   6   0 17.6365 3.98841   5
  -1   6   0 10.3546 3.44332   2
  -1   6   0 14.5901 3.78514   4
  -1   6   0 16.3507 3.34274   5
   0  -6   0 171.440 10.1584   4
   0  -6   0 168.396 9.00472   5
   0  -6   0 161.596 9.66143   5
   0  -6   0 166.854 10.9841   2
   0  -6   0 167.347 9.10128   3
   0  -6   0 170.912 11.0071   2
   0   6   0 170.081 11.0975   2
   0   6   0 137.245 11.7429   2
   0   6   0 166.581 10.3827   4
   0   6   0 151.628 8.51775   5
   0   6   0 180.951 10.3804   5
  -1  -6   0 564.325 21.4204   3
  -1  -6   0 571.306 20.7874   5
  -1  -6   0 583.541 22.7944   2
  -1  -6   0 601.440 22.2298   4
  -1  -6   0 580.230 22.6858   2
  -1  -6   0 641.631 22.0192   5
   1   6   0 571.939 24.6806   4
   1   6   0 576.061 18.7967   5
   1   6   0 621.784 20.9802   5
   1   6   0 602.881 22.6922   2
   1   6   0 586.238 22.7733   2
  -2  -6   0 184.233 9.53850   5
  -2  -6   0 186.546 10.3051   5
  -2  -6   0 184.077 11.3326   4
  -2  -6   0 187.183 11.8973   3
  -2  -6   0 177.930 11.1059   2
  -2  -6   0 180.937 11.3420   2
   2   6   0 200.080 9.34328   5
   2   6   0 167.607 10.7524   2
   2   6   0 181.781 11.0045   2
  -3  -6   0 49.6884 13.8664   1
   3   6   0 37.3447 12.8772   1
  -4  -6   0 66.7250 6.73512   2
  -4  -6   0 73.7722 6.69643   2
  -4  -6   0 82.9027 8.85214   3
  -4  -6   0 78.2834 5.71901   5
  -4  -6   0 70.4296 7.74313   4
  -4  -6   0 64.5227 6.06657   5
   4   6   0 66.4479 6.41849   2
   4   6   0 68.1143 6.17399   2
  -5  -6   0 314.358 13.7403   5
  -5  -6   0 316.653 19.5753   3
  -5  -6   0 318.978 17.8162   4
  -5  -6   0 356.228 14.5423   5
  -5  -6   0 346.097 15.4678   2
   5   6   0 323.538 13.5974   2
   5   6   0 320.263 14.1499   2
  -6  -6   0 2.17774 3.59997   4
  -6  -6   0 -4.6757 1.96809   5
  -6  -6   0 2.23731 1.95120   2
  -6  -6   0 2.25828 1.87535   2
  -6  -6   0 2.68443 3.29855   3
   6   6   0 0.81128 1.64547   2
   6   6   0 -0.3066 1.71789   2
  -7  -6   0 99.0121 6.38598   2
  -7  -6   0 97.1431 7.57802   5
  -7  -6   0 96.9816 11.9401   3
  -7  -6   0 102.391 6.14546   2
  -7  -6   0 85.5143 6.21892   5
  -8  -6   0 4.34401 4.99770   3
  -8  -6   0 4.92932 2.48532   5
  -8  -6   0 11.4870 3.54215   5
  -9  -6   0 -9.1884 5.18464   3
  -9  -6   0 -0.3270 4.06491   4
   7  -7   0 15.4109 4.45327   2
  -7   7   0 20.1266 4.76829   2
  -7   7   0 11.8761 5.18357   4
  -7   7   0 4.94268 4.79980   5
  -7   7   0 13.9394 4.65920   2
   6  -7   0 44.5086 6.25988   4
   6  -7   0 53.0867 6.38025   2
  -6   7   0 50.6374 6.61174   5
  -6   7   0 54.3245 7.13286   2
  -6   7   0 57.0262 7.77849   5
  -6   7   0 39.8561 6.22666   4
  -6   7   0 39.5548 7.03688   2
   5  -7   0 1.12454 2.57214   4
   5  -7   0 -1.7958 2.08511   2
  -5   7   0 -0.7048 2.84438   2
  -5   7   0 1.08243 2.41971   4
  -5   7   0 -3.8408 2.30579   5
  -5   7   0 0.64587 2.80984   5
  -5   7   0 -3.0046 2.18706   2
   4  -7   0 71.6799 7.75818   2
   4  -7   0 84.1722 10.0388   2
   4  -7   0 93.4315 7.49544   4
  -4   7   0 80.6441 7.16219   5
  -4   7   0 92.0013 9.54235   2
  -4   7   0 84.9941 8.20669   4
  -4   7   0 75.2288 8.11418   5
  -4   7   0 79.5685 8.28037   2
   3  -7   0 73.3479 7.65933   5
   3  -7   0 74.9098 8.50758   2
   3  -7   0 71.3739 7.95897   2
   3  -7   0 79.3632 6.82203   4
   3  -7   0 80.2748 5.12013   5
  -3   7   0 89.1474 8.24543   4
  -3   7   0 75.3346 6.64574   5
  -3   7   0 72.5051 7.72497   5
  -3   7   0 88.9590 8.86391   2
  -3   7   0 91.3638 9.00975   2
   2  -7   0 18.8706 4.82231   2
   2  -7   0 22.6478 3.42790   5
   2  -7   0 28.7232 4.46460   4
   2  -7   0 12.3664 4.21454   2
   2  -7   0 13.7832 3.60522   5
   2  -7   0 20.1011 2.05766   3
  -2   7   0 21.1516 5.30745   2
  -2   7   0 24.4186 3.87902   5
  -2   7   0 19.4926 4.83301   2
  -2   7   0 24.2394 5.08242   4
  -2   7   0 21.8976 5.16679   5
   1  -7   0 19.7587 4.96660   2
   1  -7   0 24.6564 4.88685   5
   1  -7   0 16.6988 3.66003   5
   1  -7   0 17.9251 4.39210   4
   1  -7   0 22.2604 3.00478   3
   1  -7   0 23.1206 5.37249   2
  -1   7   0 24.5208 5.06817   4
  -1   7   0 25.7226 5.66516   2
  -1   7   0 17.7792 3.82164   5
  -1   7   0 31.2750 5.10539   5
  -1   7   0 17.0302 4.65307   2
   0  -7   0 0.53842 1.89499   5
   0  -7   0 1.00039 1.57128   3
   0  -7   0 1.21474 1.63053   4
   0  -7   0 -1.2901 1.76494   2
   0  -7   0 -2.1892 1.40229   2
   0  -7   0 1.68532 1.77674   5
   0   7   0 0.33375 1.30021   5
   0   7   0 1.17479 2.13196   2
   0   7   0 0.57337 1.83405   4
   0   7   0 -1.5810 1.65057   5
  -1  -7   0 46.9772 6.18997   2
  -1  -7   0 31.6141 5.29552   2
  -1  -7   0 35.9149 5.04259   3
  -1  -7   0 32.2493 4.86659   4
  -1  -7   0 36.0937 4.91049   5
  -1  -7   0 40.5209 4.72251   5
   1   7   0 40.4571 5.74828   2
   1   7   0 36.9997 4.33078   5
   1   7   0 30.4913 5.10684   4
   1   7   0 32.6504 5.39948   2
   1   7   0 38.7654 5.01340   5
  -2  -7   0 35.5073 5.56934   2
  -2  -7   0 29.9296 4.55552   4
  -2  -7   0 33.3765 4.90110   5
  -2  -7   0 25.6820 4.56223   2
  -2  -7   0 33.5361 4.43103   5
  -2  -7   0 20.4768 5.01297   3
   2   7   0 31.1048 4.15399   5
   2   7   0 37.0621 3.81246   5
   2   7   0 24.9855 5.19614   2
   2   7   0 28.9413 4.93046   2
  -3  -7   0 29.6398 4.93512   2
  -3  -7   0 33.7097 6.06546   3
  -3  -7   0 28.1168 3.98537   5
  -3  -7   0 22.1259 4.69922   5
  -3  -7   0 23.1321 5.26509   4
  -3  -7   0 17.6155 4.76562   2
   3   7   0 20.4673 3.06066   5
   3   7   0 22.5375 4.86237   2
   3   7   0 24.6552 5.08041   2
   3   7   0 22.4081 2.51191   5
  -4  -7   0 43.1665 7.34187   3
  -4  -7   0 56.1855 5.49914   5
  -4  -7   0 41.6768 5.95251   2
  -4  -7   0 55.0744 6.18276   5
  -4  -7   0 64.0161 7.81310   4
  -4  -7   0 45.7692 6.19041   2
   4   7   0 47.8062 6.88779   2
   4   7   0 48.7145 6.24635   2
  -5  -7   0 241.363 13.1104   2
  -5  -7   0 207.538 15.8073   3
  -5  -7   0 217.451 12.0338   5
  -5  -7   0 216.161 10.8874   5
  -5  -7   0 182.561 13.9972   4
  -5  -7   0 226.344 13.2049   2
   5   7   0 195.337 11.2846   2
  -6  -7   0 8.00595 2.87315   2
  -6  -7   0 6.39614 4.21016   4
  -6  -7   0 14.9523 3.79753   2
  -6  -7   0 4.17854 3.06333   5
  -6  -7   0 8.10598 2.76524   5
   6   7   0 -0.5650 2.36167   2
   6   7   0 8.22498 2.95136   2
  -7  -7   0 50.6613 6.79473   5
  -7  -7   0 60.9427 6.07757   2
  -7  -7   0 68.0426 10.7847   3
  -7  -7   0 54.8035 5.64638   2
  -8  -7   0 11.8933 4.38668   5
  -8  -7   0 6.36503 2.14094   2
  -8  -7   0 -2.1943 4.71633   3
  -9  -7   0 4.23031 4.17913   4
  -9  -7   0 3.16031 5.50758   3
  -9  -7   0 -2.3917 2.98823   5
   7  -8   0 18.5592 5.96311   4
   7  -8   0 8.97563 5.75719   2
  -7   8   0 13.2224 6.32640   5
  -7   8   0 26.2568 6.21509   4
  -7   8   0 18.8542 5.34987   2
  -7   8   0 12.9376 5.79326   2
   6  -8   0 -2.3675 3.03587   4
  -6   8   0 4.80878 3.62370   2
  -6   8   0 5.20542 3.75137   2
   5  -8   0 0.14394 3.01761   4
   5  -8   0 8.37196 3.93299   2
  -5   8   0 10.3190 4.02470   2
  -5   8   0 -1.0712 3.30939   5
  -5   8   0 12.0542 4.38827   2
  -5   8   0 10.0911 3.86676   5
  -5   8   0 11.6116 4.19927   4
   4  -8   0 24.0226 4.26621   4
   4  -8   0 36.9275 6.18099   2
   4  -8   0 27.4034 1.67053   5
  -4   8   0 18.9253 5.53184   5
  -4   8   0 37.1573 6.49732   2
  -4   8   0 36.7183 6.40674   4
  -4   8   0 28.0546 6.37090   2
  -4   8   0 16.3026 4.59028   5
   3  -8   0 43.8232 4.52152   5
   3  -8   0 55.6925 7.65502   2
   3  -8   0 45.8757 5.71961   4
   3  -8   0 37.6610 7.60533   2
   3  -8   0 41.8177 4.97512   5
  -3   8   0 52.1282 7.51765   2
  -3   8   0 53.1789 6.97689   5
  -3   8   0 49.2493 7.49404   2
  -3   8   0 51.8296 6.93048   4
   2  -8   0 7.43872 3.67865   2
   2  -8   0 8.93071 2.63847   5
   2  -8   0 6.77910 3.74742   2
   2  -8   0 7.10579 3.10520   4
   2  -8   0 2.72324 2.74973   5
   2  -8   0 8.12446 1.79119   3
  -2   8   0 9.48147 3.80196   4
  -2   8   0 2.88926 2.84394   2
  -2   8   0 4.82303 3.19021   5
  -2   8   0 4.26012 2.53387   5
  -2   8   0 14.2281 4.92303   2
   1  -8   0 -0.1805 2.60233   5
   1  -8   0 0.27863 2.09630   4
   1  -8   0 0.72681 2.40536   2
   1  -8   0 -1.8031 2.44528   2
   1  -8   0 0.15305 1.73451   5
   1  -8   0 2.93159 1.84795   3
  -1   8   0 -1.0946 1.91349   4
  -1   8   0 1.20394 2.82724   2
  -1   8   0 3.21349 2.42554   5
  -1   8   0 0.42662 2.68214   2
  -1   8   0 -2.5179 1.43954   5
   0  -8   0 33.6796 4.85685   3
   0  -8   0 54.5210 7.34652   2
   0  -8   0 31.5470 5.25832   4
   0  -8   0 35.0615 5.40353   5
   0  -8   0 48.7895 6.81697   2
   0  -8   0 40.1364 5.02927   5
   0   8   0 33.7416 4.82773   5
   0   8   0 42.6657 6.17388   2
   0   8   0 41.0199 6.30723   4
   0   8   0 46.8152 6.15045   5
   0   8   0 42.3454 6.58659   2
  -1  -8   0 46.9455 6.02654   3
  -1  -8   0 52.3689 7.06093   2
  -1  -8   0 47.0868 5.50229   5
  -1  -8   0 48.3440 6.10000   5
  -1  -8   0 37.5896 7.44887   2
  -1  -8   0 47.8328 6.36541   4
   1   8   0 51.3880 6.64383   2
   1   8   0 33.8705 4.41535   5
   1   8   0 38.8084 5.40491   5
  -2  -8   0 153.564 11.7800   3
  -2  -8   0 175.610 12.7908   2
  -2  -8   0 187.820 10.8979   5
  -2  -8   0 152.359 11.8309   2
  -2  -8   0 182.980 12.5613   4
  -2  -8   0 142.522 10.3337   5
   2   8   0 157.208 12.1224   2
   2   8   0 166.787 12.1347   2
   2   8   0 156.895 8.62266   5
   2   8   0 157.800 9.94049   5
  -3  -8   0 27.6152 6.04463   2
  -3  -8   0 25.3414 4.92645   5
  -3  -8   0 26.7694 6.53010   3
  -3  -8   0 35.6803 7.42593   4
  -3  -8   0 21.8197 5.43567   2
  -3  -8   0 26.2879 5.38310   5
   3   8   0 21.1332 5.39768   2
   3   8   0 24.0773 3.18431   5
   3   8   0 28.0553 4.01321   5
  -4  -8   0 33.1437 7.57457   3
  -4  -8   0 34.8941 5.74688   2
  -4  -8   0 37.0983 5.76301   5
  -4  -8   0 26.1685 5.71846   2
  -4  -8   0 22.8120 6.22125   4
  -4  -8   0 34.3732 4.88178   5
   4   8   0 34.7022 2.22323   5
   4   8   0 37.9787 5.78435   2
   4   8   0 25.5762 1.91390   5
   4   8   0 33.5009 5.69147   2
  -5  -8   0 17.2868 4.48378   5
  -5  -8   0 8.25387 3.86931   2
  -5  -8   0 11.3374 4.60502   3
  -5  -8   0 7.77691 4.48950   4
  -5  -8   0 9.66462 3.76279   2
  -5  -8   0 7.92692 3.31078   5
   5   8   0 13.4529 4.09260   2
  -6  -8   0 30.1550 5.17915   5
  -6  -8   0 42.2500 9.28158   3
  -6  -8   0 38.2465 5.94473   2
  -6  -8   0 32.7332 6.36139   5
  -6  -8   0 36.9592 7.63929   2
   6   8   0 29.8638 5.58965   2
  -7  -8   0 13.9996 3.94341   5
  -7  -8   0 20.0731 4.77438   2
  -7  -8   0 10.6157 5.02451   5
  -7  -8   0 11.2524 3.70628   2
  -7  -8   0 23.4418 7.99519   3
   7   8   0 10.9746 3.63253   2
  -8  -8   0 41.7311 5.22208   2
  -8  -8   0 36.5861 5.11833   2
  -8  -8   0 40.5363 10.5565   3
  -8  -8   0 48.2300 6.51381   5
  -7   9   0 20.4246 7.06270   2
  -7   9   0 17.6496 6.83815   5
  -7   9   0 22.1032 6.31045   4
   6  -9   0 2.72199 4.34289   4
   6  -9   0 7.17353 3.99231   2
  -6   9   0 -0.5899 3.80986   5
  -6   9   0 -2.8336 4.05829   2
  -6   9   0 -0.7690 3.62376   4
  -6   9   0 -3.3100 3.23883   2
   5  -9   0 47.0809 7.49574   2
   5  -9   0 50.6150 7.05268   4
  -5   9   0 48.0903 8.18473   5
  -5   9   0 45.9771 7.63526   4
  -5   9   0 37.0268 7.75967   2
  -5   9   0 43.8140 7.76619   2
   4  -9   0 0.83293 3.04608   2
   4  -9   0 3.46466 2.65968   4
   4  -9   0 -0.7112 1.25306   5
   4  -9   0 2.45296 1.50062   5
  -4   9   0 6.44818 3.85919   5
  -4   9   0 -3.8474 2.17662   4
  -4   9   0 3.13103 3.20129   2
   3  -9   0 -0.0756 2.19326   5
   3  -9   0 1.09289 2.98325   2
   3  -9   0 0.37150 1.86487   5
  -3   9   0 4.92459 3.11079   4
  -3   9   0 0.61059 3.29779   2
  -3   9   0 -0.2490 2.75293   5
  -3   9   0 1.92719 2.81057   5
  -3   9   0 3.19447 3.89832   2
   2  -9   0 26.3561 5.26960   5
   2  -9   0 16.0517 5.53536   2
   2  -9   0 24.3906 4.10508   5
   2  -9   0 17.6728 2.69520   3
   2  -9   0 16.8732 4.59135   2
   2  -9   0 11.4279 4.24928   4
  -2   9   0 17.6051 4.56923   5
  -2   9   0 20.9267 5.67003   2
  -2   9   0 17.7398 5.17497   4
  -2   9   0 22.1433 5.67717   5
  -2   9   0 24.7562 6.07953   2
   1  -9   0 -0.9724 1.45199   3
   1  -9   0 0.17261 2.44092   5
   1  -9   0 0.52479 2.34356   4
   1  -9   0 0.55095 2.08279   5
   1  -9   0 -2.8503 2.73728   2
   1  -9   0 3.64386 3.11501   2
  -1   9   0 0.74355 2.53355   4
  -1   9   0 5.08433 3.57811   2
  -1   9   0 -0.1991 3.13530   2
  -1   9   0 3.66578 2.86504   5
  -1   9   0 -2.0877 2.17932   5
   0  -9   0 4.69232 3.03782   2
   0  -9   0 2.63906 2.19544   5
   0  -9   0 -2.1678 1.71278   2
   0  -9   0 6.19864 2.96960   4
   0  -9   0 0.08156 2.05777   3
   0   9   0 2.34385 2.21208   5
   0   9   0 3.29548 3.03561   2
   0   9   0 3.16449 2.72237   5
   0   9   0 -2.0415 2.49828   2
   0   9   0 1.41735 2.75399   4
  -1  -9   0 32.1166 6.80313   2
  -1  -9   0 26.8424 6.21953   2
  -1  -9   0 17.3375 4.55994   3
  -1  -9   0 30.2464 4.91535   5
   1   9   0 18.5483 5.24258   2
   1   9   0 26.4112 4.33879   5
   1   9   0 19.7702 5.09814   5
   1   9   0 31.5207 6.90157   2
  -2  -9   0 7.45663 3.65268   2
  -2  -9   0 7.36553 3.12858   5
  -2  -9   0 -0.5259 2.04579   2
  -2  -9   0 6.28964 3.27630   4
  -2  -9   0 2.68960 2.84421   3
   2   9   0 1.16863 2.69898   2
   2   9   0 -1.2086 2.78825   2
   2   9   0 5.40466 2.41326   5
   2   9   0 -1.0467 2.06092   5
  -3  -9   0 57.5747 7.42101   4
  -3  -9   0 43.9199 7.39403   3
  -3  -9   0 49.9511 6.44107   5
  -3  -9   0 51.7310 7.37488   2
  -3  -9   0 49.4992 7.53351   2
   3   9   0 40.9543 6.68748   2
   3   9   0 47.7040 4.59058   5
   3   9   0 37.2178 4.96701   5
   3   9   0 50.2417 7.48204   2
  -4  -9   0 14.2244 5.34820   5
  -4  -9   0 14.6835 5.66165   3
  -4  -9   0 5.21679 3.79976   2
  -4  -9   0 9.63006 3.38346   5
  -4  -9   0 19.0437 5.64325   2
   4   9   0 18.3246 5.48317   2
   4   9   0 13.5754 2.20959   5
   4   9   0 9.89416 2.19611   5
  -5  -9   0 11.0897 4.84945   5
  -5  -9   0 21.8078 5.77411   2
  -5  -9   0 23.1833 6.52292   2
  -5  -9   0 14.4040 4.33919   5
  -5  -9   0 17.9264 6.08326   3
   5   9   0 24.4655 5.92843   2
  -6  -9   0 35.7288 6.51426   5
  -6  -9   0 24.3827 8.10284   3
  -6  -9   0 37.1883 6.53612   2
  -6  -9   0 45.0266 7.18771   2
  -6  -9   0 45.6588 7.03180   5
  -7  -9   0 0.33890 2.67404   5
  -7  -9   0 7.49487 4.09789   2
  -7  -9   0 7.80995 5.08098   3
  -7  -9   0 6.33663 3.55116   2
  -7  -9   0 -4.7314 4.41105   5
   7   9   0 6.31053 4.38784   2
  -8  -9   0 3.44722 2.95773   2
  -8  -9   0 -2.2458 4.37827   3
  -8  -9   0 0.71001 2.91092   2
   6 -10   0 169.074 13.9795   2
  -6  10   0 192.863 15.3397   2
  -6  10   0 149.189 14.3321   2
  -6  10   0 198.478 16.3389   5
  -6  10   0 181.443 14.8275   4
   5 -10   0 13.9991 6.14469   2
  -5  10   0 14.0322 6.21063   5
  -5  10   0 26.2531 6.67291   4
  -5  10   0 7.99412 4.43486   2
   4 -10   0 139.163 13.0810   4
   4 -10   0 164.428 14.6892   2
   4 -10   0 154.893 7.33006   5
   4 -10   0 148.688 8.74120   5
  -4  10   0 142.985 13.4919   2
  -4  10   0 178.672 14.0696   4
  -4  10   0 161.145 14.5321   5
  -4  10   0 133.134 13.6029   2
   3 -10   0 -0.9825 2.91764   5
   3 -10   0 4.82330 4.26040   2
   3 -10   0 -1.2289 3.25429   4
   3 -10   0 1.72216 2.18291   5
  -3  10   0 3.58807 4.03092   2
  -3  10   0 3.47728 3.86913   2
  -3  10   0 3.23975 3.60833   4
   2 -10   0 23.5497 7.00763   2
   2 -10   0 11.5353 4.24983   5
   2 -10   0 16.0923 4.40722   5
   2 -10   0 26.1234 5.95530   4
   2 -10   0 13.2387 2.69977   3
  -2  10   0 12.7005 5.10209   4
  -2  10   0 17.0608 5.53604   2
  -2  10   0 32.0991 7.07888   5
  -2  10   0 16.2273 5.70946   2
   1 -10   0 -1.1848 3.25774   2
   1 -10   0 2.38531 2.40792   5
   1 -10   0 2.33048 3.46895   2
   1 -10   0 1.86979 2.06583   3
   1 -10   0 6.07914 3.58016   5
   1 -10   0 0.07243 1.85470   4
  -1  10   0 4.85748 3.74096   2
  -1  10   0 -4.7854 2.92247   2
  -1  10   0 4.78146 3.10832   5
  -1  10   0 1.11756 2.84359   4
   0 -10   0 -1.0084 2.81673   2
   0 -10   0 -1.2671 3.03115   5
   0 -10   0 8.05015 3.92511   2
   0 -10   0 1.96019 2.11177   3
   0 -10   0 4.44101 3.09657   4
   0 -10   0 0.78840 2.11567   5
   0  10   0 -0.6241 2.26845   2
   0  10   0 1.43837 2.42564   5
   0  10   0 3.33596 2.68506   5
   0  10   0 -3.1660 2.75932   4
   0  10   0 2.36067 3.63104   2
  -1 -10   0 5.30072 3.44340   4
  -1 -10   0 5.43151 3.19638   3
  -1 -10   0 -3.3882 2.44593   5
  -1 -10   0 2.61327 2.50573   5
  -1 -10   0 9.35039 4.34762   2
  -1 -10   0 10.5267 4.40435   2
   1  10   0 1.50082 3.08243   5
   1  10   0 1.22733 2.84837   2
   1  10   0 5.51410 3.74489   2
  -2 -10   0 26.6277 6.86261   2
  -2 -10   0 11.4421 5.68587   4
  -2 -10   0 17.7799 5.63888   3
  -2 -10   0 10.4453 5.01216   2
  -2 -10   0 17.4915 5.38004   5
  -2 -10   0 19.6269 4.93817   5
   2  10   0 22.8025 5.17367   5
   2  10   0 14.9287 4.47073   5
   2  10   0 22.4232 6.29772   2
   2  10   0 18.6456 5.41760   2
  -3 -10   0 139.426 11.3687   5
  -3 -10   0 123.119 11.9798   3
  -3 -10   0 125.400 10.4472   5
  -3 -10   0 125.514 12.2985   2
  -3 -10   0 133.889 12.4943   2
   3  10   0 143.592 8.48992   5
   3  10   0 132.787 9.39048   5
   3  10   0 126.800 12.1558   2
  -4 -10   0 21.1145 5.59423   2
  -4 -10   0 25.6532 6.83599   3
  -4 -10   0 17.3085 5.13910   5
  -4 -10   0 10.3794 5.09075   5
   4  10   0 13.9410 4.95561   2
   4  10   0 13.6326 2.67879   5
   4  10   0 23.6502 3.62528   5
  -5 -10   0 170.868 14.0441   2
  -5 -10   0 186.643 16.9692   3
  -5 -10   0 149.444 13.3672   2
  -5 -10   0 154.081 11.7290   5
   5  10   0 196.170 14.2514   2
  -6 -10   0 0.41023 2.97311   5
  -6 -10   0 1.86350 3.13600   3
  -6 -10   0 4.22626 3.27861   2
  -6 -10   0 2.97671 3.71846   2
   6  10   0 1.66057 3.62833   2
  -7 -10   0 28.0868 6.40685   2
  -7 -10   0 32.7726 6.51275   5
  -7 -10   0 39.1391 10.0487   3
  -7 -10   0 31.5199 7.02781   2
   7  10   0 23.0059 5.90352   2
  -8 -10   0 3.83955 4.03573   2
  -8 -10   0 10.6795 4.16601   2
  -8 -10   0 5.95373 5.90114   3
  -8 -10   0 8.26315 4.80601   5
  -6  11   0 31.1084 8.43526   2
  -6  11   0 44.0541 9.51439   5
  -6  11   0 27.4864 7.40888   4
   5 -11   0 8.69139 5.52728   2
  -5  11   0 1.60985 5.35293   2
  -5  11   0 14.4176 6.55090   2
  -5  11   0 9.81413 5.06585   4
  -5  11   0 0.98076 4.67722   5
   4 -11   0 80.8451 11.8169   2
   4 -11   0 97.0473 7.21886   5
   4 -11   0 88.8254 6.26384   5
  -4  11   0 107.254 12.7331   2
  -4  11   0 80.6615 10.9376   2
  -4  11   0 85.3259 10.9360   4
  -4  11   0 89.3632 11.6256   5
   3 -11   0 4.56952 5.05311   2
   3 -11   0 13.5735 4.45419   5
   3 -11   0 7.88034 3.02942   5
  -3  11   0 7.22342 4.28907   5
  -3  11   0 13.8379 6.63468   2
  -3  11   0 6.34707 3.80786   4
  -3  11   0 5.08111 4.41445   2
   2 -11   0 1.79041 4.10495   2
   2 -11   0 3.05104 2.88855   5
   2 -11   0 9.15756 2.67661   3
  -2  11   0 19.7514 6.01717   5
  -2  11   0 16.2857 6.04860   2
  -2  11   0 10.5591 5.56743   2
  -2  11   0 5.50547 3.99946   4
   1 -11   0 13.1049 3.79247   3
   1 -11   0 17.4404 5.18269   5
   1 -11   0 16.0080 6.61696   2
  -1  11   0 17.8483 6.44642   2
  -1  11   0 14.6170 5.17390   4
  -1  11   0 17.9025 6.26070   2
   0 -11   0 1.91063 4.45541   2
   0 -11   0 4.88000 2.84980   3
   0 -11   0 2.11235 2.73788   5
   0 -11   0 5.02119 3.31237   2
   0  11   0 -0.4015 3.16218   2
   0  11   0 0.39837 2.87198   4
   0  11   0 1.95137 3.51402   5
   0  11   0 3.86456 4.60281   2
  -1 -11   0 -1.0808 2.22164   5
  -1 -11   0 -2.4662 2.87971   2
  -1 -11   0 -2.2624 2.68089   3
  -1 -11   0 -4.3165 2.70588   2
   1  11   0 -0.1034 3.23264   2
   1  11   0 5.68979 3.68060   5
  -2 -11   0 51.7052 7.89456   3
  -2 -11   0 43.3738 8.95819   2
  -2 -11   0 46.0899 6.59192   5
  -2 -11   0 39.4479 8.75105   2
   2  11   0 36.1688 8.32083   2
   2  11   0 60.7191 7.64116   5
   2  11   0 43.2830 5.77430   5
  -3 -11   0 3.05533 4.21680   2
  -3 -11   0 1.36915 3.52761   3
  -3 -11   0 1.50363 3.38063   2
   3  11   0 0.02851 3.44000   2
   3  11   0 5.02368 3.48371   5
   3  11   0 5.19144 2.86680   5
  -4 -11   0 29.2696 7.89287   3
  -4 -11   0 29.6103 6.68846   5
  -4 -11   0 18.8268 7.00938   2
  -4 -11   0 40.2668 8.58812   2
   4  11   0 37.0577 8.21125   2
   4  11   0 32.2703 4.14789   5
  -5 -11   0 -3.1417 2.82366   5
  -5 -11   0 -2.4901 2.85515   2
  -5 -11   0 6.62271 4.66691   3
   5  11   0 9.05463 5.02866   2
  -6 -11   0 2.06326 4.35001   3
  -6 -11   0 1.29997 4.64673   2
  -6 -11   0 -0.7750 3.29028   5
  -6 -11   0 3.72078 3.79230   2
   6  11   0 9.78168 4.65922   2
  -7 -11   0 1.84683 4.29911   2
  -7 -11   0 4.75002 4.07579   2
  -7 -11   0 -2.7477 3.86226   5
  -7 -11   0 -1.9430 3.90140   3
   5 -12   0 69.3461 13.2509   2
  -5  12   0 130.108 14.2004   5
  -5  12   0 97.4854 12.9359   4
  -5  12   0 144.719 15.0155   2
   4 -12   0 56.2828 7.03158   5
   4 -12   0 95.8802 13.3203   2
  -4  12   0 63.7076 10.5914   2
  -4  12   0 81.9999 13.8818   2
  -4  12   0 58.4963 10.0666   4
  -4  12   0 65.8663 11.3945   5
   3 -12   0 36.2630 6.03590   5
   3 -12   0 30.7188 9.51407   2
  -3  12   0 17.8057 7.20252   2
  -3  12   0 39.2225 9.71320   5
  -3  12   0 36.6378 9.10812   4
   2 -12   0 49.6940 4.89003   3
   2 -12   0 54.2162 10.9461   2
   2 -12   0 53.6612 7.37696   5
  -2  12   0 63.3834 9.94689   2
  -2  12   0 57.1981 8.74201   5
  -2  12   0 34.0682 9.33277   2
  -2  12   0 70.3398 9.88590   4
   1 -12   0 16.7112 7.16929   2
   1 -12   0 12.6022 3.79852   3
  -1  12   0 17.8569 6.57080   4
  -1  12   0 6.58265 5.10496   2
  -1  12   0 15.0490 6.76279   2
  -1  12   0 6.96215 4.40079   5
   0 -12   0 52.9045 7.23161   3
   0 -12   0 35.2935 9.10676   2
   0 -12   0 57.9014 7.85901   5
   0  12   0 65.2970 9.46738   5
   0  12   0 56.6198 9.36375   2
  -1 -12   0 2.46898 5.38648   2
  -1 -12   0 1.45137 2.69206   5
  -1 -12   0 -3.0886 3.18985   2
  -1 -12   0 -1.6646 2.47959   3
   1  12   0 0.37778 3.26903   2
  -2 -12   0 231.337 17.2444   3
  -2 -12   0 242.033 19.0381   2
  -2 -12   0 266.398 16.4081   5
  -2 -12   0 231.941 18.3223   2
   2  12   0 239.412 18.8126   2
   2  12   0 208.081 14.8061   5
  -3 -12   0 50.3878 8.82552   2
  -3 -12   0 38.3441 8.95255   3
  -3 -12   0 44.3736 8.55152   5
  -3 -12   0 31.8790 8.62170   2
   3  12   0 36.2387 5.79719   5
   3  12   0 37.8078 6.36720   5
   3  12   0 37.7111 8.44556   2
  -4 -12   0 110.967 10.7872   5
  -4 -12   0 109.247 13.4011   3
  -4 -12   0 102.336 12.3571   2
  -4 -12   0 81.9373 12.4871   2
   4  12   0 101.109 7.77384   5
   4  12   0 131.696 13.6456   2
  -5 -12   0 0.04329 4.05932   3
  -5 -12   0 -1.1215 5.73775   2
  -5 -12   0 2.54243 3.33056   5
  -5 -12   0 -0.9679 4.28607   2
   5  12   0 -8.3365 4.55219   2
  -6 -12   0 26.5416 8.02345   3
  -6 -12   0 28.1059 7.18198   5
  -6 -12   0 23.5973 8.25630   2
  -6 -12   0 40.3040 8.62916   2
   6  12   0 23.1561 7.62503   2
  -7 -12   0 23.3811 6.92414   5
  -7 -12   0 29.7131 9.90221   3
  -7 -12   0 26.1276 7.88195   2
   4 -13   0 36.0383 10.1245   2
  -4  13   0 17.5467 7.00452   4
  -4  13   0 31.0111 9.08336   2
   3 -13   0 -12.401 4.54854   2
   3 -13   0 1.09999 3.12558   5
  -3  13   0 -1.1656 7.37473   2
  -3  13   0 1.37097 4.03756   4
  -3  13   0 3.35255 4.51725   2
  -3  13   0 3.49486 4.53678   5
   2 -13   0 3.16729 3.40746   5
   2 -13   0 8.13121 2.72348   3
   2 -13   0 -1.9823 5.15388   2
  -2  13   0 4.75124 5.30646   2
  -2  13   0 9.11063 5.61559   5
  -2  13   0 4.40214 4.58958   4
   1 -13   0 2.08859 2.72834   3
   1 -13   0 10.3957 6.06805   2
   1 -13   0 7.36307 3.87793   5
  -1  13   0 1.39276 3.95511   4
  -1  13   0 6.73786 5.20574   2
  -1  13   0 -9.7625 3.57313   5
   0 -13   0 -0.4410 2.85986   5
   0 -13   0 2.11097 2.83783   3
   0 -13   0 4.59311 5.49941   2
   0  13   0 -2.2525 3.27930   5
   0  13   0 -4.0225 3.97582   2
  -1 -13   0 2.56818 3.62115   3
  -1 -13   0 -2.5597 2.74318   5
  -1 -13   0 -3.8172 3.76300   2
   1  13   0 -0.5631 3.71761   5
   1  13   0 6.72844 4.59052   2
  -2 -13   0 1.08627 4.15757   3
  -2 -13   0 -1.2329 3.10268   5
  -2 -13   0 -0.7386 3.93127   2
   2  13   0 4.22734 3.99841   5
   2  13   0 -1.5395 4.26221   2
  -3 -13   0 4.25120 4.19324   3
  -3 -13   0 -4.9156 3.47131   2
  -3 -13   0 -5.2062 5.07029   2
  -3 -13   0 -4.1909 3.29520   5
   3  13   0 2.00139 3.77202   5
   3  13   0 7.33911 5.25661   2
  -4 -13   0 -1.3970 2.91250   3
  -4 -13   0 7.77030 6.84309   2
  -4 -13   0 1.30245 4.51038   2
  -4 -13   0 2.93933 3.67591   5
   4  13   0 -0.2002 2.64890   5
   4  13   0 -5.6532 4.15598   2
   4  13   0 2.08980 3.23393   5
  -5 -13   0 -1.2174 5.44562   2
  -5 -13   0 -1.3466 3.56032   5
  -5 -13   0 -0.6943 3.94124   2
  -5 -13   0 -1.3148 4.50759   3
   5  13   0 0.61390 2.19442   5
   5  13   0 5.75748 5.64012   2
   5  13   0 1.61087 1.54739   5
  -6 -13   0 3.58518 4.56166   5
  -6 -13   0 1.37573 5.43265   3
  -6 -13   0 1.51745 4.89806   2
   6  13   0 -3.5083 5.77567   2
   3 -14   0 35.3718 9.85927   2
  -3  14   0 38.9190 9.95956   4
  -3  14   0 43.5412 10.4680   5
  -3  14   0 12.8041 7.78445   2
   2 -14   0 4.30302 3.74547   5
  -2  14   0 5.41960 5.42337   5
  -2  14   0 -0.6501 5.46522   2
  -2  14   0 2.47183 4.55455   4
   1 -14   0 -3.6953 4.73953   2
   1 -14   0 0.53189 2.85531   3
   1 -14   0 0.11571 3.59286   5
  -1  14   0 2.94299 4.73959   2
  -1  14   0 3.76030 4.64885   5
   0 -14   0 8.76646 4.66838   5
   0 -14   0 14.0859 4.95484   3
   0 -14   0 10.7319 6.75045   2
   0  14   0 11.7191 5.46803   5
   0  14   0 6.65555 6.79132   2
  -1 -14   0 12.6268 5.52485   5
  -1 -14   0 17.6132 7.67813   2
  -1 -14   0 8.56066 5.03747   3
   1  14   0 13.3241 5.03934   5
   1  14   0 20.1502 7.85059   2
  -2 -14   0 8.73240 4.77036   5
  -2 -14   0 -5.9890 4.29441   2
  -2 -14   0 0.07561 3.87671   3
   2  14   0 0.85015 4.21995   5
   2  14   0 7.48434 5.77958   2
  -3 -14   0 25.0703 8.31214   2
  -3 -14   0 22.5452 7.31251   5
  -3 -14   0 37.0816 9.48885   3
   3  14   0 18.7348 7.21815   2
  -4 -14   0 11.5452 6.95597   3
  -4 -14   0 10.6995 6.48667   2
  -4 -14   0 15.0714 8.77981   2
  -4 -14   0 18.3846 6.14651   5
   4  14   0 5.83982 3.84416   5
   4  14   0 16.9680 6.68085   2
  -5 -14   0 35.3924 8.82676   5
  -5 -14   0 34.1243 9.43680   2
   5  14   0 31.7985 3.95581   5
   5  14   0 37.0365 10.3655   2
   2 -15   0 -6.5888 6.95444   2
   2 -15   0 2.40614 4.41410   5
  -2  15   0 -7.4177 5.51836   2
  -2  15   0 -2.2305 5.90297   5
   1 -15   0 0.41473 6.39086   2
   1 -15   0 1.72427 3.56041   3
   1 -15   0 -2.2520 3.77185   5
  -1  15   0 7.25387 6.68344   2
  -1  15   0 -2.0253 5.58944   5
   0 -15   0 0.72477 3.51140   3
   0 -15   0 -5.6896 5.49223   2
   0 -15   0 1.28158 4.71618   5
   0  15   0 1.46007 4.50884   2
   0  15   0 1.01083 4.52963   5
  -1 -15   0 4.27706 6.94297   2
  -1 -15   0 9.49333 4.60367   3
  -1 -15   0 5.31994 4.70274   5
   1  15   0 5.06369 5.31871   5
   1  15   0 1.18914 5.62571   2
  -2 -15   0 1.29340 4.95358   2
  -2 -15   0 -0.5818 4.26372   5
  -2 -15   0 2.10489 4.69676   3
   2  15   0 -6.3954 5.28456   2
   2  15   0 12.1565 5.34688   5
  -3 -15   0 -3.6262 5.21048   2
  -3 -15   0 -0.2457 4.77116   3
   3  15   0 5.08564 4.54336   5
  -4 -15   0 3.03448 4.95443   2
  -4 -15   0 -1.0672 5.55356   3
  -4 -15   0 10.4541 5.56281   5
   4  15   0 3.96520 6.07721   2
   4  15   0 0.72428 3.99689   5
  -1 -16   0 1.15265 6.32895   2
  -1 -16   0 23.0668 8.01552   5
  -1 -16   0 2.41510 5.23839   3
   1  16   0 11.1689 7.11997   2
  -2 -16   0 -2.7116 6.01171   3
   4  15  -1 5.20964 7.66116   2
   4  15  -1 -2.6422 3.61467   5
  -4 -15   1 1.38794 6.02186   2
  -4 -15   1 0.39699 4.64179   5
   3  15  -1 9.74226 5.14961   5
  -3 -15   1 3.42729 4.90623   5
  -3 -15   1 5.91664 5.54171   3
   2  15  -1 -2.4273 4.20806   5
   2  15  -1 6.05209 6.70302   2
  -2 -15   1 -5.9606 5.81296   2
  -2 -15   1 3.17583 4.62862   3
  -2 -15   1 -0.9663 4.61369   5
   1  15  -1 16.5595 6.44582   5
   1  15  -1 13.6537 7.42588   2
  -1 -15   1 8.81109 8.13260   2
  -1 -15   1 11.0778 5.14209   5
  -1 -15   1 5.14533 5.30527   3
   0  15  -1 0.01234 4.92322   5
   0  15  -1 5.53506 5.99758   2
   0 -15   1 3.90127 6.40118   2
   0 -15   1 11.1480 5.04317   5
   0 -15   1 4.96254 3.88242   3
  -1  15  -1 -2.0018 5.72679   2
  -1  15  -1 9.63667 6.58953   5
   1 -15   1 -3.7642 2.93781   3
   1 -15   1 8.33744 7.34769   2
   1 -15   1 0.60354 3.44014   5
  -2  15  -1 9.80738 5.85251   5
  -2  15  -1 -2.0025 5.73896   2
   2 -15   1 6.82295 4.86469   5
   2 -15   1 1.10273 3.06454   3
   2 -15   1 -9.2463 6.01862   2
   5  14  -1 81.0188 13.1939   2
  -5 -14   1 53.0158 11.5440   2
   4  14  -1 29.4722 8.96096   2
   4  14  -1 36.0911 6.25957   5
  -4 -14   1 36.1367 8.27522   5
  -4 -14   1 27.6123 8.71978   3
  -4 -14   1 38.5542 9.91523   2
  -4 -14   1 19.1394 9.87268   2
   3  14  -1 71.8073 11.8106   2
  -3 -14   1 60.6482 9.51882   5
  -3 -14   1 50.4979 10.7758   3
  -3 -14   1 77.2105 11.6945   2
   2  14  -1 -8.9679 4.95063   2
   2  14  -1 0.84988 4.37021   5
  -2 -14   1 4.52238 4.99034   2
  -2 -14   1 5.09979 4.63162   3
  -2 -14   1 6.27026 4.79837   5
   1  14  -1 13.0656 5.73898   5
   1  14  -1 -2.0485 5.07101   2
  -1 -14   1 9.52845 5.15339   5
  -1 -14   1 16.0756 6.77321   2
   0  14  -1 26.1223 8.37049   2
   0  14  -1 16.6651 5.64259   5
   0 -14   1 12.5871 4.68850   3
   0 -14   1 14.0896 7.54530   2
   0 -14   1 9.15276 4.45415   5
  -1  14  -1 0.79558 4.62328   5
  -1  14  -1 2.52507 5.36552   2
   1 -14   1 1.06933 2.66256   3
   1 -14   1 0.95554 3.48723   5
   1 -14   1 -3.5113 4.47085   2
  -2  14  -1 3.94581 5.03093   5
  -2  14  -1 6.71642 5.60932   2
   2 -14   1 -2.4733 3.16734   5
   2 -14   1 0.01368 2.46909   3
   2 -14   1 4.55338 5.81269   2
  -3  14  -1 50.2004 10.8947   5
  -3  14  -1 26.3200 9.03962   2
   3 -14   1 39.6446 10.3763   2
   3 -14   1 29.6094 6.72693   5
   6  13  -1 32.5675 9.58525   2
  -6 -13   1 23.2669 6.38958   5
  -6 -13   1 23.4405 7.00539   2
  -6 -13   1 22.2884 9.37805   3
   5  13  -1 1.32097 5.40933   2
  -5 -13   1 -0.2261 6.34985   2
  -5 -13   1 -6.7654 4.22569   3
  -5 -13   1 -1.9718 3.88013   2
  -5 -13   1 -1.1603 3.86879   5
   4  13  -1 10.7282 3.46211   5
   4  13  -1 11.5052 3.67064   5
   4  13  -1 13.5638 5.77389   2
  -4 -13   1 11.5936 5.36864   5
  -4 -13   1 6.73525 6.06157   2
  -4 -13   1 4.37676 4.82652   2
  -4 -13   1 7.67952 5.02844   3
   3  13  -1 1.01948 4.87174   2
   3  13  -1 -0.2158 2.98581   5
  -3 -13   1 5.98219 5.42118   3
  -3 -13   1 17.2359 6.73089   2
  -3 -13   1 2.98506 3.74630   5
  -3 -13   1 7.29624 5.21843   2
   2  13  -1 22.6772 6.97238   2
   2  13  -1 7.45304 4.41613   5
  -2 -13   1 7.81800 3.90233   5
  -2 -13   1 11.0719 4.78968   3
  -2 -13   1 5.23551 4.91945   2
   1  13  -1 1.91733 3.81434   5
   1  13  -1 -4.5100 4.08076   2
  -1 -13   1 0.90473 3.10450   5
  -1 -13   1 1.05271 4.40472   2
  -1 -13   1 2.01482 3.22520   3
   0  13  -1 4.33851 4.17611   5
   0  13  -1 24.8642 7.25691   2
   0 -13   1 4.08705 3.75575   5
   0 -13   1 8.39262 4.06080   3
   0 -13   1 2.18116 4.72398   2
  -1  13  -1 11.3881 6.39367   5
  -1  13  -1 9.49033 6.41154   2
   1 -13   1 16.6662 4.82153   5
   1 -13   1 4.16882 3.42077   3
   1 -13   1 7.62821 5.84876   2
  -2  13  -1 5.85388 5.63461   5
  -2  13  -1 8.33111 5.47165   2
   2 -13   1 0.35548 3.32286   5
   2 -13   1 8.81579 5.74158   2
  -3  13  -1 6.13387 5.49165   5
  -3  13  -1 -0.7366 4.45134   4
  -3  13  -1 0.63150 5.53396   2
   3 -13   1 3.62095 3.80777   5
   3 -13   1 9.91704 6.57590   2
  -4  13  -1 10.6392 6.22918   2
  -4  13  -1 -2.3381 4.87508   4
   4 -13   1 9.53941 3.58672   5
   4 -13   1 8.82821 6.16963   2
  -7 -12   1 13.3247 6.17133   2
  -7 -12   1 26.2101 9.79657   3
  -7 -12   1 19.0868 6.66304   5
   6  12  -1 1.21911 4.74130   2
  -6 -12   1 -2.0233 4.00925   2
  -6 -12   1 0.41684 5.20428   2
  -6 -12   1 3.83049 4.06848   5
  -6 -12   1 1.60844 5.47785   3
   5  12  -1 -1.1370 4.88276   2
  -5 -12   1 11.2568 4.85186   5
  -5 -12   1 6.30842 5.87729   3
  -5 -12   1 9.54568 4.98681   2
  -5 -12   1 0.37211 5.03644   2
   4  12  -1 22.1196 3.96606   5
   4  12  -1 19.2705 4.04197   5
   4  12  -1 41.3572 9.56173   2
  -4 -12   1 17.3116 6.95013   2
  -4 -12   1 19.2163 7.29230   3
  -4 -12   1 17.8701 6.31162   2
  -4 -12   1 19.1375 5.75307   5
   3  12  -1 -2.3274 2.54837   5
   3  12  -1 -3.7896 2.55555   5
   3  12  -1 -0.7713 3.70452   2
  -3 -12   1 -0.0949 4.13117   2
  -3 -12   1 -2.1203 3.84291   2
  -3 -12   1 2.11358 2.88381   5
  -3 -12   1 0.65110 4.02089   3
   2  12  -1 122.409 13.3103   2
   2  12  -1 112.169 10.4875   5
  -2 -12   1 110.942 12.0398   3
  -2 -12   1 122.003 11.2460   5
  -2 -12   1 111.223 13.2069   2
  -2 -12   1 95.4057 11.6572   2
   1  12  -1 3.17072 4.26503   2
  -1 -12   1 7.40888 4.23562   5
  -1 -12   1 -3.6602 4.53627   2
  -1 -12   1 2.95145 4.93407   2
  -1 -12   1 5.28424 3.38170   3
   0  12  -1 6.21460 4.69003   5
   0  12  -1 12.6960 6.44342   2
   0 -12   1 1.05374 2.68954   3
   0 -12   1 1.06137 4.47028   2
   0 -12   1 -1.8017 3.02724   5
  -1  12  -1 3.76178 5.11967   2
  -1  12  -1 1.38815 4.57970   5
  -1  12  -1 8.02428 5.35776   2
   1 -12   1 3.01296 2.79485   3
   1 -12   1 5.51863 4.41471   2
  -2  12  -1 125.389 14.5730   2
  -2  12  -1 129.417 13.0089   5
  -2  12  -1 117.439 13.9934   2
  -2  12  -1 129.722 13.1734   4
   2 -12   1 140.601 10.8811   5
   2 -12   1 137.643 14.5951   2
   2 -12   1 126.236 7.90299   3
  -3  12  -1 1.09033 3.46474   5
  -3  12  -1 1.99208 3.30860   4
  -3  12  -1 3.57082 6.12623   2
  -3  12  -1 -6.2146 3.61846   2
   3 -12   1 7.59546 5.32591   2
   3 -12   1 3.35109 2.92123   5
   3 -12   1 5.45737 1.18460   3
  -4  12  -1 111.430 14.3263   2
  -4  12  -1 117.046 14.2370   5
  -4  12  -1 121.687 12.6067   4
  -4  12  -1 112.282 15.5284   2
   4 -12   1 113.178 13.7316   2
  -5  12  -1 31.8825 8.96570   5
  -5  12  -1 38.0737 9.38087   2
  -5  12  -1 42.9189 9.08883   4
   5 -12   1 11.0732 7.88108   2
  -7 -11   1 9.46633 4.47600   2
  -7 -11   1 10.5818 5.28435   2
  -7 -11   1 3.30593 4.36011   5
   6  11  -1 2.53627 4.21269   2
  -6 -11   1 5.56429 4.00700   2
  -6 -11   1 0.97663 4.88683   2
  -6 -11   1 6.31086 5.11792   3
  -6 -11   1 -4.8623 2.89917   5
   5  11  -1 -4.0020 3.57339   2
  -5 -11   1 6.81303 4.91491   3
  -5 -11   1 0.42134 2.99394   5
  -5 -11   1 -0.3685 3.25871   2
   4  11  -1 3.22788 2.12534   5
   4  11  -1 2.24349 3.95319   2
  -4 -11   1 -2.3176 3.21693   2
  -4 -11   1 7.58364 3.50176   5
  -4 -11   1 4.02049 4.40082   3
  -4 -11   1 12.0957 5.21252   2
   3  11  -1 2.48411 4.56932   2
   3  11  -1 0.16042 3.62178   5
   3  11  -1 -0.1630 2.58983   5
  -3 -11   1 -3.8547 3.77695   2
  -3 -11   1 -1.6890 2.93079   3
  -3 -11   1 -4.0357 2.86422   2
   2  11  -1 -2.3300 2.28826   5
   2  11  -1 2.03917 2.50337   5
   2  11  -1 -0.3527 3.37107   2
  -2 -11   1 -2.5686 2.56578   3
  -2 -11   1 0.05735 3.62158   2
  -2 -11   1 -0.2929 3.21489   2
  -2 -11   1 -0.3340 2.21322   5
   1  11  -1 2.31812 2.76095   5
   1  11  -1 3.41543 4.22631   2
  -1 -11   1 -0.7279 2.68355   5
  -1 -11   1 -1.3605 2.44030   2
  -1 -11   1 -4.8328 3.63570   2
  -1 -11   1 3.04699 3.32263   3
   0  11  -1 -2.3952 4.03308   2
   0  11  -1 0.67094 3.12940   5
   0  11  -1 6.53504 3.70709   2
   0 -11   1 -2.1802 3.23025   2
   0 -11   1 1.39911 3.96834   2
   0 -11   1 -3.9932 1.99151   5
   0 -11   1 -0.3406 2.46957   3
  -1  11  -1 4.12292 4.68765   2
  -1  11  -1 -1.6834 2.96373   4
  -1  11  -1 4.84312 4.42429   2
   1 -11   1 -1.4694 3.41769   2
   1 -11   1 1.19051 2.96797   5
   1 -11   1 3.01109 2.25067   3
  -2  11  -1 26.6951 7.12410   5
  -2  11  -1 15.2499 6.37460   2
  -2  11  -1 7.46673 5.43737   2
  -2  11  -1 24.1434 6.41303   4
   2 -11   1 19.0704 3.31612   3
   2 -11   1 3.43321 4.44854   2
   2 -11   1 15.3896 4.54146   5
  -3  11  -1 15.7350 5.68681   4
  -3  11  -1 13.7428 5.81777   2
  -3  11  -1 15.2120 6.10492   2
  -3  11  -1 15.2852 5.53066   5
   3 -11   1 17.2419 5.17974   5
   3 -11   1 12.3157 3.54562   5
   3 -11   1 8.72255 5.05009   2
   3 -11   1 14.0843 1.70531   3
  -4  11  -1 -0.0179 3.76457   5
  -4  11  -1 5.72698 5.24937   2
  -4  11  -1 13.6654 5.43194   4
  -4  11  -1 9.11043 5.54404   2
   4 -11   1 6.49171 5.19828   2
   4 -11   1 9.98813 3.57591   5
  -5  11  -1 32.8470 8.05938   2
  -5  11  -1 27.7351 7.96286   5
  -5  11  -1 19.3366 7.99711   2
  -5  11  -1 21.8501 6.89441   4
   5 -11   1 24.4255 8.68590   2
  -6  11  -1 9.26500 5.87957   5
  -6  11  -1 0.61464 5.46883   4
  -6  11  -1 11.6381 5.40344   2
  -8 -10   1 11.4247 4.27239   5
  -8 -10   1 4.14410 3.50222   2
  -8 -10   1 -3.3158 4.11912   2
  -8 -10   1 2.42610 6.26518   3
   7  10  -1 4.08948 4.20879   2
  -7 -10   1 4.22643 4.29709   2
  -7 -10   1 6.57606 5.30248   3
  -7 -10   1 11.9808 4.42762   2
  -7 -10   1 6.62912 4.08989   5
   6  10  -1 1.05656 3.37050   2
  -6 -10   1 4.98327 4.24050   2
  -6 -10   1 -3.8006 3.38582   3
  -6 -10   1 2.52217 3.76261   2
   5  10  -1 89.6663 9.86014   2
  -5 -10   1 112.345 11.2193   2
  -5 -10   1 96.0487 11.0682   2
  -5 -10   1 101.259 9.25908   5
  -5 -10   1 91.1532 12.0454   3
   4  10  -1 44.4702 7.66493   2
   4  10  -1 36.5375 4.07592   5
   4  10  -1 42.8511 3.90622   5
  -4 -10   1 44.1318 9.09292   2
  -4 -10   1 31.8014 8.97562   3
  -4 -10   1 36.7477 5.96380   5
   3  10  -1 168.211 10.1828   5
   3  10  -1 154.336 13.1968   2
   3  10  -1 149.914 8.68643   5
  -3 -10   1 148.171 11.2038   5
  -3 -10   1 132.163 11.6000   5
  -3 -10   1 144.632 13.2927   2
  -3 -10   1 155.847 13.6350   2
  -3 -10   1 156.263 13.7658   3
   2  10  -1 131.664 12.4642   2
   2  10  -1 151.394 13.4845   2
   2  10  -1 160.766 11.2431   5
   2  10  -1 151.969 10.7492   5
  -2 -10   1 129.582 11.8140   3
  -2 -10   1 115.492 10.8366   5
  -2 -10   1 155.951 11.3006   5
  -2 -10   1 164.273 13.8934   2
  -2 -10   1 175.545 14.2265   2
   1  10  -1 144.307 10.0857   5
   1  10  -1 114.250 11.7646   2
   1  10  -1 155.733 13.6426   2
   1  10  -1 119.047 10.3403   5
  -1 -10   1 136.033 12.0208   4
  -1 -10   1 117.165 11.1800   5
  -1 -10   1 129.464 10.8941   3
  -1 -10   1 131.442 12.7537   2
  -1 -10   1 129.355 10.2615   5
  -1 -10   1 129.377 12.5565   2
   0  10  -1 18.6628 7.50801   2
   0  10  -1 25.8153 6.94278   2
   0  10  -1 40.6495 6.69138   5
   0  10  -1 21.1177 4.99207   5
   0 -10   1 32.7859 7.85383   2
   0 -10   1 20.0901 4.76500   3
   0 -10   1 19.1872 5.41854   5
   0 -10   1 22.4899 5.28026   5
   0 -10   1 26.9683 7.35377   2
   0 -10   1 13.9029 5.25177   4
  -1  10  -1 217.423 16.3684   2
  -1  10  -1 223.511 15.4206   5
  -1  10  -1 228.957 16.6320   2
  -1  10  -1 236.170 16.1452   4
   1 -10   1 211.829 13.0398   3
   1 -10   1 200.624 14.0092   5
   1 -10   1 245.086 13.5232   5
   1 -10   1 225.900 16.7598   2
   1 -10   1 211.365 14.4538   4
   1 -10   1 203.802 15.9634   2
  -2  10  -1 384.995 22.6583   2
  -2  10  -1 412.970 21.8201   5
  -2  10  -1 339.721 21.3388   2
  -2  10  -1 402.199 21.5142   4
   2 -10   1 413.767 17.5958   5
   2 -10   1 372.948 22.4085   2
   2 -10   1 392.803 13.9587   3
   2 -10   1 377.570 18.4836   5
   2 -10   1 395.767 19.8506   4
  -3  10  -1 106.791 12.2196   2
  -3  10  -1 123.891 13.6363   5
  -3  10  -1 111.955 11.3883   4
  -3  10  -1 120.564 12.4704   2
   3 -10   1 123.094 4.58028   3
   3 -10   1 114.222 10.3576   4
   3 -10   1 144.895 10.1774   5
   3 -10   1 123.791 12.3247   2
   3 -10   1 131.364 8.61542   5
  -4  10  -1 110.804 11.0285   4
  -4  10  -1 100.157 11.3937   2
  -4  10  -1 105.737 12.2080   2
  -4  10  -1 101.923 11.2931   5
   4 -10   1 82.2286 8.78367   4
   4 -10   1 90.1776 6.68794   5
   4 -10   1 110.210 12.2260   2
   4 -10   1 101.125 6.17910   5
  -5  10  -1 13.3786 5.27577   5
  -5  10  -1 7.39847 4.61429   2
  -5  10  -1 3.29478 4.22450   4
  -5  10  -1 6.05055 4.94086   2
   5 -10   1 4.36760 5.06684   4
   5 -10   1 5.87670 4.98094   2
  -6  10  -1 4.25583 4.42351   2
  -6  10  -1 11.0588 7.44386   2
  -6  10  -1 15.2110 5.84164   5
  -6  10  -1 18.5079 6.07371   4
   6 -10   1 11.5093 6.06696   2
  -8  -9   1 7.56223 3.34713   2
  -8  -9   1 1.22017 2.62049   2
  -8  -9   1 3.33609 5.53579   3
   7   9  -1 1.25775 3.30306   2
  -7  -9   1 -2.8165 2.79257   2
  -7  -9   1 1.13338 3.17438   3
  -7  -9   1 0.78609 4.34195   5
  -7  -9   1 -0.2579 2.66771   5
  -7  -9   1 -0.8435 2.99338   2
  -6  -9   1 1.25956 2.79419   2
  -6  -9   1 0.67222 4.06840   3
  -6  -9   1 2.01784 3.56223   5
  -6  -9   1 -0.3963 3.05376   2
  -6  -9   1 -5.3451 2.05309   5
   5   9  -1 41.5541 6.40140   2
  -5  -9   1 33.8802 5.49274   5
  -5  -9   1 27.4684 6.34391   5
  -5  -9   1 42.0737 6.75948   2
  -5  -9   1 42.2354 9.74234   3
   4   9  -1 23.5976 2.48953   5
   4   9  -1 13.2693 5.16339   2
   4   9  -1 24.0907 2.71791   5
  -4  -9   1 18.7914 4.55147   5
  -4  -9   1 21.0481 6.44574   5
  -4  -9   1 17.3449 5.71985   3
  -4  -9   1 13.6743 4.52384   2
  -4  -9   1 31.1357 7.00877   2
   3   9  -1 123.343 7.29137   5
   3   9  -1 115.911 10.5510   2
   3   9  -1 141.939 9.80230   5
   3   9  -1 116.385 10.8815   2
  -3  -9   1 125.780 12.2316   5
  -3  -9   1 134.897 11.7770   2
  -3  -9   1 112.006 10.6861   4
  -3  -9   1 132.242 11.8891   2
  -3  -9   1 129.301 9.86582   5
  -3  -9   1 121.826 11.6421   3
   2   9  -1 2.97504 2.61045   5
   2   9  -1 2.98425 3.51024   2
   2   9  -1 5.40113 3.27398   2
   2   9  -1 0.27368 1.81108   5
  -2  -9   1 -1.1248 2.85929   5
  -2  -9   1 1.63244 2.93912   2
  -2  -9   1 2.17720 2.65850   4
  -2  -9   1 -0.0447 2.37130   3
  -2  -9   1 -1.1680 1.69468   5
  -2  -9   1 -1.1717 2.63255   2
   1   9  -1 48.2017 7.53387   2
   1   9  -1 34.3558 5.14655   5
   1   9  -1 34.4227 5.52762   5
   1   9  -1 54.1014 7.56558   2
  -1  -9   1 41.4547 6.81921   2
  -1  -9   1 52.0811 7.84524   5
  -1  -9   1 34.9552 5.77830   3
  -1  -9   1 46.6378 7.40926   2
  -1  -9   1 52.4164 6.32324   5
   0   9  -1 16.4614 5.62766   2
   0   9  -1 7.60341 3.45943   5
   0   9  -1 11.0964 4.22625   4
   0   9  -1 11.0823 3.91117   5
   0   9  -1 6.01785 3.28327   2
   0  -9   1 6.35053 4.01514   5
   0  -9   1 8.92451 4.15465   4
   0  -9   1 14.7484 3.98188   3
   0  -9   1 14.9545 4.09945   5
   0  -9   1 6.26987 3.85324   2
   0  -9   1 13.1821 4.48967   2
  -1   9  -1 1.78547 2.64536   2
  -1   9  -1 -1.1834 2.30954   4
  -1   9  -1 4.82699 2.85045   5
  -1   9  -1 -1.8843 2.45509   5
  -1   9  -1 0.76269 3.54426   2
   1  -9   1 -0.5309 1.82176   3
   1  -9   1 0.50750 1.98762   5
   1  -9   1 1.49827 2.87536   2
   1  -9   1 2.66835 2.68292   4
   1  -9   1 0.30731 2.68538   2
  -2   9  -1 8.50830 4.26271   2
  -2   9  -1 12.8454 4.78735   5
  -2   9  -1 10.4919 4.73568   4
  -2   9  -1 8.13077 3.19972   5
  -2   9  -1 14.2753 4.95832   2
   2  -9   1 3.88835 4.16194   2
   2  -9   1 17.5432 4.44134   5
   2  -9   1 12.3513 3.37331   5
   2  -9   1 5.57884 4.08895   2
   2  -9   1 10.7597 3.77623   4
   2  -9   1 10.2419 2.29413   3
  -3   9  -1 -0.1310 3.12528   2
  -3   9  -1 9.64451 5.23722   5
  -3   9  -1 4.90569 3.31455   5
  -3   9  -1 2.29142 2.92464   4
  -3   9  -1 6.22001 4.42295   2
   3  -9   1 6.99515 2.80932   5
   3  -9   1 5.31417 2.87027   5
   3  -9   1 1.92689 3.42720   2
   3  -9   1 5.88316 1.05100   3
   3  -9   1 9.78081 4.07518   4
  -4   9  -1 21.0310 6.68219   2
  -4   9  -1 13.8506 4.54455   4
  -4   9  -1 13.0210 4.91083   2
  -4   9  -1 12.3615 5.59233   5
   4  -9   1 17.4763 2.79950   5
   4  -9   1 27.7537 7.06518   2
  -5   9  -1 0.12568 3.49023   5
  -5   9  -1 5.68335 3.95574   4
  -5   9  -1 -0.9558 4.18475   2
  -5   9  -1 1.29871 3.69484   2
   5  -9   1 0.19583 3.37820   2
   5  -9   1 0.87934 3.38311   4
  -6   9  -1 4.20420 3.73620   4
  -6   9  -1 1.95119 3.74475   5
  -6   9  -1 -0.9502 4.69633   2
  -6   9  -1 2.04180 3.47049   2
   6  -9   1 1.72845 4.17884   4
   6  -9   1 7.08886 4.14517   2
  -7   9  -1 1.53728 4.86545   5
  -7   9  -1 2.38354 4.07387   2
  -7   9  -1 5.95370 5.09246   4
  -8  -8   1 6.06296 3.16514   5
  -8  -8   1 10.7509 6.97700   3
  -8  -8   1 11.1767 3.29951   2
  -8  -8   1 11.3039 3.07331   2
   7   8  -1 1.95919 2.59796   2
  -7  -8   1 1.21709 2.56151   2
  -7  -8   1 1.22360 3.08875   3
  -7  -8   1 -2.1790 3.74901   5
  -7  -8   1 -2.8132 2.33761   5
  -7  -8   1 4.31761 2.92318   2
   6   8  -1 96.0947 8.06174   2
  -6  -8   1 91.9061 12.1931   3
  -6  -8   1 91.2282 8.49128   5
  -6  -8   1 101.402 9.01796   2
  -6  -8   1 69.4864 7.24527   5
   5   8  -1 59.4338 7.14552   2
  -5  -8   1 51.6759 8.67180   3
  -5  -8   1 58.2626 6.41969   5
  -5  -8   1 45.2314 6.32127   5
  -5  -8   1 52.6505 7.02556   2
  -5  -8   1 57.4230 7.04962   2
   4   8  -1 148.777 11.1444   2
   4   8  -1 150.012 11.1059   2
   4   8  -1 151.636 4.19875   5
  -4  -8   1 150.279 11.8410   2
  -4  -8   1 131.242 9.99280   5
  -4  -8   1 165.378 13.9093   3
  -4  -8   1 168.476 12.1704   2
  -4  -8   1 151.111 12.6652   4
  -4  -8   1 169.185 10.4368   5
   3   8  -1 16.7394 3.31951   5
   3   8  -1 19.6394 5.73163   2
   3   8  -1 10.6306 3.70959   2
   3   8  -1 15.0214 2.74883   5
  -3  -8   1 16.8425 5.05610   2
  -3  -8   1 15.3659 5.02795   3
  -3  -8   1 17.7118 4.53253   5
  -3  -8   1 17.8630 4.38011   5
  -3  -8   1 35.1731 5.88723   2
   2   8  -1 305.561 13.8333   5
   2   8  -1 270.787 15.9767   2
   2   8  -1 261.934 15.8683   2
   2   8  -1 268.698 12.1878   5
  -2  -8   1 294.996 16.9014   2
  -2  -8   1 304.396 17.1375   2
  -2  -8   1 269.400 15.9074   4
  -2  -8   1 313.731 14.6228   5
  -2  -8   1 302.805 15.4578   5
  -2  -8   1 283.751 16.3572   3
   1   8  -1 101.161 7.61467   5
   1   8  -1 109.323 11.8199   2
   1   8  -1 114.367 8.78825   5
   1   8  -1 102.579 9.82677   2
  -1  -8   1 104.494 10.0206   2
  -1  -8   1 106.118 8.15352   5
  -1  -8   1 102.154 8.70627   5
  -1  -8   1 103.724 9.81518   2
  -1  -8   1 104.091 9.16056   4
  -1  -8   1 98.2870 8.65949   3
   0   8  -1 609.292 25.8211   2
   0   8  -1 594.801 24.8691   4
   0   8  -1 542.491 24.7902   2
   0   8  -1 568.663 21.2580   5
   0   8  -1 607.611 23.7984   5
   0  -8   1 586.120 25.6414   2
   0  -8   1 563.264 22.9223   5
   0  -8   1 573.615 21.4984   5
   0  -8   1 604.786 24.1014   4
   0  -8   1 620.653 26.3131   2
   0  -8   1 561.994 21.3747   3
  -1   8  -1 17.0297 4.77927   4
  -1   8  -1 7.94524 3.89678   2
  -1   8  -1 7.41357 4.67581   2
  -1   8  -1 14.0242 3.52244   5
  -1   8  -1 9.32982 3.60160   5
   1  -8   1 20.2191 4.69814   4
   1  -8   1 5.98689 4.10906   2
   1  -8   1 11.2703 3.94547   5
   1  -8   1 11.1199 3.27894   5
   1  -8   1 17.5717 4.87426   2
   1  -8   1 18.5236 3.31619   3
  -2   8  -1 690.458 27.3119   4
  -2   8  -1 738.313 28.1781   5
  -2   8  -1 727.085 29.5494   2
  -2   8  -1 740.821 30.0558   2
  -2   8  -1 662.501 24.7888   5
   2  -8   1 726.154 23.3989   5
   2  -8   1 703.584 29.1936   2
   2  -8   1 677.833 25.5078   4
   2  -8   1 711.157 29.6028   2
   2  -8   1 724.611 25.1935   5
   2  -8   1 756.344 20.1574   3
  -3   8  -1 425.729 20.4953   5
  -3   8  -1 394.939 17.8712   5
  -3   8  -1 412.193 25.1808   2
  -3   8  -1 424.547 19.8733   4
  -3   8  -1 372.012 20.3512   2
   3  -8   1 380.688 20.2739   2
   3  -8   1 429.583 14.9664   5
   3  -8   1 397.323 17.7227   4
   3  -8   1 367.220 20.3950   2
   3  -8   1 400.843 15.8243   5
  -4   8  -1 430.417 20.5233   4
  -4   8  -1 474.017 22.1577   5
  -4   8  -1 457.534 22.5712   2
  -4   8  -1 433.177 19.4265   5
  -4   8  -1 449.959 22.7614   2
   4  -8   1 419.013 18.3339   4
   4  -8   1 452.394 12.3221   5
   4  -8   1 479.569 22.4948   2
   4  -8   1 445.868 12.5649   5
  -5   8  -1 298.004 17.6260   2
  -5   8  -1 272.726 17.8425   2
  -5   8  -1 313.090 16.9599   4
  -5   8  -1 272.974 16.6225   5
  -5   8  -1 270.740 16.9285   5
   5  -8   1 306.987 17.1159   2
   5  -8   1 264.816 13.9850   4
  -6   8  -1 118.288 10.6561   4
  -6   8  -1 127.774 11.6989   2
  -6   8  -1 128.028 11.1729   2
   6  -8   1 117.195 10.2775   2
   6  -8   1 113.565 9.31682   4
  -7   8  -1 1.27354 3.49234   4
  -7   8  -1 2.40014 3.41410   2
  -7   8  -1 -3.0014 3.97649   5
   7  -8   1 5.67946 4.31894   2
  -9  -7   1 -9.7925 6.76677   3
  -9  -7   1 -0.2285 3.17137   5
  -9  -7   1 -2.8213 3.57410   4
  -8  -7   1 13.6959 5.00263   5
  -8  -7   1 28.6808 8.44347   3
  -8  -7   1 22.5585 3.00622   2
  -8  -7   1 25.2776 4.75140   5
   7   7  -1 67.5639 5.25041   2
  -7  -7   1 74.6613 6.40085   2
  -7  -7   1 64.4324 6.12183   2
  -7  -7   1 60.7586 10.3947   3
  -7  -7   1 81.9164 7.78569   5
  -7  -7   1 63.0403 6.19990   5
   6   7  -1 64.7084 5.91191   2
   6   7  -1 53.5190 5.73605   2
  -6  -7   1 60.8914 6.51520   2
  -6  -7   1 60.8561 6.66877   5
  -6  -7   1 70.0813 6.30370   5
  -6  -7   1 73.1110 6.84348   2
   5   7  -1 34.9351 5.09952   2
  -5  -7   1 49.8031 7.63323   4
  -5  -7   1 47.2271 5.16411   5
  -5  -7   1 44.2795 7.66114   3
  -5  -7   1 34.0969 5.37803   2
  -5  -7   1 38.4993 5.87376   2
  -5  -7   1 37.7459 5.56881   5
   4   7  -1 13.9184 3.72842   2
  -4  -7   1 22.6726 3.94439   5
  -4  -7   1 26.6044 6.56983   4
  -4  -7   1 23.9899 5.99849   3
  -4  -7   1 26.4572 5.54203   2
  -4  -7   1 23.1972 5.23104   2
  -4  -7   1 18.7885 4.29636   5
   3   7  -1 0.81384 2.11771   2
   3   7  -1 1.35296 1.28071   5
   3   7  -1 1.59700 1.25687   5
   3   7  -1 3.80033 2.45176   2
  -3  -7   1 0.79661 1.84264   2
  -3  -7   1 -1.1812 2.14413   2
  -3  -7   1 -1.1989 1.93996   5
  -3  -7   1 2.43960 2.28212   3
  -3  -7   1 -0.2862 2.03047   4
  -3  -7   1 0.72397 1.67635   5
   2   7  -1 29.6933 5.07066   2
   2   7  -1 37.4964 4.37009   5
   2   7  -1 39.9592 5.49171   2
   2   7  -1 37.9503 4.00414   5
  -2  -7   1 34.1513 5.55008   2
  -2  -7   1 45.3702 4.99882   5
  -2  -7   1 43.1742 5.92762   3
  -2  -7   1 42.1508 5.17768   5
  -2  -7   1 33.7091 5.45567   2
  -2  -7   1 36.8918 5.37802   4
   1   7  -1 12.4017 2.93720   5
   1   7  -1 12.7105 3.82798   2
   1   7  -1 11.3032 4.16325   2
   1   7  -1 8.75284 2.78988   5
  -1  -7   1 14.9173 4.28819   2
  -1  -7   1 14.7234 3.50342   5
  -1  -7   1 7.28245 3.04981   4
  -1  -7   1 5.92561 3.28136   2
  -1  -7   1 21.3663 4.41720   5
   0   7  -1 17.6481 4.31311   5
   0   7  -1 24.3728 4.49297   5
   0   7  -1 11.6662 3.98136   2
   0   7  -1 16.0655 4.25602   4
   0  -7   1 16.2912 4.34600   2
   0  -7   1 18.4516 3.94403   3
   0  -7   1 20.5807 3.50919   5
   0  -7   1 22.4194 4.65649   4
   0  -7   1 20.8866 5.24157   2
   0  -7   1 11.1889 3.38124   5
  -1   7  -1 0.12962 1.32688   5
  -1   7  -1 5.08217 2.90252   2
  -1   7  -1 2.67807 2.34926   4
  -1   7  -1 0.17188 2.09976   5
  -1   7  -1 -0.4359 2.22103   2
   1  -7   1 8.09505 3.74322   2
   1  -7   1 2.07728 1.34393   3
   1  -7   1 6.70358 2.76480   4
   1  -7   1 0.25603 1.61573   5
   1  -7   1 5.11017 2.41827   5
   1  -7   1 6.34312 2.91817   2
  -2   7  -1 80.0630 7.64614   5
  -2   7  -1 94.0874 8.81040   2
  -2   7  -1 96.3235 8.19202   4
  -2   7  -1 73.0407 8.01896   2
  -2   7  -1 83.9720 6.92145   5
   2  -7   1 84.5100 8.59956   2
   2  -7   1 84.7265 7.08023   4
   2  -7   1 71.6924 8.13275   2
   2  -7   1 95.9879 4.74267   3
   2  -7   1 93.9320 7.12893   5
  -3   7  -1 -0.4641 2.28694   2
  -3   7  -1 3.64477 2.36903   5
  -3   7  -1 1.45575 2.82799   4
  -3   7  -1 0.15448 2.48744   5
  -3   7  -1 -0.6432 1.87884   2
   3  -7   1 3.67766 2.10147   4
   3  -7   1 2.74493 2.88206   2
   3  -7   1 1.42010 1.67490   5
   3  -7   1 0.75056 1.88431   5
   3  -7   1 0.60319 2.02449   2
  -4   7  -1 177.482 13.0398   2
  -4   7  -1 178.734 11.8052   4
  -4   7  -1 195.265 13.2266   2
  -4   7  -1 197.160 12.9383   5
  -4   7  -1 178.227 11.0236   5
   4  -7   1 197.497 15.5362   2
   4  -7   1 193.668 10.7342   4
   4  -7   1 176.967 12.1425   2
  -5   7  -1 0.75418 2.54335   4
  -5   7  -1 3.46544 3.25558   2
  -5   7  -1 -0.3032 2.96365   5
  -5   7  -1 5.30192 3.46905   2
   5  -7   1 1.27585 2.45409   2
   5  -7   1 -0.3075 2.50864   4
  -6   7  -1 56.4508 7.57376   2
  -6   7  -1 48.6481 7.55919   5
  -6   7  -1 56.5820 7.15392   4
  -6   7  -1 54.9946 8.03832   2
  -6   7  -1 60.9753 7.32818   5
   6  -7   1 33.3929 8.31389   2
   6  -7   1 57.2805 6.57514   4
  -7   7  -1 17.0294 4.65320   4
  -7   7  -1 5.77109 3.90219   2
  -7   7  -1 7.16804 3.33850   2
   7  -7   1 -3.6145 3.69253   4
   7  -7   1 0.96778 3.35835   2
  -8   7  -1 1.41398 4.46212   2
  -8   7  -1 10.0540 3.46318   2
  -8   7  -1 15.1801 5.73560   5
  -9  -6   1 4.78110 4.00825   4
  -9  -6   1 0.94826 6.59206   3
  -8  -6   1 146.986 15.3159   3
  -8  -6   1 143.311 12.1404   4
  -8  -6   1 137.515 9.32993   5
  -7  -6   1 4.43182 1.94473   2
  -7  -6   1 4.31235 2.61698   5
  -7  -6   1 3.02631 1.86307   2
  -7  -6   1 9.06452 5.16662   3
   6   6  -1 213.685 9.24607   2
   6   6  -1 213.977 9.45858   2
  -6  -6   1 209.672 10.6464   2
  -6  -6   1 195.480 10.4796   2
  -6  -6   1 194.185 10.5233   5
  -6  -6   1 230.426 17.1161   3
   5   6  -1 479.336 17.4778   2
   5   6  -1 493.132 17.9603   2
  -5  -6   1 479.240 18.8928   2
  -5  -6   1 504.787 18.1626   5
  -5  -6   1 439.167 23.6970   3
  -5  -6   1 476.348 18.9606   2
  -5  -6   1 482.116 17.6739   5
   4   6  -1 -0.5360 1.99020   2
   4   6  -1 6.12839 2.54419   2
  -4  -6   1 3.44338 2.42776   5
  -4  -6   1 8.60849 3.28878   3
  -4  -6   1 6.06558 2.80393   2
  -4  -6   1 3.83211 2.51236   2
  -4  -6   1 1.19543 2.33820   4
  -4  -6   1 3.74208 2.15280   5
   3   6  -1 229.871 12.3453   2
   3   6  -1 234.720 7.53580   5
   3   6  -1 223.504 7.79510   5
   3   6  -1 220.903 12.1083   2
  -3  -6   1 251.503 14.2136   4
  -3  -6   1 230.499 14.3737   3
  -3  -6   1 223.290 12.4807   2
  -3  -6   1 228.167 10.7139   5
  -3  -6   1 244.529 13.1109   2
  -3  -6   1 234.939 11.4715   5
   2   6  -1 263.802 10.8927   5
   2   6  -1 246.951 13.1764   2
   2   6  -1 249.685 13.2777   2
  -2  -6   1 257.830 12.7670   5
  -2  -6   1 257.375 13.6245   2
  -2  -6   1 265.807 14.0806   4
  -2  -6   1 257.628 13.6405   2
  -2  -6   1 239.129 11.9331   5
  -2  -6   1 236.092 13.6210   3
   1   6  -1 955.964 32.1910   2
   1   6  -1 1008.54 29.8606   5
   1   6  -1 1035.88 32.9193   2
   1   6  -1 1013.11 28.4300   5
  -1  -6   1 1019.55 32.9870   2
  -1  -6   1 1070.22 33.4276   2
  -1  -6   1 983.927 30.5127   5
  -1  -6   1 955.909 31.1247   3
  -1  -6   1 1031.11 32.2987   4
  -1  -6   1 1014.87 31.7407   5
   0   6  -1 46.1985 5.58694   2
   0   6  -1 61.6433 6.17727   4
   0   6  -1 42.8341 5.39954   2
   0   6  -1 51.3568 6.26412   5
   0   6  -1 57.6393 5.01374   5
   0  -6   1 49.4699 5.35593   5
   0  -6   1 59.5045 6.51772   2
   0  -6   1 52.8720 5.45781   4
   0  -6   1 54.2501 6.16133   2
   0  -6   1 46.4010 4.63746   3
   0  -6   1 38.7621 4.72701   5
  -1   6  -1 189.949 9.81089   5
  -1   6  -1 190.901 11.0104   4
  -1   6  -1 202.742 12.3510   2
  -1   6  -1 203.940 12.4731   2
  -1   6  -1 213.342 11.5228   5
   1  -6   1 198.896 10.5727   5
   1  -6   1 198.306 8.54801   3
   1  -6   1 202.743 10.9096   4
   1  -6   1 202.630 9.65882   5
   1  -6   1 192.151 12.0516   2
   1  -6   1 184.619 11.8096   2
  -2   6  -1 8.84745 2.81022   5
  -2   6  -1 15.6502 4.07046   2
  -2   6  -1 10.4386 3.15308   4
  -2   6  -1 8.80359 3.26129   5
  -2   6  -1 9.39606 3.55301   2
   2  -6   1 12.0982 2.75299   5
   2  -6   1 9.22168 2.31767   5
   2  -6   1 8.54466 3.39856   2
   2  -6   1 9.36646 2.65588   4
   2  -6   1 9.06653 3.16552   2
   2  -6   1 8.06459 1.36052   3
  -3   6  -1 1341.02 38.6567   4
  -3   6  -1 1269.89 36.4318   5
  -3   6  -1 1279.19 40.3207   2
  -3   6  -1 1370.26 39.5085   5
  -3   6  -1 1276.30 40.7484   2
   3  -6   1 1276.94 40.5787   2
   3  -6   1 1330.87 40.1643   2
   3  -6   1 1302.80 36.3262   4
   3  -6   1 1326.53 32.3499   5
   3  -6   1 1290.87 33.2830   5
  -4   6  -1 1.23997 1.75382   5
  -4   6  -1 1.39909 2.02870   2
  -4   6  -1 -0.1791 2.10764   5
  -4   6  -1 1.44800 2.28728   2
   4  -6   1 2.15238 1.80855   4
   4  -6   1 2.11614 2.84176   2
   4  -6   1 2.33544 2.09647   2
  -5   6  -1 1059.55 33.1432   4
  -5   6  -1 983.370 31.0333   5
  -5   6  -1 1041.44 33.9398   5
  -5   6  -1 1011.55 34.8890   2
  -5   6  -1 1066.97 34.3364   2
   5  -6   1 997.864 30.3674   4
   5  -6   1 1037.44 33.1158   2
  -6   6  -1 -0.3321 2.39431   4
  -6   6  -1 -2.1786 2.35558   5
  -6   6  -1 1.92607 2.39507   2
  -6   6  -1 1.95156 3.31360   5
   6  -6   1 3.65318 2.54927   2
   6  -6   1 2.54595 2.47707   4
  -7   6  -1 74.8601 8.78635   5
  -7   6  -1 71.3443 8.19348   2
  -7   6  -1 97.9029 8.98945   4
  -7   6  -1 86.3580 9.35360   5
  -7   6  -1 80.2744 7.42228   2
  -8   6  -1 -0.5200 3.01825   2
  -8   6  -1 0.96847 4.31437   5
  -8   6  -1 2.86737 2.43943   2
  -8   6  -1 1.33605 3.47342   4
  -9  -5   1 -5.7389 5.06935   3
  -9  -5   1 6.94468 4.57054   4
  -9  -5   1 -0.6828 3.42731   5
  -8  -5   1 31.2899 8.30363   3
  -8  -5   1 42.4565 3.87603   5
  -8  -5   1 41.3194 7.01207   4
  -8  -5   1 32.4085 4.62770   5
  -7  -5   1 13.9129 1.57206   2
  -7  -5   1 13.5481 6.43842   3
  -7  -5   1 11.2901 2.27229   5
  -7  -5   1 12.2064 3.17754   5
   6   5  -1 138.376 5.38971   2
  -6  -5   1 147.141 7.55204   2
  -6  -5   1 137.367 7.23174   2
  -6  -5   1 144.833 6.63805   5
  -6  -5   1 136.860 12.7243   3
  -6  -5   1 142.614 7.24438   5
   5   5  -1 5.63564 1.93119   2
   5   5  -1 5.05499 1.81286   2
  -5  -5   1 1.64238 1.84693   2
  -5  -5   1 7.02099 2.29861   5
  -5  -5   1 4.67755 2.08026   2
  -5  -5   1 5.64243 1.70154   5
  -5  -5   1 3.96873 3.31078   3
   4   5  -1 445.074 16.1270   2
  -4  -5   1 439.404 15.0395   5
  -4  -5   1 441.905 16.9084   2
  -4  -5   1 413.797 20.7280   3
  -4  -5   1 441.267 16.8373   2
   3   5  -1 7.69108 2.70155   2
   3   5  -1 14.9352 3.33270   2
  -3  -5   1 10.2607 3.09275   2
  -3  -5   1 12.7467 3.15254   2
  -3  -5   1 11.1365 2.73952   5
  -3  -5   1 12.4082 2.61260   5
  -3  -5   1 10.3617 3.57012   3
   2   5  -1 227.939 11.5291   2
   2   5  -1 228.667 8.33737   5
   2   5  -1 234.936 11.7658   2
   2   5  -1 235.591 9.02603   5
  -2  -5   1 207.408 11.7126   4
  -2  -5   1 228.346 11.7327   2
  -2  -5   1 227.295 9.75707   5
  -2  -5   1 220.386 10.3094   5
  -2  -5   1 205.602 11.9540   3
  -2  -5   1 232.897 11.8046   2
   1   5  -1 32.6111 3.32328   5
   1   5  -1 37.8141 4.66308   2
   1   5  -1 35.7549 3.82745   5
  -1  -5   1 34.3672 4.49900   2
  -1  -5   1 28.6530 4.21809   4
  -1  -5   1 36.7494 3.76674   5
  -1  -5   1 45.2836 5.05591   5
  -1  -5   1 41.0390 4.87438   2
  -1  -5   1 33.1449 4.22437   3
   0   5  -1 -1.7386 1.09436   5
   0   5  -1 0.61989 1.74777   2
   0   5  -1 -0.4519 1.05604   2
   0   5  -1 -0.1699 1.00166   5
   0   5  -1 -0.5249 0.79076   4
   0  -5   1 -2.3135 0.90456   2
   0  -5   1 -0.6827 1.17034   4
   0  -5   1 -0.8322 1.29670   2
   0  -5   1 0.03539 0.90584   3
   0  -5   1 -0.2492 0.94069   5
   0  -5   1 1.83430 1.73887   5
  -1   5  -1 2.64538 1.80397   5
  -1   5  -1 4.26949 2.03745   4
  -1   5  -1 4.56792 2.33109   2
  -1   5  -1 2.78689 1.96121   2
  -1   5  -1 2.08316 1.06901   3
  -1   5  -1 3.04314 1.52065   5
   1  -5   1 2.00405 1.24222   5
   1  -5   1 1.80870 1.65865   4
   1  -5   1 2.54687 1.88159   2
   1  -5   1 -0.2755 1.53826   2
   1  -5   1 2.16976 1.12627   3
  -2   5  -1 4.81286 1.95807   5
  -2   5  -1 5.04156 1.25479   3
  -2   5  -1 4.90679 2.47983   2
  -2   5  -1 6.67264 2.30297   4
  -2   5  -1 4.04765 2.23552   2
  -2   5  -1 3.91134 1.94125   5
   2  -5   1 3.39476 1.45942   5
   2  -5   1 4.67499 2.35140   2
   2  -5   1 6.83227 2.07065   4
   2  -5   1 6.30103 2.09030   5
   2  -5   1 5.43955 1.08228   3
   2  -5   1 3.81023 2.14939   2
  -3   5  -1 128.640 8.26513   4
  -3   5  -1 136.912 9.32223   2
  -3   5  -1 130.635 9.56170   2
  -3   5  -1 132.817 7.62465   5
  -3   5  -1 130.520 9.58837   5
   3  -5   1 143.414 9.78780   2
   3  -5   1 125.968 8.32603   4
   3  -5   1 131.590 9.08664   2
   3  -5   1 133.987 5.55682   5
   3  -5   1 137.414 5.19889   5
  -4   5  -1 0.37333 1.58185   5
  -4   5  -1 0.12293 1.58746   4
  -4   5  -1 -0.1122 1.62859   5
  -4   5  -1 -2.1016 1.85149   2
  -4   5  -1 0.22022 1.91075   2
   4  -5   1 0.88765 1.52600   2
   4  -5   1 0.96785 1.46587   4
   4  -5   1 0.34007 2.06977   2
  -5   5  -1 481.657 19.0225   2
  -5   5  -1 477.145 19.8290   2
  -5   5  -1 462.125 16.7763   5
  -5   5  -1 471.326 18.7703   5
  -5   5  -1 477.018 18.5130   4
   5  -5   1 435.412 17.4852   2
   5  -5   1 459.835 16.7458   4
   5  -5   1 438.494 18.5424   2
  -6   5  -1 -3.5593 2.01454   5
  -6   5  -1 1.90715 1.99415   2
  -6   5  -1 -2.3551 2.28559   2
  -6   5  -1 1.27621 2.31465   4
   6  -5   1 0.91011 1.76565   2
  -7   5  -1 213.823 12.6892   4
  -7   5  -1 241.488 11.4646   2
  -7   5  -1 231.311 13.5853   5
  -7   5  -1 225.511 11.8803   5
  -7   5  -1 237.176 12.4016   2
  -8   5  -1 0.02258 2.89446   4
  -8   5  -1 4.01210 3.67880   5
  -8   5  -1 0.15947 2.48544   2
  -8   5  -1 1.39485 1.77549   2
  -8   5  -1 -6.3856 3.97299   5
  -9  -4   1 112.117 13.4482   3
  -9  -4   1 84.3415 7.90319   5
  -9  -4   1 93.7232 4.84468   5
  -9  -4   1 94.2577 10.2067   4
  -8  -4   1 -1.8492 1.47918   5
  -8  -4   1 -2.1147 2.69116   4
  -8  -4   1 6.85080 4.45913   3
  -7  -4   1 52.6441 8.43048   3
  -7  -4   1 41.1030 2.97333   5
  -7  -4   1 43.8329 2.54546   5
  -7  -4   1 41.7265 6.20813   4
  -6  -4   1 19.8153 2.03300   5
  -6  -4   1 27.6444 2.32268   2
  -6  -4   1 20.0024 1.78795   5
  -6  -4   1 18.3441 2.06813   2
  -6  -4   1 23.0689 6.23087   3
   5   4  -1 375.569 11.0938   2
   5   4  -1 387.293 11.3830   2
  -5  -4   1 375.221 10.4122   5
  -5  -4   1 349.481 19.1184   3
  -5  -4   1 373.629 12.8678   2
  -5  -4   1 374.443 12.7470   2
  -5  -4   1 369.352 10.9775   5
   4   4  -1 9.80456 2.28439   2
   4   4  -1 12.0187 2.47304   2
  -4  -4   1 11.3112 3.95434   3
  -4  -4   1 7.57687 1.68402   5
  -4  -4   1 10.4232 2.59996   2
  -4  -4   1 10.1238 1.61977   5
  -4  -4   1 9.43546 2.46638   2
   3   4  -1 1304.21 35.0594   2
  -3  -4   1 1390.69 36.1438   2
  -3  -4   1 1288.51 43.7240   3
  -3  -4   1 1304.38 33.0172   5
  -3  -4   1 1349.20 35.8400   2
   2   4  -1 191.907 9.33768   2
   2   4  -1 201.090 6.67097   5
   2   4  -1 182.273 6.21659   5
   2   4  -1 165.562 10.3364   2
  -2  -4   1 170.073 9.05478   2
  -2  -4   1 190.985 9.49931   2
  -2  -4   1 181.547 8.09375   5
  -2  -4   1 170.576 7.46776   5
  -2  -4   1 183.199 10.5120   3
   1   4  -1 29.4958 3.04619   5
   1   4  -1 23.4678 3.36286   2
   1   4  -1 25.1780 2.69557   5
   1   4  -1 25.5080 3.43928   2
  -1  -4   1 22.9393 2.94957   5
  -1  -4   1 40.8166 4.31655   2
  -1  -4   1 29.7108 3.05110   5
  -1  -4   1 26.7965 3.62920   2
  -1  -4   1 32.9362 3.79302   3
  -1  -4   1 21.9229 3.33223   4
   0   4  -1 198.893 8.38734   5
   0   4  -1 183.100 8.51573   3
   0   4  -1 203.969 10.1185   2
   0   4  -1 196.658 9.52662   4
   0   4  -1 198.196 10.0573   2
   0   4  -1 210.563 9.37526   5
   0  -4   1 190.710 9.26984   4
   0  -4   1 199.765 10.1135   2
   0  -4   1 190.148 8.97296   5
   0  -4   1 194.247 8.53624   3
   0  -4   1 215.925 8.68454   5
   0  -4   1 201.317 10.1418   2
  -1   4  -1 54.0641 5.22201   2
  -1   4  -1 61.4782 4.42809   5
  -1   4  -1 65.9890 5.32241   5
  -1   4  -1 69.6431 5.24934   4
  -1   4  -1 63.2884 3.86776   3
  -1   4  -1 67.2587 5.71178   2
   1  -4   1 65.6299 4.88895   4
   1  -4   1 66.6207 3.61710   3
   1  -4   1 71.4405 5.86588   2
   1  -4   1 61.8534 4.17770   5
   1  -4   1 60.2165 4.76390   5
   1  -4   1 67.1443 5.74869   2
  -2   4  -1 862.348 25.1894   4
  -2   4  -1 837.059 20.8598   3
  -2   4  -1 893.176 27.3271   2
  -2   4  -1 843.689 23.8363   5
  -2   4  -1 862.072 25.5497   5
  -2   4  -1 915.354 27.2814   2
   2  -4   1 890.496 20.5155   3
   2  -4   1 850.024 26.9777   2
   2  -4   1 870.486 22.2575   5
   2  -4   1 849.878 23.3003   5
   2  -4   1 897.378 24.4245   4
   2  -4   1 865.431 26.7355   2
  -3   4  -1 82.6148 6.57039   2
  -3   4  -1 78.5838 5.87577   5
  -3   4  -1 79.2158 5.75611   4
  -3   4  -1 75.8818 2.76161   3
  -3   4  -1 74.2147 6.53715   2
  -3   4  -1 73.2613 5.00527   5
   3  -4   1 62.2751 5.93519   2
   3  -4   1 80.1413 6.33198   2
   3  -4   1 75.9819 5.08845   4
  -4   4  -1 1111.44 32.9698   2
  -4   4  -1 1085.25 30.7644   4
  -4   4  -1 1122.21 24.7963   3
  -4   4  -1 1032.02 25.2561   3
  -4   4  -1 1085.66 30.9099   5
  -4   4  -1 1104.85 32.0249   2
  -4   4  -1 1055.88 28.7631   5
   4  -4   1 1091.85 32.2444   2
   4  -4   1 1076.61 29.4371   4
  -5   4  -1 2.62411 1.15874   3
  -5   4  -1 1.48041 0.89702   3
  -5   4  -1 -0.1451 1.62659   2
  -5   4  -1 0.46465 1.65002   5
  -5   4  -1 -1.1119 1.76547   2
  -5   4  -1 3.63900 2.00548   4
   5  -4   1 1.99158 1.93965   2
   5  -4   1 1.83290 1.69718   2
   5  -4   1 1.37306 1.78813   4
  -6   4  -1 465.856 16.4698   2
  -6   4  -1 418.029 12.9706   3
  -6   4  -1 439.571 18.5311   5
  -6   4  -1 423.545 15.2195   5
  -6   4  -1 461.206 12.6196   3
  -6   4  -1 455.079 17.5382   2
  -6   4  -1 433.704 17.2859   4
   6  -4   1 429.853 15.4897   2
  -7   4  -1 13.5682 3.93443   5
  -7   4  -1 18.3851 3.63654   2
  -7   4  -1 16.2742 3.51866   5
  -7   4  -1 22.2650 4.80551   4
  -7   4  -1 22.5504 3.19120   2
  -7   4  -1 17.5934 2.45520   3
  -7   4  -1 21.0373 2.37796   3
   7  -4   1 14.3309 1.78520   2
  -8   4  -1 38.7208 5.80456   4
  -8   4  -1 42.2756 2.82792   2
  -8   4  -1 35.5603 2.62465   3
  -8   4  -1 36.4045 5.29955   5
  -8   4  -1 39.2386 2.68045   3
  -8   4  -1 41.8912 6.17741   5
  -8   4  -1 42.2845 2.67139   2
  -9  -3   1 -4.0229 4.80875   3
  -9  -3   1 11.5777 4.97222   4
  -8  -3   1 -0.7101 2.89841   4
  -8  -3   1 1.64947 3.28419   3
  -7  -3   1 9.97324 4.55398   3
  -7  -3   1 9.91792 3.63721   4
  -6  -3   1 1.32929 2.03893   4
  -6  -3   1 -1.1870 2.08804   3
  -5  -3   1 21.5149 1.95452   2
  -5  -3   1 20.3780 5.14364   3
   4   3  -1 64.0411 3.49562   2
   4   3  -1 60.0040 3.38398   2
  -4  -3   1 61.5486 4.05995   2
  -4  -3   1 64.3848 7.10001   3
  -4  -3   1 62.8787 4.04459   2
   3   3  -1 546.620 15.9105   2
   3   3  -1 536.708 15.8253   2
  -3  -3   1 506.837 20.2525   3
  -3  -3   1 534.207 16.3438   2
  -3  -3   1 534.545 13.4623   5
  -3  -3   1 544.563 16.4969   2
  -3  -3   1 543.627 13.2395   5
   2   3  -1 176.907 8.03326   2
   2   3  -1 201.906 8.28889   2
  -2  -3   1 189.016 8.32837   2
  -2  -3   1 168.893 9.57716   3
  -2  -3   1 178.814 8.20850   2
  -2  -3   1 182.392 6.73502   5
   1   3  -1 1030.11 30.2692   3
   1   3  -1 1163.53 30.2989   2
   1   3  -1 1163.42 30.1952   2
   1   3  -1 1165.33 28.0250   5
   1   3  -1 1125.67 27.4541   5
  -1  -3   1 1151.74 30.3003   2
  -1  -3   1 1121.01 30.6941   3
  -1  -3   1 1159.52 30.3997   2
  -1  -3   1 1148.27 28.1021   5
  -1  -3   1 1116.10 28.6837   5
   0   3  -1 6.47910 2.01007   2
   0   3  -1 3.46613 1.20663   5
   0   3  -1 3.01751 1.27226   3
   0   3  -1 3.81427 1.57743   5
   0   3  -1 3.81400 1.70486   2
   0   3  -1 4.27630 1.56858   4
   0  -3   1 6.21583 1.89780   2
   0  -3   1 2.65611 1.53543   2
   0  -3   1 3.34224 1.26514   5
   0  -3   1 6.59880 1.72931   5
   0  -3   1 5.87156 1.56945   3
   0  -3   1 6.96282 1.81184   4
  -1   3  -1 520.194 15.1264   5
  -1   3  -1 537.277 17.2957   2
  -1   3  -1 517.474 13.9257   3
  -1   3  -1 538.626 16.1080   4
  -1   3  -1 497.335 17.0418   2
  -1   3  -1 522.565 16.2333   5
   1  -3   1 539.081 13.4782   3
   1  -3   1 526.835 15.6979   4
   1  -3   1 546.812 17.5253   2
   1  -3   1 541.777 17.3543   2
   1  -3   1 522.027 15.7502   5
   1  -3   1 514.320 14.6250   5
  -2   3  -1 29.9788 1.73925   3
  -2   3  -1 28.6085 3.52531   2
  -2   3  -1 31.6890 3.12479   4
  -2   3  -1 32.1227 3.28654   5
  -2   3  -1 28.1176 3.36562   2
  -2   3  -1 40.2839 3.00051   5
   2  -3   1 27.0682 3.35531   2
   2  -3   1 28.6487 2.30245   5
   2  -3   1 35.6757 3.64987   2
   2  -3   1 30.8563 2.77281   4
   2  -3   1 31.5533 2.11233   5
  -3   3  -1 1081.02 28.8485   4
  -3   3  -1 1113.27 25.5671   3
  -3   3  -1 1126.61 29.0267   5
  -3   3  -1 1095.34 30.8462   2
  -3   3  -1 1066.23 27.1806   5
  -3   3  -1 1054.08 30.1354   2
   3  -3   1 1117.60 30.7558   2
   3  -3   1 1104.27 28.1329   4
  -4   3  -1 107.262 6.32626   4
  -4   3  -1 104.429 6.01377   5
  -4   3  -1 107.679 7.08881   2
  -4   3  -1 101.205 6.45865   2
  -4   3  -1 95.3503 4.96244   5
  -4   3  -1 109.901 4.96867   3
   4  -3   1 103.409 6.76083   2
   4  -3   1 105.671 6.10225   2
   4  -3   1 109.130 6.01786   4
  -5   3  -1 170.640 8.09506   5
  -5   3  -1 161.995 6.85250   5
  -5   3  -1 155.542 8.68623   2
  -5   3  -1 165.464 8.17333   2
  -5   3  -1 152.773 7.65974   3
  -5   3  -1 161.570 7.22924   3
  -5   3  -1 168.731 8.74388   4
   5  -3   1 153.645 8.04559   4
   5  -3   1 162.334 7.32878   2
   5  -3   1 152.207 7.90117   2
  -6   3  -1 86.1510 6.26089   3
  -6   3  -1 79.0360 5.89438   2
  -6   3  -1 80.0848 5.53055   3
  -6   3  -1 91.5870 6.81657   4
  -6   3  -1 87.6529 6.03046   5
  -6   3  -1 75.7087 4.86362   5
  -6   3  -1 84.8544 5.39733   2
   6  -3   1 87.3573 4.61499   2
   6  -3   1 82.4185 4.19965   2
  -7   3  -1 0.33820 1.48531   5
  -7   3  -1 2.29515 2.03901   3
  -7   3  -1 2.80126 2.06970   3
  -7   3  -1 -0.2012 1.23454   2
  -7   3  -1 -0.8525 0.92215   2
  -7   3  -1 5.25722 2.16459   5
  -7   3  -1 -0.5524 2.39205   4
  -8   3  -1 11.8510 3.30115   3
  -8   3  -1 19.6474 3.43784   5
  -8   3  -1 18.0357 4.24744   4
  -8   3  -1 25.2233 4.54661   5
  -9   3  -1 3.33097 2.64209   3
  -9   3  -1 1.27279 3.38895   5
  -9   3  -1 -2.3950 3.12039   4
  -9  -2   1 24.6120 7.39644   3
  -9  -2   1 16.1332 4.76960   4
  -8  -2   1 30.8711 5.40551   4
  -8  -2   1 24.7495 6.64218   3
  -7  -2   1 24.4102 5.10316   4
  -7  -2   1 20.0917 5.76845   3
  -6  -2   1 44.5959 5.51015   4
  -6  -2   1 32.6969 5.84821   3
  -5  -2   1 0.83011 1.47646   4
  -5  -2   1 1.83870 2.22367   3
  -4  -2   1 4432.86 92.7389   2
  -4  -2   1 4310.37 92.6616   2
  -4  -2   1 4077.41 103.059   3
   3   2  -1 159.315 5.42177   2
   3   2  -1 166.007 5.43951   2
  -3  -2   1 173.400 6.14157   2
  -3  -2   1 157.668 6.03172   2
  -3  -2   1 151.802 9.32436   3
  -1  -2   1 5285.77 128.279   1
   0   2  -1 872.434 21.6551   5
   0   2  -1 899.188 22.3616   5
   0   2  -1 918.958 23.3802   2
   0   2  -1 903.556 22.7554   4
   0   2  -1 858.683 23.0113   2
   0   2  -1 865.436 22.0650   3
   0  -2   1 892.806 23.2458   2
   0  -2   1 887.844 21.6993   5
   0  -2   1 887.452 22.3503   5
   0  -2   1 878.242 21.9724   3
   0  -2   1 883.979 23.1981   2
   0  -2   1 879.051 22.5762   4
  -2   2  -1 3391.28 77.1386   2
  -2   2  -1 3340.56 76.7688   2
   2  -2   1 3369.14 77.0468   2
  -3   2  -1 4357.94 97.0207   2
  -3   2  -1 4256.60 93.9596   5
  -3   2  -1 4191.88 95.9303   2
   3  -2   1 4268.01 96.7148   2
  -4   2  -1 146.121 4.97120   5
  -4   2  -1 145.689 5.55308   5
  -4   2  -1 139.301 6.80301   3
  -4   2  -1 144.740 6.97838   4
  -4   2  -1 151.025 7.37392   2
  -4   2  -1 136.701 6.69985   2
   4  -2   1 137.473 6.02286   2
   4  -2   1 130.779 6.59786   2
   4  -2   1 147.430 6.91432   4
  -5   2  -1 274.091 12.1886   3
  -5   2  -1 304.336 10.2301   2
  -5   2  -1 292.659 11.0557   2
  -5   2  -1 285.035 9.21177   5
  -5   2  -1 288.083 8.45269   5
  -5   2  -1 292.153 11.5675   4
   5  -2   1 297.369 8.93882   2
   5  -2   1 283.908 9.45300   2
  -6   2  -1 31.3845 4.43801   3
  -6   2  -1 28.7211 3.93692   4
  -6   2  -1 28.6458 2.89476   2
  -6   2  -1 33.1564 2.47002   5
  -6   2  -1 28.1166 2.93918   5
  -6   2  -1 27.9276 2.53519   2
  -7   2  -1 1.94425 2.56454   3
  -7   2  -1 2.20853 1.36996   5
  -7   2  -1 3.40282 1.63782   5
  -7   2  -1 0.07535 2.47691   4
  -7   2  -1 -2.0639 3.54113   3
  -8   2  -1 -0.2222 1.70176   5
  -8   2  -1 1.60570 2.36175   4
  -8   2  -1 3.24760 2.03630   5
  -8   2  -1 3.69142 2.97465   3
  -8   2  -1 -2.8883 2.66717   3
  -9   2  -1 3.25438 3.22778   4
  -9   2  -1 2.21813 3.36651   3
  -9   2  -1 -2.4817 2.90491   5
  -9  -1   1 10.7734 4.19313   4
  -9  -1   1 12.0572 5.45268   3
  -8  -1   1 0.53869 3.85609   3
  -8  -1   1 2.15101 2.80083   4
  -7  -1   1 -1.4977 1.89279   4
  -7  -1   1 4.05380 2.92002   3
  -6  -1   1 2.28283 2.13876   4
  -6  -1   1 3.50307 2.96298   3
  -5  -1   1 104.275 10.0886   3
  -5  -1   1 105.023 7.30150   4
  -4  -1   1 -0.2905 1.29902   4
  -4  -1   1 1.08123 1.62674   3
  -3  -1   1 434.292 16.1431   3
   2   1  -1 4.41816 0.72282   2
   2   1  -1 4.20341 0.61879   2
  -2  -1   1 3.83643 0.76203   2
  -2  -1   1 3.97860 0.81780   2
  -2  -1   1 5.40532 1.84351   3
   1   1  -1 64.2031 2.88419   2
   1   1  -1 55.3811 3.60832   3
  -1  -1   1 67.6869 2.90231   2
  -1  -1   1 65.2426 2.93320   2
  -1  -1   1 66.3921 3.87500   3
   0   1  -1 0.53874 0.47848   5
   0   1  -1 1.09810 0.84657   2
   0   1  -1 0.96727 0.63108   2
   0   1  -1 0.36588 0.42808   3
   0  -1   1 1.40720 0.51239   5
   0  -1   1 0.65285 0.48627   3
   0  -1   1 -0.0167 0.45905   2
   0  -1   1 0.79823 0.59557   2
  -1   1  -1 33.2592 1.69814   5
  -1   1  -1 34.8748 1.81932   3
  -1   1  -1 36.5315 1.83864   4
  -1   1  -1 37.6228 2.41508   2
  -1   1  -1 38.7295 2.49471   2
  -1   1  -1 39.7047 2.16826   5
   1  -1   1 33.3190 2.40181   2
   1  -1   1 36.8108 1.91956   3
   1  -1   1 35.7654 2.34676   2
   1  -1   1 32.2011 1.67021   4
   1  -1   1 36.8904 1.55946   5
   1  -1   1 33.9382 1.76977   5
  -2   1  -1 1149.06 25.4600   5
  -2   1  -1 1150.01 27.8286   2
  -2   1  -1 1156.27 25.3526   5
  -2   1  -1 1195.31 27.2728   4
  -2   1  -1 1180.25 28.3515   2
   2  -1   1 1189.63 27.1907   4
   2  -1   1 1126.01 27.4436   2
   2  -1   1 1190.22 28.1746   2
  -3   1  -1 26.4538 2.37739   4
  -3   1  -1 22.3940 2.27084   2
  -3   1  -1 25.1604 2.16708   2
   3  -1   1 22.6315 2.21476   2
  -4   1  -1 795.756 20.9729   2
  -4   1  -1 816.289 20.1063   2
  -4   1  -1 775.439 21.7633   4
   4  -1   1 793.732 19.0669   2
   4  -1   1 813.300 19.9640   2
  -5   1  -1 3.94763 1.75534   4
  -5   1  -1 4.92890 1.33847   2
  -5   1  -1 10.1187 2.93377   3
  -6   1  -1 28.2262 3.76214   4
  -6   1  -1 29.1788 4.72005   3
  -7   1  -1 0.98367 0.71212   5
  -7   1  -1 2.85171 0.98352   5
  -7   1  -1 1.61167 1.90530   4
  -7   1  -1 1.58263 2.49639   3
  -8   1  -1 36.6047 6.17140   3
  -8   1  -1 36.2261 2.97513   5
  -8   1  -1 43.8801 5.57632   4
  -8   1  -1 44.5823 6.14723   3
  -8   1  -1 30.4529 3.32645   5
  -9   1  -1 -6.8719 3.28664   3
  -9   1  -1 1.75470 2.38996   5
  -9   1  -1 2.83016 3.24307   4
  -9   0   1 27.3625 5.77167   4
  -9   0   1 37.1786 7.22129   3
  -8   0   1 3.77469 3.34543   3
  -8   0   1 3.62706 2.94656   4
  -7   0   1 5.43931 2.90021   4
  -7   0   1 -2.0338 2.26691   3
  -6   0   1 3.01803 2.66396   3
  -6   0   1 0.93630 2.03449   4
  -5   0   1 207.956 11.6462   3
  -5   0   1 216.229 10.5375   4
  -4   0   1 613.050 19.2739   4
  -4   0   1 603.733 20.6984   3
  -3   0   1 73.5802 5.32697   3
  -3   0   1 81.3762 4.98923   4
  -2   0   1 1302.31 33.0459   3
  -2   0   1 1374.32 32.4708   4
   1   0  -1 116.697 4.48099   4
   1   0  -1 124.444 3.26958   2
   1   0  -1 128.820 3.37438   2
   1   0  -1 119.388 4.65300   3
  -1   0   1 128.068 4.69060   3
  -1   0   1 124.025 3.32334   2
  -1   0   1 124.308 3.34412   2
  -1   0   1 125.034 4.56581   4
  -1   0  -1 369.960 9.05416   2
  -1   0  -1 370.270 9.54725   2
   1   0   1 365.053 9.08374   2
  -2   0  -1 3438.84 79.2603   1
  -3   0  -1 24.0196 1.71452   2
  -3   0  -1 21.0201 2.18714   4
  -3   0  -1 20.4856 1.47153   2
   3   0   1 20.9276 1.43903   2
   3   0   1 24.3333 1.38536   2
  -4   0  -1 -0.5119 0.39502   2
  -4   0  -1 1.99756 0.68283   2
  -4   0  -1 0.60234 0.97851   4
  -5   0  -1 28.3520 4.53205   3
  -5   0  -1 28.2966 3.40937   4
  -6   0  -1 20.7532 3.47893   4
  -6   0  -1 16.5137 4.54148   3
  -7   0  -1 4.28011 2.89300   3
  -7   0  -1 0.17081 1.97781   4
  -8   0  -1 47.2484 7.33421   3
  -8   0  -1 57.9322 5.97829   4
  -8   0  -1 48.8369 2.50754   5
  -9   0  -1 1.78264 5.66779   3
  -9   0  -1 6.12832 2.32829   5
  -9   0  -1 8.00140 5.15828   3
  -9   0  -1 4.82089 1.64843   5
  -9   0  -1 6.53510 3.58821   4
  -9   1   1 8.36002 3.68082   4
  -9   1   1 6.91616 4.08450   3
  -9   1   1 9.10402 2.43278   5
  -8   1   1 21.9599 5.25987   3
  -8   1   1 14.1047 4.15063   4
  -8   1   1 13.9989 1.46083   5
  -8   1   1 19.6914 1.72214   5
  -7   1   1 1.12782 2.71145   3
  -7   1   1 -1.2350 1.71996   4
  -6   1   1 3.47964 2.13607   4
  -6   1   1 2.32822 2.14370   3
  -5   1   1 14.7721 3.57974   3
  -5   1   1 16.2992 3.27748   4
  -4   1   1 928.160 22.2619   2
  -4   1   1 958.776 26.6612   4
  -4   1   1 953.641 27.0765   3
  -4   1   1 921.609 22.1402   2
   3  -1  -1 8.67717 1.97380   4
   3  -1  -1 13.6410 1.22434   2
   3  -1  -1 11.3518 1.19972   2
  -3   1   1 14.1449 2.17984   3
  -3   1   1 12.9840 1.57834   2
  -3   1   1 11.5974 2.27090   4
  -3   1   1 11.4066 1.45112   2
   2  -1  -1 5012.73 115.268   1
  -2   1   1 4786.68 114.179   1
   1  -1  -1 1.30210 0.69687   4
   1  -1  -1 1.37407 0.43008   3
   1  -1  -1 1.39577 0.67354   2
  -1   1   1 0.25241 0.59424   2
  -1   1   1 1.82251 0.77145   2
  -1   1   1 1.35593 0.40577   5
  -1   1   1 1.09465 0.37861   5
  -1   1   1 2.14923 0.82857   4
  -1   1   1 1.22793 0.40691   3
   0   1   1 3.53248 0.92634   4
  -1  -1  -1 0.03632 0.45709   2
  -1  -1  -1 -0.1829 0.23534   5
  -1  -1  -1 1.51186 0.61460   2
  -1  -1  -1 0.59095 0.41908   5
  -1  -1  -1 0.64654 0.61270   4
   1   1   1 0.12132 0.42844   2
  -2  -1  -1 1076.47 24.6386   2
  -2  -1  -1 1060.94 24.7917   2
   2   1   1 1058.57 24.3151   2
   2   1   1 1072.58 24.8890   2
  -3  -1  -1 5.33477 0.86425   2
  -3  -1  -1 3.87116 0.87436   2
   3   1   1 4.97092 0.71934   2
   3   1   1 5.69294 0.94975   2
  -4  -1  -1 11.2614 2.37233   4
  -4  -1  -1 10.0904 1.04735   2
  -4  -1  -1 11.2789 1.19515   2
  -5  -1  -1 0.93031 2.17055   3
  -5  -1  -1 -1.0668 1.12199   4
  -6  -1  -1 50.6990 6.89036   3
  -6  -1  -1 46.4493 4.96540   4
  -7  -1  -1 7.41927 3.89117   3
  -7  -1  -1 13.7155 3.42494   4
  -8  -1  -1 2.20291 3.44644   3
  -8  -1  -1 -1.1963 1.99884   4
  -9  -1  -1 1.98658 4.53056   3
  -9  -1  -1 3.14331 1.58520   5
  -9  -1  -1 11.3702 4.06866   4
  -9  -1  -1 6.19231 1.55415   5
  -9   2   1 -3.4029 3.36619   4
  -9   2   1 0.56821 3.04183   3
  -8   2   1 86.5978 5.71610   5
  -8   2   1 80.1396 4.80444   5
  -8   2   1 76.1944 7.96627   4
  -8   2   1 89.6189 7.49373   3
  -8   2   1 74.2705 7.40839   3
  -7   2   1 12.2099 2.18659   5
  -7   2   1 8.69261 1.68012   5
  -7   2   1 18.5431 4.42777   4
  -7   2   1 9.66059 3.32822   3
  -6   2   1 592.654 21.1180   4
  -6   2   1 600.078 14.4350   5
  -6   2   1 574.202 19.9597   3
  -6   2   1 589.081 14.1157   2
  -6   2   1 586.109 14.8118   5
  -6   2   1 558.268 13.8852   2
  -5   2   1 50.5488 2.13225   5
  -5   2   1 48.4423 2.01320   5
  -5   2   1 52.5916 3.56610   2
  -5   2   1 48.5611 4.50138   3
  -5   2   1 57.1966 5.20012   4
  -5   2   1 51.2040 3.40009   2
   4  -2  -1 1999.48 46.7585   2
   4  -2  -1 2048.29 46.9697   2
   4  -2  -1 2053.61 50.5738   4
  -4   2   1 2097.72 50.8977   4
  -4   2   1 2025.67 44.4067   5
  -4   2   1 2080.32 48.3752   2
  -4   2   1 1954.38 48.6588   3
  -4   2   1 2009.17 44.2775   5
  -4   2   1 2075.85 48.4385   2
   3  -2  -1 488.222 14.7423   2
   3  -2  -1 518.180 15.0201   2
   3  -2  -1 500.400 15.8596   4
  -3   2   1 504.165 12.4644   5
  -3   2   1 488.255 13.9641   3
  -3   2   1 522.521 15.6055   2
  -3   2   1 514.722 16.1692   4
  -3   2   1 506.745 12.2582   5
  -3   2   1 529.333 15.5951   2
  -2   2   1 3847.82 86.8131   2
   1  -2  -1 2661.62 61.3906   2
   1  -2  -1 2691.12 61.2719   2
  -1   2   1 2629.75 61.2213   2
   0  -2  -1 320.890 9.33399   5
   0  -2  -1 312.171 10.4512   2
   0  -2  -1 308.630 9.96929   4
   0  -2  -1 312.360 9.71422   5
   0  -2  -1 314.269 10.4447   2
   0   2   1 315.281 9.85316   5
   0   2   1 319.770 10.1833   4
   0   2   1 313.409 9.20771   5
   0   2   1 315.991 10.5657   2
   0   2   1 310.631 10.3460   2
  -1  -2  -1 553.830 15.7923   2
  -1  -2  -1 559.039 16.0303   4
  -1  -2  -1 524.193 14.7927   5
  -1  -2  -1 574.417 15.8572   2
  -1  -2  -1 549.097 14.0288   5
   1   2   1 550.957 15.8535   2
   1   2   1 579.073 14.7297   5
   1   2   1 560.244 13.6857   5
   1   2   1 578.789 16.2320   4
   1   2   1 582.760 15.7582   2
  -2  -2  -1 145.930 4.80412   5
  -2  -2  -1 143.761 5.95930   2
  -2  -2  -1 143.766 4.23549   5
  -2  -2  -1 147.334 6.12930   2
   2   2   1 140.939 5.65186   2
  -3  -2  -1 516.143 14.1840   2
  -3  -2  -1 517.501 14.7048   2
   3   2   1 526.793 14.5453   2
   3   2   1 522.441 13.6020   2
  -4  -2  -1 9.35619 1.60489   2
  -4  -2  -1 7.73871 1.23500   2
   4   2   1 8.63855 0.96215   2
   4   2   1 8.21048 1.16013   2
  -5  -2  -1 495.365 21.7742   3
  -5  -2  -1 511.830 12.8335   2
  -6  -2  -1 16.5196 3.83694   4
  -6  -2  -1 5.76235 3.50498   3
  -7  -2  -1 86.1085 7.43577   4
  -7  -2  -1 86.1088 9.62780   3
  -8  -2  -1 -1.2661 2.45056   4
  -8  -2  -1 -5.0922 3.19068   3
  -9  -2  -1 28.7064 5.85747   4
  -9  -2  -1 39.9305 8.68794   3
  -9  -2  -1 33.5833 2.53823   5
  -9  -2  -1 43.3930 3.10141   5
  -9   3   1 -6.5409 3.73361   4
  -9   3   1 1.40706 3.17283   3
  -9   3   1 0.44053 3.06900   5
  -8   3   1 37.9249 5.99242   4
  -8   3   1 27.6136 5.62662   3
  -8   3   1 27.9937 5.34837   5
  -8   3   1 34.0629 4.07898   3
  -7   3   1 4.08866 0.84134   2
  -7   3   1 2.65578 2.07516   5
  -7   3   1 5.82205 1.98810   5
  -7   3   1 3.62821 1.95230   3
  -7   3   1 5.11324 2.27185   3
  -7   3   1 6.34466 2.90621   4
  -6   3   1 251.262 9.91211   5
  -6   3   1 253.890 9.36617   2
  -6   3   1 208.332 9.36280   3
  -6   3   1 264.926 12.9747   4
  -6   3   1 243.201 9.86743   3
  -6   3   1 239.729 8.93527   5
  -6   3   1 234.125 9.35743   2
   5  -3  -1 20.2044 3.95488   4
   5  -3  -1 28.2913 2.82970   2
   5  -3  -1 26.7469 2.85611   2
  -5   3   1 30.1078 3.48212   2
  -5   3   1 27.2186 4.15086   4
  -5   3   1 32.8531 3.70165   2
  -5   3   1 31.8241 3.14683   5
  -5   3   1 28.9585 2.85010   3
  -5   3   1 25.9842 2.58091   5
  -5   3   1 20.7420 2.58405   3
   4  -3  -1 183.206 8.25271   2
   4  -3  -1 186.779 8.39857   2
   4  -3  -1 183.649 10.0357   4
  -4   3   1 176.982 6.29981   3
  -4   3   1 182.124 6.86246   5
  -4   3   1 172.453 8.70276   2
  -4   3   1 181.148 8.86876   2
  -4   3   1 176.399 6.30108   3
  -4   3   1 176.538 9.17492   4
  -4   3   1 176.118 7.39434   5
   3  -3  -1 156.017 7.90414   2
   3  -3  -1 143.431 7.44641   4
  -3   3   1 158.299 8.25153   2
  -3   3   1 146.689 6.11714   5
  -3   3   1 142.252 7.88439   2
  -3   3   1 148.700 6.68685   5
  -3   3   1 158.950 4.16693   3
  -3   3   1 152.844 7.95045   4
  -3   3   1 159.797 4.09624   3
   2  -3  -1 -1.4487 0.62922   4
   2  -3  -1 -1.0905 0.89528   2
   2  -3  -1 0.20665 0.41469   5
   2  -3  -1 0.59759 0.46198   5
   2  -3  -1 0.63294 1.11446   2
  -2   3   1 0.06048 0.84159   5
  -2   3   1 -0.8249 0.73771   4
  -2   3   1 0.46459 0.99819   2
  -2   3   1 0.62267 0.83726   5
  -2   3   1 1.50985 1.23489   2
   1  -3  -1 74.1828 4.63132   4
   1  -3  -1 69.4707 2.89214   3
   1  -3  -1 80.0025 5.39568   2
   1  -3  -1 74.2668 5.13799   2
   1  -3  -1 66.4296 3.97860   5
   1  -3  -1 74.6042 3.95102   5
  -1   3   1 65.8629 3.98259   5
  -1   3   1 68.0295 4.52265   5
  -1   3   1 64.3190 4.88902   2
  -1   3   1 68.3736 4.66839   4
  -1   3   1 69.6988 5.15728   2
   0  -3  -1 22.4439 2.56336   4
   0  -3  -1 27.7884 3.11360   2
   0  -3  -1 21.7822 2.81218   2
   0  -3  -1 20.1661 2.42928   5
   0  -3  -1 23.3748 2.38045   5
   0   3   1 21.8680 2.26343   5
   0   3   1 23.9720 2.89709   2
   0   3   1 22.9056 2.74000   5
   0   3   1 26.6332 2.98985   4
   0   3   1 26.0196 3.17291   2
  -1  -3  -1 132.584 6.96733   2
  -1  -3  -1 133.070 6.32585   5
  -1  -3  -1 152.731 7.37252   4
  -1  -3  -1 139.177 7.17631   2
   1   3   1 145.199 6.36820   5
   1   3   1 137.443 7.15928   4
   1   3   1 140.537 7.23982   2
   1   3   1 134.811 5.37694   5
   1   3   1 143.533 7.06471   2
  -2  -3  -1 141.164 5.40967   5
  -2  -3  -1 137.231 7.08085   2
  -2  -3  -1 148.376 7.14456   2
  -2  -3  -1 153.063 7.92584   4
  -2  -3  -1 149.153 6.31640   5
   2   3   1 145.956 4.33599   5
   2   3   1 149.307 6.93828   2
   2   3   1 143.079 4.69883   5
   2   3   1 146.062 7.31564   2
  -3  -3  -1 73.2092 3.08178   5
  -3  -3  -1 73.7554 4.92364   2
  -3  -3  -1 60.7986 3.45982   5
   3   3   1 66.5815 4.16852   2
   3   3   1 61.7288 4.39581   2
  -4  -3  -1 11.6145 1.89523   2
  -4  -3  -1 9.11146 2.04654   2
  -4  -3  -1 7.98806 1.11463   5
  -4  -3  -1 6.66579 0.90584   5
   4   3   1 10.5018 2.06959   2
   4   3   1 9.27292 1.61932   2
  -5  -3  -1 31.8275 2.64907   2
  -5  -3  -1 36.4192 5.56274   3
  -5  -3  -1 39.2925 3.26313   2
   5   3   1 34.4026 1.82318   2
   5   3   1 32.7046 2.88804   2
  -6  -3  -1 14.8477 1.23838   2
  -6  -3  -1 16.0904 5.06319   3
  -7  -3  -1 17.9355 6.20718   3
  -7  -3  -1 20.8298 4.44371   4
  -8  -3  -1 -0.6828 2.31545   4
  -8  -3  -1 2.90971 1.21298   5
  -8  -3  -1 -3.9684 2.51734   3
  -9  -3  -1 7.09846 3.47440   4
  -9  -3  -1 6.11271 2.27631   5
  -9  -3  -1 9.27160 5.35646   3
  -9  -3  -1 -0.9400 5.83367   4
  -9  -3  -1 4.37856 1.72476   5
  -8   4   1 1.95908 2.91846   5
  -8   4   1 -2.3733 2.83551   4
  -8   4   1 -6.2049 2.71153   5
  -7   4   1 182.681 8.37836   2
  -7   4   1 192.302 8.23602   2
  -7   4   1 181.267 9.54590   5
  -7   4   1 200.891 10.9694   5
  -7   4   1 210.295 12.5409   4
   6  -4  -1 42.3945 5.26951   4
   6  -4  -1 42.0482 3.60758   2
  -6   4   1 37.8518 1.85929   3
  -6   4   1 45.1652 5.60139   4
  -6   4   1 42.1151 8.45699   5
  -6   4   1 26.3658 4.11198   2
  -6   4   1 34.0375 4.12391   2
  -6   4   1 39.7738 1.92563   3
   5  -4  -1 632.657 20.1599   2
   5  -4  -1 652.381 21.6363   4
   5  -4  -1 625.496 19.8149   2
  -5   4   1 645.831 19.1568   5
  -5   4   1 606.732 21.0287   2
  -5   4   1 628.606 21.3746   2
  -5   4   1 610.596 20.3243   5
  -5   4   1 629.438 22.3000   4
   4  -4  -1 273.315 12.7336   2
   4  -4  -1 353.943 13.6809   4
   4  -4  -1 326.202 13.5528   2
  -4   4   1 323.656 11.7255   5
  -4   4   1 337.802 14.2680   2
  -4   4   1 332.122 14.1772   2
  -4   4   1 334.919 14.1033   4
  -4   4   1 326.908 12.8625   5
   3  -4  -1 2175.31 57.0458   4
   3  -4  -1 2169.10 55.8785   2
   3  -4  -1 2307.15 56.5222   2
  -3   4   1 2242.58 54.4549   5
  -3   4   1 2169.37 52.7031   5
  -3   4   1 2160.42 56.4250   2
  -3   4   1 2235.63 55.6456   4
  -3   4   1 2228.20 56.5432   2
   2  -4  -1 43.8951 4.67370   2
   2  -4  -1 38.9218 4.46193   2
   2  -4  -1 48.7344 3.30133   5
   2  -4  -1 46.4518 3.00708   5
   2  -4  -1 49.6414 4.20470   4
  -2   4   1 55.1980 4.92312   4
  -2   4   1 40.8940 4.56501   2
  -2   4   1 40.6220 4.60578   2
  -2   4   1 52.3214 4.08127   5
  -2   4   1 44.3978 4.19511   5
   1  -4  -1 2112.11 50.8825   5
   1  -4  -1 2079.81 51.6683   4
   1  -4  -1 2103.70 53.7020   2
   1  -4  -1 2162.99 50.1429   5
   1  -4  -1 2024.20 48.0142   3
   1  -4  -1 2216.27 54.3124   2
  -1   4   1 2101.21 53.6924   2
  -1   4   1 2085.83 50.5974   5
  -1   4   1 2053.92 52.4146   4
  -1   4   1 2210.11 54.4691   2
  -1   4   1 2096.43 52.1394   5
   0  -4  -1 1638.89 43.6173   2
   0  -4  -1 1673.95 40.6881   5
   0  -4  -1 1647.74 43.4772   2
   0  -4  -1 1669.97 42.4240   4
   0  -4  -1 1628.96 41.6241   5
   0   4   1 1643.56 43.7457   2
   0   4   1 1621.29 42.7097   4
   0   4   1 1647.43 40.5072   5
   0   4   1 1657.07 41.9992   5
   0   4   1 1661.15 43.4166   2
  -1  -4  -1 246.951 10.3597   5
  -1  -4  -1 257.432 11.5876   2
  -1  -4  -1 242.028 11.0149   4
  -1  -4  -1 248.723 11.2243   2
  -1  -4  -1 251.198 9.59405   5
   1   4   1 241.978 10.0204   5
   1   4   1 254.537 9.07763   5
   1   4   1 244.090 11.0252   2
   1   4   1 246.392 11.2194   4
   1   4   1 260.604 11.5852   2
  -2  -4  -1 817.556 24.8622   2
  -2  -4  -1 809.155 23.4196   5
  -2  -4  -1 838.801 25.3559   2
  -2  -4  -1 835.410 25.8172   4
  -2  -4  -1 835.607 22.2644   5
   2   4   1 846.503 25.3905   2
   2   4   1 815.511 24.4974   2
   2   4   1 841.875 21.8113   5
   2   4   1 845.503 20.5984   5
  -3  -4  -1 344.371 15.1998   4
  -3  -4  -1 350.318 10.9241   5
  -3  -4  -1 339.072 13.6958   2
  -3  -4  -1 348.398 13.3630   2
  -3  -4  -1 345.454 12.1547   5
   3   4   1 341.801 12.8407   2
   3   4   1 375.638 13.9927   2
  -4  -4  -1 141.472 10.7833   3
  -4  -4  -1 141.733 6.62638   5
  -4  -4  -1 136.479 7.78355   2
  -4  -4  -1 138.817 7.41935   2
  -4  -4  -1 137.652 5.56537   5
   4   4   1 149.859 7.77310   2
   4   4   1 152.714 7.10200   2
  -5  -4  -1 110.905 4.63870   5
  -5  -4  -1 110.929 6.70836   2
  -5  -4  -1 101.774 9.83911   3
  -5  -4  -1 106.667 6.09257   5
  -5  -4  -1 107.300 5.98801   2
   5   4   1 111.842 5.96605   2
   5   4   1 109.185 5.24265   2
  -6  -4  -1 255.867 7.99136   5
  -6  -4  -1 217.637 15.8947   3
  -6  -4  -1 249.267 9.63077   2
  -6  -4  -1 273.642 9.40795   5
  -6  -4  -1 256.322 8.88095   2
  -7  -4  -1 171.457 7.45319   5
  -7  -4  -1 158.399 11.1023   4
  -7  -4  -1 151.806 14.1911   3
  -7  -4  -1 178.343 6.28038   5
  -8  -4  -1 197.543 14.1768   4
  -8  -4  -1 183.084 15.9568   3
  -8  -4  -1 181.836 6.89199   5
  -8  -4  -1 181.109 8.26850   5
  -8  -4  -1 183.308 12.3673   4
  -9  -4  -1 5.09610 1.90720   5
  -9  -4  -1 2.09431 5.01346   3
  -9  -4  -1 4.04911 3.75235   4
  -9  -4  -1 8.55667 2.83494   5
  -8   5   1 4.26292 3.84295   5
  -8   5   1 1.59271 3.88104   4
  -8   5   1 2.47113 1.73814   2
  -8   5   1 16.3128 4.40931   5
  -8   5   1 2.94513 1.58397   2
  -7   5   1 88.8742 7.38908   5
  -7   5   1 94.5252 8.97838   4
  -7   5   1 91.7678 8.29048   5
  -7   5   1 91.0250 7.02767   2
   6  -5  -1 16.6246 3.91122   4
   6  -5  -1 22.5550 3.47558   2
   6  -5  -1 6.28820 2.82973   2
  -6   5   1 18.7679 4.14018   2
  -6   5   1 11.0175 3.49768   5
  -6   5   1 10.3972 3.80903   4
  -6   5   1 16.5052 3.64445   5
  -6   5   1 10.7523 3.36247   2
   5  -5  -1 382.284 16.0078   2
   5  -5  -1 377.104 15.8095   4
   5  -5  -1 387.186 15.7831   2
  -5   5   1 396.067 16.9459   2
  -5   5   1 382.865 16.2903   5
  -5   5   1 365.489 14.5951   5
  -5   5   1 405.561 17.4875   4
   4  -5  -1 3.40213 2.04509   2
   4  -5  -1 0.56649 1.85995   4
   4  -5  -1 -2.1923 1.81737   2
  -4   5   1 0.66438 1.82054   4
  -4   5   1 4.33564 1.72624   5
  -4   5   1 0.70944 1.76572   2
  -4   5   1 2.63244 2.10700   2
   3  -5  -1 241.208 6.64944   5
   3  -5  -1 257.624 12.9751   2
   3  -5  -1 242.875 11.1281   4
   3  -5  -1 242.283 6.57351   5
   3  -5  -1 225.885 12.1423   2
  -3   5   1 258.331 12.4413   4
  -3   5   1 237.438 12.7653   2
  -3   5   1 237.152 12.7487   2
  -3   5   1 236.367 10.5629   5
  -3   5   1 234.480 11.6786   5
   2  -5  -1 3.27855 1.26397   5
   2  -5  -1 0.19205 1.26664   5
   2  -5  -1 3.42870 1.70211   4
   2  -5  -1 -0.9589 1.26284   2
   2  -5  -1 0.78054 1.45440   2
  -2   5   1 0.18450 1.61200   2
  -2   5   1 3.46983 2.02989   5
  -2   5   1 3.40974 1.85825   2
  -2   5   1 -1.9394 1.00373   4
  -2   5   1 2.20050 1.51415   5
   1  -5  -1 0.77284 1.64645   2
   1  -5  -1 -0.4692 1.13672   5
   1  -5  -1 1.65031 0.95704   3
   1  -5  -1 0.10985 1.42157   2
   1  -5  -1 -2.1415 0.78389   5
  -1   5   1 2.05322 1.85333   2
  -1   5   1 1.09424 1.12363   5
  -1   5   1 -0.3711 1.29358   2
  -1   5   1 0.50368 1.27918   5
  -1   5   1 -0.7252 1.19017   4
   0  -5  -1 3.75317 1.65722   3
   0  -5  -1 1.29793 1.23387   5
   0  -5  -1 4.71515 2.33918   2
   0  -5  -1 3.41662 1.94002   2
   0  -5  -1 5.02731 2.36656   4
   0   5   1 4.02567 2.23793   4
   0   5   1 3.63651 1.94154   5
   0   5   1 3.93040 2.21217   2
   0   5   1 3.70287 2.27304   2
  -1  -5  -1 55.0302 5.54955   2
  -1  -5  -1 52.1111 4.41829   5
  -1  -5  -1 45.4314 5.22417   2
  -1  -5  -1 42.3145 4.72881   3
  -1  -5  -1 48.1151 5.32658   5
  -1  -5  -1 50.9974 6.09464   4
   1   5   1 44.5741 5.11085   4
   1   5   1 48.4239 5.21864   2
   1   5   1 47.4344 5.38591   2
   1   5   1 45.8902 3.80260   5
   1   5   1 52.2526 4.80833   5
  -2  -5  -1 -1.8927 0.94495   2
  -2  -5  -1 1.28232 1.42548   2
  -2  -5  -1 -0.1333 0.98341   5
  -2  -5  -1 -0.2528 1.24379   5
  -2  -5  -1 0.42300 1.64962   4
   2   5   1 0.41758 0.86697   5
   2   5   1 1.90434 1.39784   5
   2   5   1 0.40683 1.27703   2
   2   5   1 1.72607 1.51077   2
  -3  -5  -1 327.817 14.1626   2
  -3  -5  -1 331.415 13.1007   5
  -3  -5  -1 300.520 16.1204   3
  -3  -5  -1 350.367 14.9286   2
  -3  -5  -1 353.613 12.1630   5
  -3  -5  -1 325.975 15.3819   4
   3   5   1 334.764 8.95172   5
   3   5   1 321.368 14.3120   2
   3   5   1 334.938 8.63191   5
   3   5   1 316.678 13.6446   2
  -4  -5  -1 5.87996 2.31489   2
  -4  -5  -1 5.27291 2.08110   5
  -4  -5  -1 6.74298 3.41666   3
  -4  -5  -1 2.47306 2.13644   2
  -4  -5  -1 4.52081 2.76370   4
  -4  -5  -1 5.88551 1.77870   5
   4   5   1 5.82469 2.16585   2
  -5  -5  -1 0.74491 1.61050   2
  -5  -5  -1 -1.2131 2.53044   3
  -5  -5  -1 1.85470 1.77873   5
  -5  -5  -1 1.84513 1.78218   2
  -5  -5  -1 0.71233 2.14653   4
  -5  -5  -1 3.35005 1.36892   5
   5   5   1 3.93159 1.77141   2
   5   5   1 -1.2057 1.43952   2
  -6  -5  -1 25.5111 3.76657   2
  -6  -5  -1 26.4016 3.25569   2
  -6  -5  -1 28.4082 5.97030   4
  -6  -5  -1 29.4214 3.78540   5
  -6  -5  -1 28.3789 7.20646   3
  -6  -5  -1 29.2772 2.98190   5
   6   5   1 25.1999 2.68656   2
   6   5   1 27.4507 3.10167   2
  -7  -5  -1 18.7533 3.72640   5
  -7  -5  -1 17.6654 4.66190   4
  -7  -5  -1 16.1256 2.65637   5
  -7  -5  -1 23.4708 2.69511   2
  -7  -5  -1 15.4670 2.26911   2
  -7  -5  -1 7.36897 4.85597   3
  -8  -5  -1 28.7177 7.95532   3
  -8  -5  -1 45.6759 6.96532   4
  -8  -5  -1 43.1766 5.46168   5
  -9  -5  -1 12.5604 6.49629   3
  -8   6   1 -7.7039 3.49811   4
  -8   6   1 0.91374 4.00381   5
  -8   6   1 -2.4649 1.98522   2
   7  -6  -1 79.8395 9.36402   4
  -7   6   1 60.7400 6.83211   2
  -7   6   1 85.5151 8.83060   5
  -7   6   1 78.6905 8.74184   4
  -7   6   1 64.9467 6.50707   2
   6  -6  -1 110.728 8.08198   2
   6  -6  -1 110.711 8.75739   4
  -6   6   1 103.760 10.4268   2
  -6   6   1 121.499 9.57359   2
  -6   6   1 129.449 10.1880   5
  -6   6   1 114.564 8.72456   5
  -6   6   1 124.874 10.1330   4
   5  -6  -1 11.9759 3.46192   4
  -5   6   1 11.6954 3.67406   5
  -5   6   1 7.42002 3.18111   4
  -5   6   1 1.46003 2.70959   2
  -5   6   1 4.78710 3.48474   2
  -5   6   1 10.5828 3.26290   5
   4  -6  -1 561.193 20.3440   4
   4  -6  -1 539.050 21.9941   2
   4  -6  -1 533.822 21.8385   2
  -4   6   1 584.755 23.1690   2
  -4   6   1 550.139 19.8009   5
  -4   6   1 581.066 22.4677   4
  -4   6   1 543.818 22.5474   2
  -4   6   1 522.171 21.2445   5
   3  -6  -1 215.606 11.1429   4
   3  -6  -1 239.317 13.5002   2
   3  -6  -1 222.666 7.82540   5
   3  -6  -1 232.571 13.1017   2
   3  -6  -1 224.040 8.48219   5
  -3   6   1 211.317 12.9028   2
  -3   6   1 219.983 11.0292   5
  -3   6   1 222.832 12.4575   4
  -3   6   1 217.817 12.2952   5
  -3   6   1 196.313 12.5186   2
   2  -6  -1 315.038 13.9518   4
   2  -6  -1 325.715 8.58903   3
   2  -6  -1 296.547 15.5345   2
   2  -6  -1 316.412 15.8664   2
   2  -6  -1 304.661 12.5055   5
   2  -6  -1 337.181 12.1617   5
  -2   6   1 329.496 16.3241   2
  -2   6   1 304.002 13.1907   5
  -2   6   1 339.067 16.3521   2
  -2   6   1 312.353 14.7712   5
   1  -6  -1 281.327 11.6217   5
   1  -6  -1 286.429 14.7853   2
   1  -6  -1 252.770 11.9496   5
   1  -6  -1 259.437 12.6022   4
   1  -6  -1 257.750 10.0978   3
   1  -6  -1 248.762 13.7606   2
  -1   6   1 259.695 13.0312   5
  -1   6   1 285.306 13.9356   4
  -1   6   1 243.346 11.4174   5
  -1   6   1 266.098 14.4444   2
  -1   6   1 257.732 13.9637   2
   0  -6  -1 -0.8924 1.72915   2
   0  -6  -1 -0.1910 1.23725   4
   0  -6  -1 0.11455 1.25687   3
   0  -6  -1 -3.2382 1.22719   2
   0  -6  -1 -0.8430 1.33931   5
   0  -6  -1 2.38003 1.60760   5
   0   6   1 -1.9633 1.62727   2
   0   6   1 -0.5056 1.55125   5
   0   6   1 -0.4517 1.56955   4
   0   6   1 -0.9432 1.02840   5
  -1  -6  -1 52.9396 5.69542   3
  -1  -6  -1 53.3140 5.65817   4
  -1  -6  -1 44.0266 5.42172   2
  -1  -6  -1 47.9166 5.97936   2
  -1  -6  -1 46.8744 5.15078   5
  -1  -6  -1 38.8332 4.40877   5
   1   6   1 40.6245 5.23102   4
   1   6   1 48.6341 6.02944   2
   1   6   1 52.8873 6.03888   2
   1   6   1 47.9031 5.18883   5
  -2  -6  -1 48.1105 5.72045   2
  -2  -6  -1 59.9683 5.63064   5
  -2  -6  -1 46.1919 5.48837   4
  -2  -6  -1 48.6134 5.82139   2
  -2  -6  -1 51.5172 5.45229   5
  -2  -6  -1 42.4216 6.81076   3
   2   6   1 54.4292 4.67978   5
   2   6   1 58.5024 5.10896   5
   2   6   1 46.5504 5.49357   2
   2   6   1 57.4339 6.14925   2
  -3  -6  -1 140.577 9.80681   2
  -3  -6  -1 145.330 8.89615   5
  -3  -6  -1 135.525 9.38978   2
  -3  -6  -1 133.945 8.43556   5
  -3  -6  -1 148.677 10.5158   4
  -3  -6  -1 132.188 10.7597   3
   3   6   1 140.958 6.43687   5
   3   6   1 148.010 9.53327   2
   3   6   1 148.664 5.80526   5
   3   6   1 157.786 10.3309   2
  -4  -6  -1 108.709 8.07752   2
  -4  -6  -1 123.776 8.98177   2
  -4  -6  -1 115.364 10.7209   3
  -4  -6  -1 120.638 8.06806   5
  -4  -6  -1 125.534 9.95216   4
  -4  -6  -1 115.441 7.89840   5
   4   6   1 123.354 8.85075   2
   4   6   1 129.221 8.40176   2
  -5  -6  -1 314.524 17.4514   4
  -5  -6  -1 324.771 15.2661   2
  -5  -6  -1 320.907 13.9355   5
  -5  -6  -1 352.046 20.5059   3
  -5  -6  -1 328.108 14.7102   2
   5   6   1 313.046 14.2510   2
   5   6   1 332.243 13.6625   2
  -6  -6  -1 4.21326 2.44748   2
  -6  -6  -1 3.89671 3.42671   4
  -6  -6  -1 4.65165 2.06178   2
  -6  -6  -1 2.88501 3.21339   3
  -6  -6  -1 2.53327 1.98720   5
  -6  -6  -1 7.04377 2.62105   5
   6   6   1 2.65834 1.98922   2
   6   6   1 3.36753 2.01252   2
  -7  -6  -1 120.756 6.98002   2
  -7  -6  -1 121.428 7.22502   5
  -7  -6  -1 101.693 8.11892   5
  -7  -6  -1 128.124 12.0645   4
  -7  -6  -1 123.502 7.65481   2
  -7  -6  -1 127.394 13.5517   3
   7   6   1 125.867 5.21504   2
  -8  -6  -1 7.85071 4.60887   3
  -8  -6  -1 4.61713 3.05594   5
  -8  -6  -1 -1.0972 2.01062   5
  -9  -6  -1 17.8415 3.77432   5
  -9  -6  -1 2.77718 6.33471   3
  -9  -6  -1 15.8409 5.51272   4
   7  -7  -1 16.7519 4.22549   2
   7  -7  -1 25.7585 5.62710   4
  -7   7   1 17.4528 5.62700   4
  -7   7   1 25.6818 5.19905   2
  -7   7   1 15.5342 5.67581   5
  -7   7   1 23.1491 5.12424   2
   6  -7  -1 -1.2591 2.94392   2
  -6   7   1 1.62303 2.94178   4
  -6   7   1 7.97667 3.65697   5
  -6   7   1 4.35549 3.20502   2
  -6   7   1 6.54022 3.55633   2
  -6   7   1 4.69741 3.23219   5
   5  -7  -1 34.1304 6.40651   2
   5  -7  -1 37.3955 5.33244   4
  -5   7   1 44.5789 5.98509   5
  -5   7   1 56.1880 8.38447   2
  -5   7   1 37.4308 7.04457   2
  -5   7   1 49.1904 6.85203   4
  -5   7   1 57.0645 7.23314   5
   4  -7  -1 2.28297 3.13130   2
   4  -7  -1 3.49453 3.80670   2
   4  -7  -1 8.30469 3.44387   4
  -4   7   1 7.47250 3.74209   2
  -4   7   1 14.7681 4.23159   2
  -4   7   1 16.0079 4.77817   4
  -4   7   1 6.97128 3.36570   5
  -4   7   1 6.34847 2.87843   5
   3  -7  -1 116.863 6.14126   5
   3  -7  -1 116.876 9.90873   2
   3  -7  -1 122.166 8.63730   4
   3  -7  -1 115.640 10.0930   2
  -3   7   1 116.675 9.72710   4
  -3   7   1 130.114 9.80477   5
  -3   7   1 118.811 10.2839   2
  -3   7   1 119.140 10.1980   2
  -3   7   1 109.915 8.12406   5
   2  -7  -1 85.0974 6.17990   5
   2  -7  -1 94.3795 4.16416   3
   2  -7  -1 88.4589 6.70201   5
   2  -7  -1 88.4512 8.57683   2
   2  -7  -1 91.2551 7.56569   4
   2  -7  -1 101.016 9.47395   2
  -2   7   1 87.1125 8.54762   2
  -2   7   1 75.9149 8.32151   2
  -2   7   1 97.7615 8.50675   4
  -2   7   1 92.0401 8.20437   5
  -2   7   1 84.9513 6.95031   5
   1  -7  -1 1.35067 2.07530   2
   1  -7  -1 1.05152 1.65808   5
   1  -7  -1 0.03790 1.04186   3
   1  -7  -1 1.13512 1.51085   2
   1  -7  -1 1.21679 1.88215   4
   1  -7  -1 -0.7434 1.11902   5
  -1   7   1 -0.0596 2.12903   2
  -1   7   1 1.75295 1.74335   2
  -1   7   1 2.37412 1.99133   4
  -1   7   1 2.18616 1.83885   5
  -1   7   1 1.89302 1.77767   5
   0  -7  -1 11.2326 3.85327   2
   0  -7  -1 8.51994 2.99157   4
   0  -7  -1 9.46732 4.06018   2
   0  -7  -1 15.6720 3.63118   5
   0  -7  -1 8.59282 3.46574   5
   0  -7  -1 14.5550 3.42323   3
   0   7   1 16.0804 5.24071   2
   0   7   1 12.6887 3.79236   5
   0   7   1 13.7893 3.27244   5
   0   7   1 12.2183 3.62349   4
   0   7   1 15.0504 4.36217   2
  -1  -7  -1 24.1292 4.15584   5
  -1  -7  -1 27.0360 4.63134   4
  -1  -7  -1 21.7416 4.26670   5
  -1  -7  -1 22.8545 5.21168   2
  -1  -7  -1 22.4242 4.68504   3
  -1  -7  -1 17.0452 4.38511   2
   1   7   1 21.7457 4.55179   5
   1   7   1 21.9403 5.20466   4
   1   7   1 28.9042 5.90450   2
   1   7   1 18.9928 4.73823   2
  -2  -7  -1 44.3168 5.49363   5
  -2  -7  -1 50.9961 6.36746   3
  -2  -7  -1 43.4565 5.92216   4
  -2  -7  -1 52.2017 5.30543   5
  -2  -7  -1 55.7214 6.52525   2
  -2  -7  -1 51.8108 6.48625   2
   2   7   1 47.7177 4.32104   5
   2   7   1 47.3698 5.09425   5
   2   7   1 48.3957 6.45543   2
   2   7   1 35.6261 5.30014   2
  -3  -7  -1 -2.2745 1.37597   5
  -3  -7  -1 1.88103 2.61512   2
  -3  -7  -1 0.94210 1.92323   3
  -3  -7  -1 1.19450 1.98461   4
  -3  -7  -1 0.89605 1.92998   2
  -3  -7  -1 2.29605 2.00638   5
   3   7   1 0.09777 1.55999   5
   3   7   1 0.67229 2.26988   2
   3   7   1 -0.9802 1.20242   5
   3   7   1 0.14427 1.93789   2
  -4  -7  -1 36.3961 6.01974   4
  -4  -7  -1 39.0469 6.84219   3
  -4  -7  -1 28.7404 4.83596   5
  -4  -7  -1 34.4371 4.43881   5
  -4  -7  -1 37.9020 5.54512   2
  -4  -7  -1 39.5185 5.68789   2
   4   7   1 38.1496 5.78490   2
   4   7   1 39.2668 5.28065   2
  -5  -7  -1 17.3368 5.18596   4
  -5  -7  -1 12.3409 3.63692   5
  -5  -7  -1 21.9412 5.06873   2
  -5  -7  -1 14.7368 3.91672   2
  -5  -7  -1 11.2338 4.92611   3
   5   7   1 14.2939 3.87805   2
   5   7   1 12.9984 4.35984   2
  -6  -7  -1 8.06908 2.85263   2
  -6  -7  -1 2.17322 2.27710   2
  -6  -7  -1 6.42234 5.14316   3
  -6  -7  -1 -2.1328 2.30538   5
  -6  -7  -1 -0.2496 4.09964   4
   6   7   1 5.85234 2.74649   2
   6   7   1 6.37913 2.99779   2
  -7  -7  -1 12.3028 3.37272   2
  -7  -7  -1 15.2553 6.36960   3
  -7  -7  -1 27.5148 4.58885   5
  -7  -7  -1 15.7132 3.96782   2
  -7  -7  -1 16.4237 4.44217   5
   7   7   1 19.5020 3.50652   2
  -8  -7  -1 -2.1679 3.70001   5
  -8  -7  -1 5.14578 2.71105   2
  -8  -7  -1 14.8519 6.31317   3
  -9  -7  -1 -6.1458 4.20213   4
  -9  -7  -1 3.56843 6.69372   3
  -7   8   1 18.7592 6.56962   5
  -7   8   1 15.7474 5.59306   2
  -7   8   1 22.0642 5.30018   2
  -7   8   1 19.7504 5.88160   4
   6  -8  -1 4.64658 3.25231   4
  -6   8   1 0.05491 3.73282   4
  -6   8   1 -1.8964 3.41617   2
  -6   8   1 9.37375 3.73060   2
   5  -8  -1 22.6397 5.56570   2
   5  -8  -1 23.8894 4.98323   4
  -5   8   1 18.1126 5.48412   5
  -5   8   1 17.7420 5.45912   2
  -5   8   1 16.7219 5.11177   2
  -5   8   1 21.2158 4.91758   5
  -5   8   1 16.7399 4.99604   4
   4  -8  -1 0.91790 3.20694   2
   4  -8  -1 4.87195 2.49270   4
  -4   8   1 4.83319 3.51541   4
  -4   8   1 1.16978 2.68449   2
  -4   8   1 -2.4677 2.20207   5
  -4   8   1 2.60506 2.76600   5
  -4   8   1 4.35260 3.16312   2
   3  -8  -1 58.2703 4.97607   5
   3  -8  -1 71.7236 8.26403   2
   3  -8  -1 54.6114 7.78706   2
   3  -8  -1 53.9129 5.20467   5
   3  -8  -1 58.1217 6.57129   4
  -3   8   1 69.9768 8.41947   2
  -3   8   1 58.1793 7.67954   5
  -3   8   1 52.6620 7.52220   2
  -3   8   1 59.2437 7.32092   4
   2  -8  -1 4.17233 2.24229   5
   2  -8  -1 3.33599 2.52936   4
   2  -8  -1 6.13272 3.66952   2
   2  -8  -1 0.63356 2.90971   2
   2  -8  -1 2.84694 1.22448   3
   2  -8  -1 3.95483 2.60863   5
  -2   8   1 3.89812 2.82008   5
  -2   8   1 6.01302 3.14163   4
  -2   8   1 3.63462 3.18987   2
  -2   8   1 1.83044 2.53612   5
  -2   8   1 7.33168 3.65601   2
   1  -8  -1 88.6708 9.20323   2
   1  -8  -1 81.4986 6.88289   5
   1  -8  -1 94.1128 8.40187   4
   1  -8  -1 100.298 10.0220   2
   1  -8  -1 88.1062 6.28748   3
   1  -8  -1 84.9985 7.95730   5
  -1   8   1 96.9340 8.97507   5
  -1   8   1 97.0341 9.50625   2
  -1   8   1 89.3115 7.44184   5
  -1   8   1 78.4615 8.86551   2
  -1   8   1 76.4210 8.08933   4
   0  -8  -1 50.1525 7.21044   2
   0  -8  -1 71.2319 8.27269   2
   0  -8  -1 57.1601 6.62271   4
   0  -8  -1 64.6771 7.07051   5
   0  -8  -1 60.9128 6.34738   5
   0  -8  -1 57.4178 5.99940   3
   0   8   1 59.7484 7.06723   5
   0   8   1 57.0569 7.58146   2
   0   8   1 59.9711 7.70841   2
   0   8   1 57.9817 7.30622   4
   0   8   1 55.6987 5.82491   5
  -1  -8  -1 50.7028 6.87444   2
  -1  -8  -1 44.5449 6.05236   3
  -1  -8  -1 47.3149 6.42592   4
  -1  -8  -1 42.2332 5.63463   5
  -1  -8  -1 49.3590 5.69031   5
  -1  -8  -1 51.1047 7.10672   2
   1   8   1 60.2857 6.59365   5
   1   8   1 58.4449 7.24136   2
   1   8   1 48.6097 6.62157   4
  -2  -8  -1 192.468 13.5437   2
  -2  -8  -1 174.149 12.6898   2
  -2  -8  -1 202.098 13.4317   3
  -2  -8  -1 198.356 12.2150   5
  -2  -8  -1 199.108 11.2659   5
  -2  -8  -1 173.174 12.6262   4
   2   8   1 199.518 11.2777   5
   2   8   1 171.616 12.7864   2
   2   8   1 164.416 11.9970   2
   2   8   1 162.938 8.96684   5
  -3  -8  -1 234.893 12.5116   5
  -3  -8  -1 227.714 14.4462   2
  -3  -8  -1 211.665 14.2320   4
  -3  -8  -1 214.213 15.0959   3
  -3  -8  -1 247.870 13.7747   5
  -3  -8  -1 242.511 15.1924   2
   3   8   1 239.344 9.70556   5
   3   8   1 227.080 10.9405   5
   3   8   1 254.339 15.3391   2
  -4  -8  -1 69.6216 8.42299   4
  -4  -8  -1 73.2640 6.83591   5
  -4  -8  -1 62.6103 8.48414   3
  -4  -8  -1 53.7648 6.42611   5
  -4  -8  -1 58.5507 7.23959   2
  -4  -8  -1 74.8954 8.17056   2
   4   8   1 72.6815 7.82089   2
   4   8   1 60.6696 3.49343   5
   4   8   1 61.0085 3.23512   5
   4   8   1 59.5339 6.84359   2
  -5  -8  -1 17.1556 4.77125   2
  -5  -8  -1 20.3674 5.55140   4
  -5  -8  -1 17.9102 5.26016   2
  -5  -8  -1 8.86145 4.26134   3
  -5  -8  -1 22.0955 4.47279   5
  -5  -8  -1 20.7862 5.03935   5
   5   8   1 16.2153 4.46162   2
  -6  -8  -1 31.5173 7.32709   2
  -6  -8  -1 29.0168 7.54204   3
  -6  -8  -1 26.4963 5.19228   5
  -6  -8  -1 27.7965 5.86569   5
  -6  -8  -1 32.3659 5.44495   2
   6   8   1 32.9306 5.32273   2
  -7  -8  -1 11.5451 3.77717   2
  -7  -8  -1 13.0126 3.72235   5
  -7  -8  -1 19.0125 6.64328   3
  -7  -8  -1 15.8906 4.52265   5
  -7  -8  -1 13.7038 4.14326   2
   7   8   1 8.13881 3.45646   2
  -8  -8  -1 38.6274 5.16568   2
  -8  -8  -1 26.7310 4.74702   2
  -8  -8  -1 17.8441 7.30238   3
  -8  -8  -1 24.8605 10.5410   5
  -8  -8  -1 40.8940 5.94759   5
  -7   9   1 9.77516 5.06648   4
  -7   9   1 3.59378 4.74350   2
  -7   9   1 4.19820 5.93867   5
   6  -9  -1 9.88608 4.59116   2
  -6   9   1 11.9551 5.15553   5
  -6   9   1 11.7038 5.35320   2
  -6   9   1 3.32869 4.27769   4
  -6   9   1 3.13433 3.82997   2
   5  -9  -1 10.5400 4.08718   4
   5  -9  -1 -1.5810 3.81938   2
  -5   9   1 3.35344 3.71848   2
  -5   9   1 -2.4060 3.18845   4
  -5   9   1 11.6672 5.44925   2
  -5   9   1 3.26775 3.78162   5
   4  -9  -1 5.80360 3.29529   4
   4  -9  -1 6.36580 4.34452   2
   4  -9  -1 6.79228 1.48883   5
   4  -9  -1 6.99436 1.60119   5
  -4   9   1 7.59552 4.18212   4
  -4   9   1 8.67660 4.71134   2
  -4   9   1 11.2236 5.19098   2
  -4   9   1 -1.5151 3.30231   5
   3  -9  -1 25.0095 5.85457   4
   3  -9  -1 44.2447 7.54564   2
   3  -9  -1 17.9870 3.78916   5
   3  -9  -1 26.2166 4.81075   5
  -3   9   1 26.6177 6.49644   2
  -3   9   1 29.0679 6.44677   5
  -3   9   1 26.1863 5.09746   5
  -3   9   1 27.8607 6.94479   4
  -3   9   1 25.0362 6.15637   2
   2  -9  -1 1.42124 2.90864   5
   2  -9  -1 2.83966 2.09491   5
   2  -9  -1 10.0577 3.57845   2
   2  -9  -1 6.00436 1.70509   3
  -2   9   1 2.97220 2.98930   5
  -2   9   1 5.09859 3.42605   4
  -2   9   1 2.95156 3.31336   2
  -2   9   1 5.84394 2.92721   5
  -2   9   1 3.33703 3.03554   2
   1  -9  -1 17.2998 4.23163   5
   1  -9  -1 14.3761 4.99526   2
   1  -9  -1 9.85747 4.02780   5
   1  -9  -1 22.5031 5.37695   4
   1  -9  -1 17.8561 3.65514   3
   1  -9  -1 10.3791 4.79764   2
  -1   9   1 15.5354 4.81848   4
  -1   9   1 14.5088 5.45767   2
  -1   9   1 11.1854 4.76795   2
  -1   9   1 20.6356 5.38945   5
  -1   9   1 15.0820 4.02872   5
   0  -9  -1 25.8123 5.21849   5
   0  -9  -1 20.0226 5.31298   2
   0  -9  -1 35.8591 7.72980   2
   0  -9  -1 27.2952 5.83724   4
   0   9   1 28.1428 5.98021   5
   0   9   1 31.1217 6.99763   2
   0   9   1 32.8342 5.67733   5
   0   9   1 25.3797 6.40945   4
   0   9   1 22.9249 6.20004   2
  -1  -9  -1 13.3142 4.19656   3
  -1  -9  -1 13.1670 3.89292   5
  -1  -9  -1 17.4751 5.46686   2
  -1  -9  -1 4.74964 4.31015   2
   1   9   1 9.99894 3.67116   5
   1   9   1 15.2429 4.65987   4
   1   9   1 8.01407 3.90830   2
   1   9   1 16.2555 5.09482   2
  -2  -9  -1 25.1972 5.92337   4
  -2  -9  -1 19.6529 5.40614   2
  -2  -9  -1 26.8069 4.63937   5
  -2  -9  -1 29.3672 6.56614   3
  -2  -9  -1 17.4456 5.60341   2
   2   9   1 34.3608 5.11705   5
   2   9   1 21.6367 5.64163   2
   2   9   1 28.7800 4.28016   5
  -3  -9  -1 44.6748 7.25641   2
  -3  -9  -1 22.6078 5.84554   3
  -3  -9  -1 28.4088 6.52592   4
  -3  -9  -1 28.0655 4.82382   5
  -3  -9  -1 31.7244 6.84678   2
   3   9   1 28.3635 6.04004   2
   3   9   1 36.0086 7.24682   2
   3   9   1 27.0960 3.65871   5
   3   9   1 35.9032 4.84327   5
  -4  -9  -1 -1.9039 2.13107   5
  -4  -9  -1 -0.0857 3.50335   4
  -4  -9  -1 3.23856 2.82036   2
  -4  -9  -1 -2.4626 2.08873   2
  -4  -9  -1 -2.1520 2.75474   5
  -4  -9  -1 -0.7309 2.55794   3
   4   9   1 4.28742 2.77319   2
   4   9   1 -0.8263 1.20135   5
  -5  -9  -1 31.1038 5.31472   5
  -5  -9  -1 39.4772 8.61153   2
  -5  -9  -1 31.0118 7.71907   3
  -5  -9  -1 37.8185 7.40653   2
  -5  -9  -1 37.1978 6.27945   5
   5   9   1 43.4722 8.02091   2
  -6  -9  -1 6.34118 3.06851   2
  -6  -9  -1 3.01988 2.99008   2
  -6  -9  -1 -0.5695 3.51984   5
  -6  -9  -1 4.17830 3.11152   5
  -6  -9  -1 -2.5470 3.90979   3
   6   9   1 2.41925 2.76931   2
  -7  -9  -1 13.3713 4.48265   5
  -7  -9  -1 6.19311 5.89036   3
  -7  -9  -1 1.69785 3.54185   2
  -7  -9  -1 8.32203 3.92058   2
  -7  -9  -1 4.25630 4.95077   5
   7   9   1 7.72198 3.50213   2
  -8  -9  -1 5.98025 3.43503   2
  -8  -9  -1 4.18324 5.41045   3
  -8  -9  -1 2.49892 3.11801   2
   6 -10  -1 69.9915 10.4733   2
  -6  10   1 102.598 12.3691   5
  -6  10   1 90.7506 13.0843   4
  -6  10   1 68.4850 11.9650   2
   5 -10  -1 10.4194 4.91055   2
  -5  10   1 7.87274 4.26816   2
  -5  10   1 0.99302 3.96393   5
  -5  10   1 -9.0643 4.68541   2
  -5  10   1 -0.3682 4.41342   4
   4 -10  -1 27.2130 3.26024   5
   4 -10  -1 20.6775 4.34331   5
   4 -10  -1 38.3058 7.96233   2
  -4  10   1 17.6780 7.47558   2
  -4  10   1 34.9333 7.72625   2
  -4  10   1 36.1245 7.51433   4
  -4  10   1 23.3285 6.53692   5
   3 -10  -1 3.50074 4.36742   2
   3 -10  -1 -1.9066 1.88043   5
   3 -10  -1 4.10578 3.64501   4
  -3  10   1 12.1748 5.39478   2
  -3  10   1 4.43467 3.78473   2
  -3  10   1 1.61594 3.48643   4
   2 -10  -1 81.0082 7.38930   5
   2 -10  -1 87.2243 10.6638   2
   2 -10  -1 83.0127 8.60607   5
   2 -10  -1 84.3110 8.79403   4
   2 -10  -1 77.3020 5.14280   3
  -2  10   1 79.8806 9.32108   5
  -2  10   1 73.0735 9.92489   2
  -2  10   1 79.6429 9.60931   4
  -2  10   1 79.4668 10.1126   2
   1 -10  -1 11.0785 4.07325   5
   1 -10  -1 1.97091 2.82058   4
   1 -10  -1 -2.5421 3.01668   2
   1 -10  -1 7.79377 2.82140   3
   1 -10  -1 6.08580 4.20696   2
   1 -10  -1 6.91897 3.22018   5
  -1  10   1 7.03784 4.51669   2
  -1  10   1 2.39777 3.80533   5
  -1  10   1 6.49700 4.19927   2
  -1  10   1 10.4894 4.33089   4
   0 -10  -1 197.412 15.3708   2
   0 -10  -1 214.170 16.3886   2
   0 -10  -1 206.443 14.3211   4
   0 -10  -1 214.264 12.9162   3
   0 -10  -1 218.199 14.1469   5
   0 -10  -1 207.625 12.7995   5
   0  10   1 207.140 15.3294   4
   0  10   1 200.053 12.5148   5
   0  10   1 196.099 15.0739   2
   0  10   1 216.826 14.6763   5
   0  10   1 209.986 16.1174   2
  -1 -10  -1 2.03129 2.97195   5
  -1 -10  -1 7.58668 3.56927   4
  -1 -10  -1 0.79704 2.98837   2
  -1 -10  -1 5.94943 2.96144   5
  -1 -10  -1 5.80243 4.24789   2
  -1 -10  -1 1.91854 2.64087   3
   1  10   1 5.94828 4.16188   2
   1  10   1 5.48251 3.06683   5
   1  10   1 3.09237 3.25696   2
   1  10   1 4.71162 3.46214   4
   1  10   1 -0.2851 2.30292   5
  -2 -10  -1 57.1717 7.57188   5
  -2 -10  -1 59.0894 9.48498   4
  -2 -10  -1 66.2240 7.59458   5
  -2 -10  -1 62.5075 8.97582   2
  -2 -10  -1 71.4668 8.86561   3
  -2 -10  -1 56.5983 8.53868   2
   2  10   1 62.8753 7.22981   5
   2  10   1 82.6404 9.96512   2
   2  10   1 66.9814 8.77544   2
   2  10   1 68.6736 6.60424   5
  -3 -10  -1 53.5119 6.99100   5
  -3 -10  -1 53.3521 8.26525   3
  -3 -10  -1 45.8008 9.10481   2
  -3 -10  -1 50.2461 8.08530   2
  -3 -10  -1 57.1937 7.16731   5
   3  10   1 50.5024 10.5592   2
   3  10   1 39.5012 5.88296   5
   3  10   1 57.7427 5.60510   5
  -4 -10  -1 11.3154 4.63212   2
  -4 -10  -1 18.1440 6.07367   3
  -4 -10  -1 10.6043 3.51741   5
   4  10   1 20.4135 5.91707   2
   4  10   1 5.16288 1.95775   5
   4  10   1 11.0236 2.81876   5
  -5 -10  -1 167.228 15.9530   3
  -5 -10  -1 195.069 14.5205   2
  -5 -10  -1 203.760 13.2185   5
  -5 -10  -1 175.874 14.5068   2
   5  10   1 203.142 14.9347   2
  -6 -10  -1 10.5199 4.33150   2
  -6 -10  -1 -0.4190 4.17601   3
  -6 -10  -1 -0.6964 2.82180   5
  -6 -10  -1 4.39551 3.55691   2
   6  10   1 3.30328 3.53855   2
  -7 -10  -1 75.4437 8.87866   5
  -7 -10  -1 73.9498 12.0041   3
  -7 -10  -1 78.4921 8.76155   2
  -7 -10  -1 82.1782 9.11447   2
   7  10   1 65.6283 8.42796   2
  -8 -10  -1 8.68111 4.41491   2
  -8 -10  -1 10.7612 4.82007   5
  -8 -10  -1 10.5793 6.63242   3
  -6  11   1 54.0847 9.52304   2
  -6  11   1 51.5787 11.0640   5
   5 -11  -1 -3.7575 5.24907   2
  -5  11   1 -2.8131 4.61103   4
  -5  11   1 -6.8549 3.79674   5
  -5  11   1 8.58989 5.92256   2
  -5  11   1 -5.1603 3.55967   2
   4 -11  -1 32.8683 8.08761   2
   4 -11  -1 33.0322 4.03954   5
   4 -11  -1 17.4113 3.46893   5
  -4  11   1 15.2278 6.90375   2
  -4  11   1 23.3591 7.26125   2
  -4  11   1 24.4359 7.57876   5
   3 -11  -1 0.68660 4.11809   2
   3 -11  -1 2.00338 2.51441   5
   3 -11  -1 -5.8377 3.04568   5
  -3  11   1 3.90119 3.96021   2
  -3  11   1 3.16200 5.26062   2
  -3  11   1 -2.2018 2.87013   4
  -3  11   1 -0.0853 4.02885   5
   2 -11  -1 0.39676 1.49107   3
   2 -11  -1 2.78645 4.53432   2
   2 -11  -1 2.78264 2.58192   5
  -2  11   1 -0.9216 2.85450   4
  -2  11   1 -6.2797 4.15382   2
  -2  11   1 7.31048 4.28737   2
  -2  11   1 -0.9262 3.12048   5
   1 -11  -1 18.7654 6.30328   2
   1 -11  -1 3.95138 2.86564   3
   1 -11  -1 4.40764 2.73145   5
  -1  11   1 3.47145 4.12737   2
  -1  11   1 2.96724 3.52141   2
  -1  11   1 4.74715 3.46677   4
   0 -11  -1 -1.5148 4.04014   2
   0 -11  -1 -4.2063 1.97675   3
   0 -11  -1 0.89521 2.81103   2
   0 -11  -1 1.59900 2.64555   5
   0  11   1 1.17890 3.68807   2
   0  11   1 1.42667 3.15551   5
   0  11   1 -0.8698 1.89748   4
   0  11   1 3.24804 4.24361   2
  -1 -11  -1 33.8133 7.84886   2
  -1 -11  -1 37.1448 6.43224   3
  -1 -11  -1 40.9704 6.39107   5
  -1 -11  -1 34.0074 8.30936   2
   1  11   1 34.6910 8.36057   2
   1  11   1 33.1696 7.93124   2
   1  11   1 26.1634 6.56337   5
  -2 -11  -1 -0.1850 2.26018   5
  -2 -11  -1 5.87646 4.10986   2
  -2 -11  -1 4.61073 3.75019   3
  -2 -11  -1 4.25059 3.22386   2
   2  11   1 3.28821 2.66281   5
   2  11   1 -2.0344 2.84080   5
   2  11   1 5.95937 3.81964   2
  -3 -11  -1 36.8889 8.76305   2
  -3 -11  -1 37.8881 8.27880   3
  -3 -11  -1 28.5721 8.66413   2
   3  11   1 32.9258 7.62720   2
   3  11   1 46.5844 5.30829   5
   3  11   1 35.8354 5.85629   5
  -4 -11  -1 13.2608 5.35689   3
  -4 -11  -1 22.0120 5.52736   5
  -4 -11  -1 14.7366 5.87118   2
  -4 -11  -1 21.7896 7.03445   2
   4  11   1 10.9042 2.82408   5
   4  11   1 18.9375 6.45905   2
   4  11   1 19.8128 4.21951   5
  -5 -11  -1 44.5729 9.40662   2
  -5 -11  -1 34.0606 6.91584   5
  -5 -11  -1 24.0518 6.94506   3
  -5 -11  -1 15.6982 6.54084   2
   5  11   1 35.8577 7.89898   2
  -6 -11  -1 8.21369 3.91032   5
  -6 -11  -1 6.78795 5.52560   2
  -6 -11  -1 4.03729 5.10635   3
  -6 -11  -1 2.25079 3.88779   2
   6  11   1 4.26073 4.62482   2
  -7 -11  -1 22.6572 6.43887   2
  -7 -11  -1 13.0668 5.08877   2
  -7 -11  -1 21.6760 5.68010   5
  -7 -11  -1 21.9797 8.27219   3
   5 -12  -1 49.1534 13.2000   2
  -5  12   1 40.2556 9.31555   2
  -5  12   1 45.2132 9.39923   4
  -5  12   1 49.5580 9.69053   5
   4 -12  -1 -1.2690 5.60662   2
   4 -12  -1 -4.3398 3.22550   5
  -4  12   1 5.58357 5.30767   4
  -4  12   1 6.59700 5.02335   2
  -4  12   1 2.12553 4.94380   5
  -4  12   1 7.61747 6.26953   2
   3 -12  -1 4.10226 5.16307   2
   3 -12  -1 3.03440 3.11300   5
  -3  12   1 1.21715 3.77995   4
  -3  12   1 -2.7139 4.43807   5
  -3  12   1 0.30888 4.10623   2
   2 -12  -1 15.7273 6.32751   2
   2 -12  -1 12.7903 2.87514   3
   2 -12  -1 24.9284 5.60917   5
  -2  12   1 25.8363 7.39520   5
  -2  12   1 12.6828 5.64238   4
  -2  12   1 23.0945 7.16054   2
  -2  12   1 11.1457 6.18591   2
   1 -12  -1 3.02927 3.31600   5
   1 -12  -1 3.74568 2.35246   3
   1 -12  -1 -5.5136 3.18345   2
  -1  12   1 2.59989 3.93849   5
  -1  12   1 2.29617 3.58549   2
  -1  12   1 -0.6114 3.25269   4
  -1  12   1 6.52470 5.20911   2
   0 -12  -1 40.9227 6.63209   3
   0 -12  -1 55.5537 7.35541   5
   0 -12  -1 30.4107 7.98050   2
   0  12   1 43.0158 10.1822   2
   0  12   1 63.1186 9.55815   4
   0  12   1 36.8195 7.73401   5
  -1 -12  -1 -1.0170 4.15209   2
  -1 -12  -1 -0.4721 2.45004   5
  -1 -12  -1 3.69656 3.20412   3
   1  12   1 4.73237 4.00443   2
  -2 -12  -1 63.6559 10.7593   2
  -2 -12  -1 107.861 11.5281   3
  -2 -12  -1 96.6827 11.9416   2
  -2 -12  -1 97.1547 10.0480   5
   2  12   1 93.6739 12.1929   2
   2  12   1 79.8771 8.90737   5
  -3 -12  -1 17.7250 6.62298   2
  -3 -12  -1 25.0455 6.30991   5
  -3 -12  -1 23.9373 7.20957   3
  -3 -12  -1 20.4520 7.49770   2
   3  12   1 21.8552 7.01982   2
   3  12   1 24.3688 5.47496   5
  -4 -12  -1 4.80686 4.83105   2
  -4 -12  -1 -0.3862 3.21878   5
  -4 -12  -1 -3.7682 3.22053   2
  -4 -12  -1 1.05329 3.11991   3
   4  12   1 1.15250 2.85234   5
   4  12   1 -3.5258 4.21411   2
   4  12   1 0.26556 2.46185   5
  -5 -12  -1 8.58195 4.41682   5
  -5 -12  -1 3.92247 3.64289   3
  -5 -12  -1 1.12558 4.06267   2
  -5 -12  -1 0.17085 4.74483   2
   5  12   1 9.42100 5.37206   2
   5  12   1 4.46161 1.00169   5
  -6 -12  -1 8.44970 5.72751   2
  -6 -12  -1 3.97541 4.02609   5
  -6 -12  -1 7.98561 6.04366   3
   6  12   1 2.62068 5.63236   2
  -7 -12  -1 16.2164 7.30738   2
  -7 -12  -1 22.0979 6.81946   5
  -7 -12  -1 9.26244 6.73998   3
   4 -13  -1 0.14601 3.19983   5
   4 -13  -1 2.13102 6.26845   2
  -4  13   1 -0.5691 4.47719   2
  -4  13   1 1.38033 4.80379   4
   3 -13  -1 -2.2854 5.19771   2
   3 -13  -1 -0.6303 3.13415   5
  -3  13   1 4.67907 4.77931   2
  -3  13   1 4.48573 4.25252   4
  -3  13   1 -9.6509 6.36562   2
  -3  13   1 12.2931 6.30623   5
   2 -13  -1 2.56903 3.56852   5
   2 -13  -1 0.26976 1.98236   3
  -2  13   1 7.04167 5.26964   4
  -2  13   1 -2.1997 3.70360   2
  -2  13   1 -7.2271 4.19635   5
   1 -13  -1 2.21121 2.39531   3
   1 -13  -1 -0.9290 2.68053   5
   1 -13  -1 1.25233 3.64513   2
  -1  13   1 1.13380 3.85335   5
  -1  13   1 -8.1660 4.05288   4
  -1  13   1 0.81062 3.29247   2
   0 -13  -1 -3.9508 3.01807   5
   0 -13  -1 -4.5619 2.22649   3
   0  13   1 -0.0953 3.89610   5
   0  13   1 0.81392 4.37865   2
  -1 -13  -1 4.87940 4.13825   5
  -1 -13  -1 -2.5436 3.80005   2
  -1 -13  -1 0.21510 3.19890   3
   1  13   1 3.28667 3.43432   5
   1  13   1 -0.0066 3.59339   2
  -2 -13  -1 -2.8421 2.47578   5
  -2 -13  -1 4.55818 4.47793   2
   2  13   1 -6.5157 3.15565   5
   2  13   1 3.69628 4.70270   2
  -3 -13  -1 -2.5841 4.91309   2
  -3 -13  -1 -2.8954 3.00505   5
  -3 -13  -1 -2.9977 3.23213   2
  -3 -13  -1 4.01302 4.61820   3
   3  13   1 -4.9917 2.67563   5
   3  13   1 -4.0359 3.84480   2
  -4 -13  -1 5.66808 6.67928   2
  -4 -13  -1 4.69605 5.02105   2
  -4 -13  -1 14.6034 6.29553   3
   4  13   1 6.72013 3.37822   5
   4  13   1 3.60279 3.42661   5
   4  13   1 12.8119 6.06241   2
  -5 -13  -1 -1.7083 3.74642   5
  -5 -13  -1 -2.6988 5.23959   2
  -5 -13  -1 5.27644 4.39882   2
  -5 -13  -1 -2.7784 4.60539   3
   5  13   1 -6.7726 5.30305   2
   5  13   1 2.66490 1.96901   5
  -6 -13  -1 4.64096 5.99918   2
  -6 -13  -1 21.4822 9.13962   3
  -6 -13  -1 25.6637 7.49585   5
   6  13   1 13.5793 7.34928   2
   3 -14  -1 9.39056 6.98389   2
   3 -14  -1 -1.2594 5.94445   5
  -3  14   1 1.27660 5.51738   2
  -3  14   1 0.82779 5.77265   4
  -3  14   1 0.09809 5.13836   5
   2 -14  -1 99.1232 9.97570   5
   2 -14  -1 90.5461 6.66097   3
  -2  14   1 85.0982 12.7980   4
  -2  14   1 114.047 13.7604   5
  -2  14   1 80.3404 13.4666   2
   1 -14  -1 -1.4163 3.01166   3
   1 -14  -1 1.07840 3.55998   5
   1 -14  -1 1.19520 6.03210   2
  -1  14   1 -5.7759 4.44502   4
  -1  14   1 4.87480 5.19881   2
  -1  14   1 -0.6131 4.26661   5
   0 -14  -1 -1.0492 2.99872   3
   0 -14  -1 2.46702 3.43137   5
   0 -14  -1 1.05117 4.85683   2
   0  14   1 -9.1198 3.51602   5
   0  14   1 0.65697 5.36027   2
  -1 -14  -1 -2.7227 2.79128   5
  -1 -14  -1 -1.8809 4.57573   2
  -1 -14  -1 -0.4789 3.24849   3
   1  14   1 11.4210 5.86496   2
   1  14   1 5.35270 5.18348   5
  -2 -14  -1 -3.7019 4.19677   2
  -2 -14  -1 4.50500 4.12687   3
  -2 -14  -1 1.46585 3.67183   5
   2  14   1 2.39964 3.94210   5
   2  14   1 -4.5298 4.93355   2
  -3 -14  -1 8.80672 4.88750   5
  -3 -14  -1 11.7286 6.45417   2
  -3 -14  -1 4.08196 5.17469   3
   3  14   1 18.2307 8.01425   2
   3  14   1 21.0246 5.87341   5
  -4 -14  -1 18.8702 6.42841   5
  -4 -14  -1 26.5459 8.75998   2
  -4 -14  -1 22.1044 7.21059   2
  -4 -14  -1 22.9684 8.47839   3
   4  14   1 12.4233 7.40049   2
   4  14   1 19.9197 5.30086   5
  -5 -14  -1 51.8813 8.92807   5
  -5 -14  -1 44.5661 12.5528   3
  -5 -14  -1 30.5237 8.90611   2
   5  14   1 42.1982 10.6551   2
   2 -15  -1 -3.7250 4.23637   5
   2 -15  -1 -0.1060 6.35060   2
  -2  15   1 1.37392 5.53502   5
  -2  15   1 -2.2477 6.05279   2
  -2  15   1 -8.2872 4.99954   4
   1 -15  -1 8.14781 7.31533   2
   1 -15  -1 -0.2560 3.29479   3
   1 -15  -1 -3.7690 3.85066   5
  -1  15   1 7.26601 6.49875   2
  -1  15   1 -3.2287 4.69407   5
   0 -15  -1 0.70537 4.60641   5
   0 -15  -1 1.70777 6.50255   2
   0 -15  -1 2.55153 3.82002   3
   0  15   1 4.55569 5.98653   5
   0  15   1 2.37364 6.69637   2
  -1 -15  -1 3.97478 5.78405   2
  -1 -15  -1 7.70191 4.69957   5
  -1 -15  -1 0.36891 3.90498   3
   1  15   1 6.92104 6.13538   2
   1  15   1 -5.5055 4.16369   5
  -2 -15  -1 14.9165 5.99348   3
  -2 -15  -1 13.7787 6.38547   5
  -2 -15  -1 18.1032 7.38040   2
   2  15   1 11.1184 6.17603   5
   2  15   1 9.38057 6.50489   2
  -3 -15  -1 8.34056 6.98772   2
  -3 -15  -1 8.96940 5.82350   3
   3  15   1 -4.6527 6.42721   2
   3  15   1 2.80909 4.73907   5
  -4 -15  -1 9.22528 6.84422   3
  -4 -15  -1 4.57653 6.16351   2
  -4 -15  -1 11.9108 6.07342   5
   4  15   1 13.0227 8.09691   2
   4  15   1 6.02624 4.50390   5
  -1 -16  -1 17.2614 8.99648   2
  -1 -16  -1 16.1893 6.57740   3
  -1 -16  -1 13.6122 6.54399   5
   1  16   1 23.8590 9.53146   2
  -2 -16  -1 -2.8188 4.49965   3
  -2 -16  -1 6.95374 6.41371   2
   2  16   1 -9.3020 5.96330   2
   2  16   1 6.39227 5.96726   5
   4  15  -2 35.0491 9.66519   2
   4  15  -2 26.1175 6.12660   5
  -4 -15   2 36.9008 10.2367   2
  -4 -15   2 16.4510 7.11017   5
   3  15  -2 4.35978 4.69366   5
  -3 -15   2 3.46358 5.77906   3
  -3 -15   2 0.33038 4.55658   5
   2  15  -2 35.9442 7.96517   5
   2  15  -2 57.9284 12.5826   2
  -2 -15   2 50.4184 12.0290   2
  -2 -15   2 48.2000 9.82852   3
   1  15  -2 8.31139 6.31337   2
   1  15  -2 3.15801 5.41882   5
  -1 -15   2 -2.3622 3.70032   3
  -1 -15   2 -0.0018 5.53033   2
  -1 -15   2 1.52853 4.48486   5
   0  15  -2 -0.9381 5.69321   5
   0  15  -2 12.2659 7.44833   2
   0 -15   2 0.95215 6.26363   2
   0 -15   2 4.05427 4.71184   5
  -1  15  -2 -3.0888 4.22598   5
  -1  15  -2 1.67670 6.63694   2
   1 -15   2 -0.8524 6.26002   2
   1 -15   2 1.72331 3.82982   5
   1 -15   2 4.84006 3.70046   3
  -2  15  -2 2.85440 5.31680   5
  -2  15  -2 4.66972 6.74140   2
   2 -15   2 -0.7659 3.05352   3
   2 -15   2 0.86715 6.36284   2
   2 -15   2 0.79602 4.14135   5
   5  14  -2 20.9321 6.96586   2
  -5 -14   2 5.97958 5.56204   2
  -5 -14   2 -8.3223 5.09217   3
   4  14  -2 0.82490 3.06426   5
   4  14  -2 -0.1245 5.31644   2
  -4 -14   2 6.45977 7.74776   2
  -4 -14   2 3.35485 4.65935   5
  -4 -14   2 6.11753 5.20725   2
  -4 -14   2 6.07329 5.41351   3
   3  14  -2 6.55958 5.64287   2
  -3 -14   2 1.68299 4.50448   3
  -3 -14   2 -0.5818 4.26471   5
  -3 -14   2 12.4258 5.71486   2
   2  14  -2 11.9863 5.32120   5
   2  14  -2 7.68776 6.47439   2
  -2 -14   2 6.57446 5.25700   2
  -2 -14   2 9.30019 4.69609   3
   1  14  -2 7.14157 4.77083   5
   1  14  -2 1.69150 5.52291   2
  -1 -14   2 0.50213 3.99149   3
  -1 -14   2 6.49611 4.05563   5
  -1 -14   2 0.71752 5.93012   2
   0  14  -2 29.0360 7.84549   5
   0  14  -2 36.3731 9.44351   2
   0 -14   2 46.5509 8.95265   5
   0 -14   2 34.5863 7.08307   3
   0 -14   2 34.6627 9.55486   2
  -1  14  -2 -3.9314 4.60434   2
  -1  14  -2 3.10537 4.02683   5
   1 -14   2 1.36628 5.37505   2
   1 -14   2 0.66435 2.82197   3
   1 -14   2 1.13153 3.29216   5
  -2  14  -2 -1.3625 5.07588   2
  -2  14  -2 0.59701 5.10958   5
   2 -14   2 -2.2002 6.12031   2
   2 -14   2 -1.4927 2.64308   3
   2 -14   2 3.28823 3.49679   5
  -3  14  -2 6.27437 5.59770   5
  -3  14  -2 7.31695 6.36246   2
   3 -14   2 -4.1330 6.02713   2
   3 -14   2 5.84914 4.37565   5
   6  13  -2 4.94785 6.35549   2
  -6 -13   2 5.27159 4.82182   2
  -6 -13   2 -5.6024 4.53479   3
  -6 -13   2 5.28296 4.53522   5
   5  13  -2 11.9774 6.61264   2
  -5 -13   2 16.5838 6.04672   5
  -5 -13   2 15.7111 7.38301   3
  -5 -13   2 13.8162 5.79996   2
  -5 -13   2 24.2548 8.69496   2
   4  13  -2 2.87251 3.07287   5
   4  13  -2 1.43349 4.77748   2
   4  13  -2 2.48563 3.39019   5
  -4 -13   2 8.43089 5.31131   2
  -4 -13   2 20.0096 7.90255   2
  -4 -13   2 1.36009 3.74040   5
  -4 -13   2 16.8490 6.61205   3
   3  13  -2 17.2388 6.76557   2
   3  13  -2 14.9474 5.00603   5
  -3 -13   2 24.3181 6.70187   5
  -3 -13   2 24.1274 7.74799   2
  -3 -13   2 16.6642 6.47150   3
  -3 -13   2 14.0453 6.24620   2
   2  13  -2 4.07466 4.42752   5
   2  13  -2 7.85808 5.08477   2
  -2 -13   2 3.84552 3.82237   3
  -2 -13   2 4.17433 4.86274   2
   1  13  -2 50.5318 11.9904   2
   1  13  -2 65.1795 9.76207   5
  -1 -13   2 56.9915 8.41567   3
  -1 -13   2 69.4029 11.4038   2
  -1 -13   2 59.3988 8.57959   5
   0  13  -2 2.95222 4.60509   2
   0  13  -2 3.30759 4.40748   5
   0 -13   2 0.72263 3.12725   3
   0 -13   2 -2.3259 3.00080   2
   0 -13   2 2.27114 3.72979   5
  -1  13  -2 20.4813 6.45434   5
  -1  13  -2 3.43743 5.11926   2
   1 -13   2 20.2607 5.93671   5
   1 -13   2 9.38024 3.81462   3
   1 -13   2 5.78357 5.28556   2
  -2  13  -2 12.2917 6.32876   2
  -2  13  -2 11.4793 5.67588   5
   2 -13   2 8.00186 4.31740   5
   2 -13   2 11.2626 3.28010   3
   2 -13   2 12.9829 6.62148   2
  -3  13  -2 9.05348 6.13147   2
  -3  13  -2 1.39156 5.14986   5
   3 -13   2 3.85895 5.52213   2
   3 -13   2 -2.2306 3.48107   5
   3 -13   2 6.86236 1.79306   3
  -4  13  -2 22.1304 11.1394   5
  -4  13  -2 23.6408 7.61018   2
   4 -13   2 15.8618 4.33521   5
   4 -13   2 1.27242 6.23251   2
  -7 -12   2 2.30718 5.88270   3
  -7 -12   2 -0.9460 5.19596   5
  -7 -12   2 8.95435 5.37957   2
   6  12  -2 11.5504 5.87757   2
  -6 -12   2 16.7475 7.39806   3
  -6 -12   2 8.13164 4.89631   2
  -6 -12   2 13.7714 5.33736   5
   5  12  -2 8.46923 5.43507   2
  -5 -12   2 2.54389 5.13709   2
  -5 -12   2 -3.1128 3.45032   5
  -5 -12   2 3.71200 3.59967   2
  -5 -12   2 1.21680 2.89349   3
   4  12  -2 16.0887 3.63359   5
   4  12  -2 19.2178 6.84665   2
   4  12  -2 14.5998 3.77982   5
  -4 -12   2 18.9442 6.48078   2
  -4 -12   2 12.5700 4.67634   5
  -4 -12   2 2.12328 4.88843   2
  -4 -12   2 8.39388 5.19301   3
   3  12  -2 3.94673 3.21478   5
   3  12  -2 4.85609 3.62332   5
   3  12  -2 7.78226 5.14194   2
  -3 -12   2 6.41266 5.28479   2
  -3 -12   2 11.6378 5.45644   3
  -3 -12   2 7.96884 4.74141   2
  -3 -12   2 12.9825 4.56936   5
   2  12  -2 346.161 22.6662   2
   2  12  -2 311.983 17.6836   5
  -2 -12   2 298.426 21.5150   2
  -2 -12   2 333.065 20.5372   3
  -2 -12   2 333.034 19.0077   5
  -2 -12   2 309.431 21.7137   2
   1  12  -2 122.180 13.6075   2
  -1 -12   2 147.539 12.2292   5
  -1 -12   2 123.304 16.0140   2
  -1 -12   2 121.947 11.1963   3
  -1 -12   2 92.7729 14.5200   2
   0  12  -2 1141.78 41.4809   5
   0  12  -2 1117.73 45.4299   2
   0 -12   2 1113.03 45.4736   2
   0 -12   2 1093.06 37.4520   3
   0 -12   2 1077.17 38.1563   5
  -1  12  -2 117.068 11.9910   5
  -1  12  -2 113.923 13.3499   2
   1 -12   2 97.1804 12.5933   2
   1 -12   2 102.677 9.68854   5
   1 -12   2 109.079 8.88020   3
  -2  12  -2 289.788 21.3807   2
  -2  12  -2 309.315 20.3698   5
  -2  12  -2 259.381 20.6382   2
   2 -12   2 279.908 20.8004   2
   2 -12   2 307.156 16.2238   5
  -3  12  -2 -2.1434 3.77126   2
  -3  12  -2 29.5107 8.69991   2
  -3  12  -2 3.18287 4.15934   5
  -3  12  -2 2.53686 4.28753   4
   3 -12   2 0.13974 1.44682   3
   3 -12   2 -0.1916 2.85300   5
   3 -12   2 -1.2676 4.06190   2
  -4  12  -2 -1.2991 4.48915   4
  -4  12  -2 -3.6847 4.12591   2
  -4  12  -2 9.17605 5.90912   5
  -4  12  -2 4.81315 6.05580   2
   4 -12   2 -4.8478 2.52422   5
   4 -12   2 2.89229 5.10400   2
  -5  12  -2 0.42295 5.16989   4
  -5  12  -2 13.0995 7.05373   2
  -5  12  -2 14.1650 6.96088   5
   5 -12   2 2.45459 6.57738   2
   7  11  -2 4.00135 5.51979   2
  -7 -11   2 -3.1951 4.16828   2
  -7 -11   2 3.48004 4.73497   3
  -7 -11   2 4.76783 4.04192   5
   6  11  -2 0.44336 4.02067   2
  -6 -11   2 12.0876 4.80585   2
  -6 -11   2 -1.3514 4.72446   3
  -6 -11   2 -6.0345 2.96886   5
  -6 -11   2 2.91796 3.70344   2
   5  11  -2 6.24676 4.42459   2
  -5 -11   2 8.37702 4.42028   2
  -5 -11   2 4.75022 3.75655   5
  -5 -11   2 3.50722 4.94161   3
  -5 -11   2 12.5306 5.47852   2
   4  11  -2 17.1543 4.65570   5
   4  11  -2 13.7066 4.92044   2
   4  11  -2 10.0690 2.64665   5
  -4 -11   2 16.8283 4.89212   5
  -4 -11   2 3.11132 4.51199   2
  -4 -11   2 20.2023 6.51849   3
  -4 -11   2 11.4601 6.24229   2
   3  11  -2 6.63190 3.17659   5
   3  11  -2 2.38198 4.11983   2
  -3 -11   2 -0.6665 3.53829   3
  -3 -11   2 2.14348 4.55298   2
  -3 -11   2 5.93171 4.64957   5
  -3 -11   2 3.24888 4.68600   2
   2  11  -2 12.8215 4.00144   5
   2  11  -2 12.2714 4.39284   5
   2  11  -2 14.1009 6.12413   2
  -2 -11   2 24.4023 7.56138   2
  -2 -11   2 11.3098 5.07401   2
  -2 -11   2 8.93645 4.30816   5
  -2 -11   2 7.62964 4.22708   3
   1  11  -2 -1.2356 2.59153   2
   1  11  -2 -0.6740 2.80091   5
  -1 -11   2 0.90933 2.56572   3
  -1 -11   2 2.64352 3.21726   5
  -1 -11   2 8.56826 4.56028   2
  -1 -11   2 0.86494 3.70771   2
   0  11  -2 24.7241 7.14861   2
   0  11  -2 18.2308 6.17608   2
   0  11  -2 18.5705 5.99850   5
   0 -11   2 38.8084 6.11317   5
   0 -11   2 11.8432 5.68053   2
   0 -11   2 15.0983 6.30174   2
   0 -11   2 16.1669 4.50967   3
  -1  11  -2 0.45695 3.02406   2
  -1  11  -2 1.66758 3.79399   5
  -1  11  -2 0.86348 4.08902   2
   1 -11   2 6.30342 2.76031   3
   1 -11   2 6.38583 3.61281   5
   1 -11   2 -2.3314 3.61613   2
  -2  11  -2 23.0003 7.41387   2
  -2  11  -2 31.0483 7.43207   5
  -2  11  -2 35.6719 7.56426   4
  -2  11  -2 48.8524 8.48030   2
   2 -11   2 33.9088 5.67461   5
   2 -11   2 33.0050 8.06656   2
   2 -11   2 39.9132 4.50873   3
  -3  11  -2 -6.6378 3.53590   2
  -3  11  -2 1.66729 4.93117   2
  -3  11  -2 3.71511 3.97405   5
  -3  11  -2 -1.1288 3.15089   4
   3 -11   2 -4.7003 3.14436   2
   3 -11   2 1.48685 2.56927   5
   3 -11   2 1.21273 1.33842   3
   3 -11   2 0.23917 3.80176   5
  -4  11  -2 1.53516 4.15255   4
  -4  11  -2 3.67691 4.07011   5
  -4  11  -2 2.19854 3.63024   2
  -4  11  -2 -6.9094 5.71237   2
   4 -11   2 5.37761 4.35846   2
   4 -11   2 -0.9288 3.39985   5
  -5  11  -2 -4.0881 3.51530   2
  -5  11  -2 -0.5773 3.49046   4
  -5  11  -2 7.35847 5.81182   5
  -5  11  -2 -4.8079 5.34831   2
   5 -11   2 3.19106 4.71571   2
  -6  11  -2 10.2762 7.00420   5
  -6  11  -2 4.55996 5.00163   4
  -6  11  -2 14.3038 6.70254   2
  -8 -10   2 2.75315 4.16437   5
  -8 -10   2 2.40525 3.09087   2
  -8 -10   2 5.32147 6.63910   3
   7  10  -2 -0.3826 3.91554   2
  -7 -10   2 -1.1338 5.69564   3
  -7 -10   2 -4.8356 3.18694   5
  -7 -10   2 -1.2575 3.04206   2
  -7 -10   2 3.62080 6.24726   2
   6  10  -2 -0.7251 3.42998   2
  -6 -10   2 13.1128 6.17884   3
  -6 -10   2 2.53877 4.35544   2
  -6 -10   2 -0.8610 3.19360   2
   5  10  -2 29.6831 6.81992   2
  -5 -10   2 15.6646 6.46785   3
  -5 -10   2 28.7730 6.07679   5
  -5 -10   2 30.0582 7.31112   2
  -5 -10   2 26.4444 6.55064   2
   4  10  -2 4.43634 3.81024   2
   4  10  -2 6.84897 1.96142   5
   4  10  -2 5.59872 1.96818   5
  -4 -10   2 -1.8510 2.61123   3
  -4 -10   2 4.35356 4.40936   2
  -4 -10   2 6.00280 3.52824   2
  -4 -10   2 0.39226 3.30462   5
   3  10  -2 204.720 10.5502   5
   3  10  -2 210.382 11.4173   5
   3  10  -2 231.338 16.2657   2
  -3 -10   2 217.652 16.0676   2
  -3 -10   2 201.163 15.4611   3
  -3 -10   2 209.485 13.5941   5
  -3 -10   2 170.503 14.5238   2
   2  10  -2 206.182 15.7629   2
   2  10  -2 248.044 13.7200   5
   2  10  -2 216.365 18.6240   2
   2  10  -2 242.772 13.8578   5
  -2 -10   2 230.239 16.8837   2
  -2 -10   2 236.032 14.2813   5
  -2 -10   2 216.846 15.4515   3
  -2 -10   2 214.459 16.2611   2
  -2 -10   2 198.453 15.8903   5
   1  10  -2 796.766 29.7001   5
   1  10  -2 783.340 33.4975   2
   1  10  -2 865.182 34.6811   2
   1  10  -2 720.070 26.8330   5
  -1 -10   2 819.222 29.4308   5
  -1 -10   2 772.968 33.6979   2
  -1 -10   2 745.771 31.5821   4
  -1 -10   2 809.615 30.5607   3
  -1 -10   2 742.195 32.8708   5
  -1 -10   2 805.884 34.0109   2
   0  10  -2 933.789 33.7619   5
   0  10  -2 1133.68 38.0605   5
   0  10  -2 1058.11 40.6089   2
   0 -10   2 1056.01 38.0321   4
   0 -10   2 1080.76 35.1904   5
   0 -10   2 1083.00 34.8782   3
   0 -10   2 1093.59 41.2853   2
   0 -10   2 990.384 40.0645   2
   0 -10   2 1022.69 37.2338   5
  -1  10  -2 1618.71 55.6710   2
  -1  10  -2 1743.00 53.3950   5
  -1  10  -2 1699.35 56.0931   2
   1 -10   2 1549.84 55.0755   2
   1 -10   2 1556.28 50.3106   5
   1 -10   2 1782.01 49.0867   5
   1 -10   2 1679.82 51.8143   4
   1 -10   2 1740.86 46.2643   3
   1 -10   2 1695.86 56.0463   2
  -2  10  -2 551.692 27.6884   2
  -2  10  -2 587.088 26.6518   5
  -2  10  -2 546.342 27.9590   2
  -2  10  -2 546.332 25.7274   4
   2 -10   2 552.934 18.1989   3
   2 -10   2 560.091 21.5599   5
   2 -10   2 517.658 23.6085   4
   2 -10   2 537.143 27.3341   2
   2 -10   2 553.600 23.3730   5
  -3  10  -2 1001.72 37.3420   4
  -3  10  -2 1031.77 39.1333   5
  -3  10  -2 1029.18 40.4243   2
  -3  10  -2 911.695 39.2621   2
   3 -10   2 1036.11 37.0154   5
   3 -10   2 1076.05 40.5409   2
   3 -10   2 940.934 34.1493   4
   3 -10   2 1023.65 30.7444   5
   3 -10   2 981.234 25.3300   3
  -4  10  -2 18.2473 5.80811   4
  -4  10  -2 40.0672 8.94756   2
  -4  10  -2 21.7000 6.38167   5
  -4  10  -2 20.7776 5.89381   2
   4 -10   2 24.6976 4.49600   5
   4 -10   2 23.6113 6.85399   2
   4 -10   2 29.8736 5.89193   4
   4 -10   2 27.5472 4.01707   5
  -5  10  -2 61.4221 8.71212   4
  -5  10  -2 47.0869 9.61328   2
  -5  10  -2 45.9418 9.63492   5
  -5  10  -2 65.1380 10.6225   2
   5 -10   2 71.0265 8.15523   4
   5 -10   2 48.8297 9.32164   2
  -6  10  -2 -5.2305 3.85553   4
  -6  10  -2 -1.1369 4.20546   2
  -6  10  -2 -1.3914 4.43990   5
  -6  10  -2 6.93039 6.25756   2
   6 -10   2 -7.6597 4.14720   2
   6 -10   2 3.11913 5.02842   4
  -8  -9   2 2.47477 2.97782   2
  -8  -9   2 -1.3166 2.37851   2
  -8  -9   2 -1.8252 5.77691   3
   7   9  -2 4.64012 3.21297   2
  -7  -9   2 9.50906 4.72979   5
  -7  -9   2 6.35825 3.73264   2
  -7  -9   2 4.96780 5.19277   3
  -7  -9   2 2.04374 3.04544   2
  -7  -9   2 0.76876 2.87161   5
  -6  -9   2 43.2603 7.05858   2
  -6  -9   2 48.6147 7.58761   5
  -6  -9   2 53.3578 11.2442   3
  -6  -9   2 40.5312 6.24788   5
  -6  -9   2 37.0926 6.30102   2
   5   9  -2 2.79950 3.37092   2
  -5  -9   2 7.45525 3.83774   2
  -5  -9   2 7.84213 4.72706   2
  -5  -9   2 4.74328 2.95476   5
  -5  -9   2 8.30432 4.80539   3
  -5  -9   2 14.6964 4.42169   5
   4   9  -2 31.6449 6.70378   2
   4   9  -2 25.2656 2.48927   5
   4   9  -2 29.6884 2.71721   5
  -4  -9   2 19.7543 5.20517   5
  -4  -9   2 13.9599 5.70182   3
  -4  -9   2 23.8380 6.01848   2
  -4  -9   2 25.5627 6.27653   2
  -4  -9   2 31.6288 5.14787   5
   3   9  -2 1.76577 2.83724   2
   3   9  -2 2.59558 1.95015   5
   3   9  -2 -0.7024 2.50195   2
  -3  -9   2 -2.2059 2.84915   2
  -3  -9   2 1.77609 2.97772   3
  -3  -9   2 2.39284 3.46299   5
  -3  -9   2 0.91342 2.47328   4
  -3  -9   2 0.38409 2.60932   2
  -3  -9   2 0.44412 2.38990   5
   2   9  -2 20.1435 4.49399   5
   2   9  -2 21.2848 5.80479   2
   2   9  -2 17.1539 3.91444   5
   2   9  -2 21.4793 5.72919   2
  -2  -9   2 22.0861 6.09488   2
  -2  -9   2 14.3247 4.90389   2
  -2  -9   2 12.2364 4.08007   5
  -2  -9   2 17.4275 4.48591   5
  -2  -9   2 18.0442 5.42666   4
  -2  -9   2 15.9580 4.75047   3
   1   9  -2 8.90140 3.68826   5
   1   9  -2 9.43337 4.15393   2
   1   9  -2 9.24513 4.05680   2
   1   9  -2 6.65634 2.97874   5
  -1  -9   2 3.33503 3.24547   2
  -1  -9   2 6.94686 3.39447   2
  -1  -9   2 6.54692 4.13340   4
  -1  -9   2 6.17194 3.18968   5
  -1  -9   2 12.3487 4.11725   3
  -1  -9   2 12.9676 4.45340   5
   0   9  -2 -1.4144 2.51899   5
   0   9  -2 1.00350 3.24914   2
   0   9  -2 -1.0257 2.00545   5
   0   9  -2 6.05328 4.06038   2
   0  -9   2 1.40972 2.09682   3
   0  -9   2 2.63752 2.23178   4
   0  -9   2 6.67208 3.47788   2
   0  -9   2 4.01940 2.66985   5
   0  -9   2 3.64507 3.05550   2
   0  -9   2 12.0406 4.43939   5
  -1   9  -2 36.2657 6.26954   4
  -1   9  -2 45.6818 5.83256   5
  -1   9  -2 25.1703 6.13412   5
  -1   9  -2 43.7711 7.25780   2
  -1   9  -2 23.3090 6.28881   2
   1  -9   2 35.0387 4.52321   3
   1  -9   2 39.1537 6.80509   2
   1  -9   2 31.6009 7.31321   2
   1  -9   2 44.2535 5.67213   5
   1  -9   2 44.2695 7.54352   5
   1  -9   2 32.5696 5.64995   4
  -2   9  -2 29.7231 6.43482   4
  -2   9  -2 29.4363 6.67210   2
  -2   9  -2 31.0029 7.46912   2
  -2   9  -2 27.9453 6.46934   5
  -2   9  -2 37.1345 5.26582   5
   2  -9   2 24.8904 5.32226   5
   2  -9   2 28.8738 7.04521   2
   2  -9   2 30.4548 3.63126   3
   2  -9   2 29.1954 5.95563   4
   2  -9   2 21.4331 4.70691   5
   2  -9   2 30.9884 7.39037   2
  -3   9  -2 13.1353 5.00416   2
  -3   9  -2 22.8607 5.74897   4
  -3   9  -2 12.7076 5.19974   2
  -3   9  -2 16.5369 5.02586   5
   3  -9   2 16.4410 5.49099   2
   3  -9   2 17.2106 3.66871   5
   3  -9   2 17.7228 2.18699   3
   3  -9   2 15.7242 4.51912   4
   3  -9   2 20.3147 4.62528   5
  -4   9  -2 19.9243 6.02912   5
  -4   9  -2 5.36086 4.23981   2
  -4   9  -2 12.6301 4.57110   4
  -4   9  -2 9.90945 5.14000   2
   4  -9   2 12.4486 2.58522   5
   4  -9   2 19.6681 4.49651   4
   4  -9   2 15.8486 6.03992   2
  -5   9  -2 8.14913 4.64680   2
  -5   9  -2 -3.6803 2.69767   4
  -5   9  -2 -1.3125 3.13044   5
  -5   9  -2 -0.1464 3.46630   2
   5  -9   2 -1.2585 3.44788   2
   5  -9   2 -1.6701 3.28925   4
  -6   9  -2 -1.2089 3.13638   4
  -6   9  -2 2.87691 3.54097   2
  -6   9  -2 -3.1444 4.74264   2
  -6   9  -2 8.48663 4.30358   5
   6  -9   2 0.92506 5.94720   4
   6  -9   2 0.49809 3.85467   2
  -7   9  -2 7.40479 5.08099   5
  -7   9  -2 4.83121 4.39305   4
  -8  -8   2 0.62286 4.72903   3
  -8  -8   2 -3.8237 2.85380   5
  -8  -8   2 -0.5223 2.06410   2
   7   8  -2 -1.5189 2.49166   2
  -7  -8   2 1.11916 2.37577   2
  -7  -8   2 3.91620 3.00831   5
  -7  -8   2 0.31126 3.02456   3
  -7  -8   2 0.47789 2.49452   2
  -7  -8   2 7.34269 3.66258   5
   6   8  -2 7.42877 3.09040   2
  -6  -8   2 13.9523 4.79135   2
  -6  -8   2 3.96602 4.70725   3
  -6  -8   2 13.8335 4.14891   5
  -6  -8   2 14.4917 4.22613   5
   5   8  -2 142.554 10.3090   2
  -5  -8   2 152.911 11.2514   2
  -5  -8   2 131.020 10.1646   5
  -5  -8   2 126.734 10.4939   2
  -5  -8   2 132.224 9.36517   5
  -5  -8   2 127.525 12.8803   3
   4   8  -2 8.83970 3.41546   2
   4   8  -2 5.57784 3.42974   2
  -4  -8   2 4.00501 3.19104   2
  -4  -8   2 5.18678 2.88381   5
  -4  -8   2 9.56357 3.94561   5
  -4  -8   2 1.04268 2.35567   3
  -4  -8   2 6.54053 3.85415   2
  -4  -8   2 -1.6218 3.31460   4
   3   8  -2 404.557 19.7753   2
   3   8  -2 400.241 13.7892   5
   3   8  -2 365.005 19.0369   2
   3   8  -2 423.949 14.6761   5
  -3  -8   2 421.206 20.8596   2
  -3  -8   2 434.781 20.8553   2
  -3  -8   2 381.076 20.5157   4
  -3  -8   2 445.146 22.2852   3
  -3  -8   2 409.173 17.4951   5
  -3  -8   2 410.717 18.5988   5
   2   8  -2 175.804 12.5277   2
   2   8  -2 180.114 12.6813   2
   2   8  -2 162.127 8.87516   5
   2   8  -2 177.483 10.2090   5
  -2  -8   2 162.146 12.1895   4
  -2  -8   2 163.725 12.4150   2
  -2  -8   2 166.429 10.4535   5
  -2  -8   2 154.723 11.9188   3
  -2  -8   2 162.030 12.2575   2
  -2  -8   2 169.018 11.2759   5
   1   8  -2 159.857 10.3895   5
   1   8  -2 125.821 8.44835   5
   1   8  -2 138.139 11.4003   2
  -1  -8   2 148.467 9.72631   5
  -1  -8   2 148.005 10.5827   5
  -1  -8   2 138.806 11.5424   2
  -1  -8   2 143.301 10.4545   3
  -1  -8   2 135.131 11.3001   2
  -1  -8   2 115.950 10.0193   4
   0   8  -2 230.608 13.3074   5
   0   8  -2 221.907 11.8979   5
   0   8  -2 236.910 14.9833   2
   0   8  -2 204.139 14.3218   2
   0  -8   2 218.095 11.9685   5
   0  -8   2 218.264 13.6727   3
   0  -8   2 224.218 14.7877   2
   0  -8   2 215.504 14.6173   2
   0  -8   2 194.691 12.8312   4
   0  -8   2 227.564 13.2092   5
  -1   8  -2 2398.16 64.2843   5
  -1   8  -2 2488.28 67.6443   5
  -1   8  -2 2520.92 68.2988   4
  -1   8  -2 2425.88 70.3342   2
  -1   8  -2 2546.01 70.5282   2
   1  -8   2 2501.12 63.5889   5
   1  -8   2 2463.19 66.4843   4
   1  -8   2 2537.62 70.5826   2
   1  -8   2 2469.96 66.1789   5
   1  -8   2 2465.01 70.6283   2
   1  -8   2 2574.75 61.7423   3
  -2   8  -2 203.282 13.0839   4
  -2   8  -2 187.639 12.9137   5
  -2   8  -2 185.806 13.6875   2
  -2   8  -2 182.408 12.6388   5
  -2   8  -2 199.078 14.5048   2
   2  -8   2 201.367 10.4816   5
   2  -8   2 211.353 14.4564   2
   2  -8   2 208.889 14.6601   2
   2  -8   2 200.679 12.1476   4
   2  -8   2 210.255 8.69216   3
   2  -8   2 210.263 12.2205   5
  -3   8  -2 1132.87 37.9954   5
  -3   8  -2 1047.65 34.3877   5
  -3   8  -2 1147.54 40.7847   2
  -3   8  -2 1119.90 39.3787   2
  -3   8  -2 1117.15 36.6656   4
   3  -8   2 1074.30 34.0708   4
   3  -8   2 1022.16 39.1309   2
   3  -8   2 1089.54 26.5722   3
   3  -8   2 1081.01 38.4013   2
   3  -8   2 1084.57 32.2357   5
  -4   8  -2 382.684 20.4609   2
  -4   8  -2 368.796 20.8207   2
  -4   8  -2 371.824 19.6090   5
  -4   8  -2 375.644 17.8116   5
  -4   8  -2 375.435 18.4651   4
   4  -8   2 388.763 12.1789   5
   4  -8   2 382.217 19.8267   2
   4  -8   2 364.179 16.3708   4
   4  -8   2 384.981 11.6190   5
  -5   8  -2 17.2528 5.38197   2
  -5   8  -2 33.8846 7.02826   2
  -5   8  -2 21.6803 5.20721   4
  -5   8  -2 29.6052 6.70065   5
   5  -8   2 16.8244 4.11182   4
   5  -8   2 23.7860 5.71249   2
  -6   8  -2 219.889 15.9625   2
  -6   8  -2 244.898 15.4912   2
  -6   8  -2 242.208 14.5615   4
  -6   8  -2 233.817 16.0394   5
   6  -8   2 226.082 12.5316   4
  -7   8  -2 4.89020 4.06066   5
  -7   8  -2 0.74689 3.54527   4
  -7   8  -2 -0.0466 4.27233   2
  -7   8  -2 4.72951 3.36367   2
   7  -8   2 -2.7422 3.99868   4
   7  -8   2 -2.7900 3.81167   2
  -8  -7   2 6.77213 3.25195   5
  -8  -7   2 8.20113 5.65166   3
  -8  -7   2 2.29656 1.72448   2
  -8  -7   2 8.67002 4.48562   5
   7   7  -2 39.1437 3.80694   2
  -7  -7   2 50.6880 9.22838   3
  -7  -7   2 44.4684 6.05637   5
  -7  -7   2 43.7359 5.38343   5
  -7  -7   2 41.9381 4.98061   2
  -7  -7   2 40.2166 5.16783   2
   6   7  -2 7.01282 2.60163   2
   6   7  -2 3.11039 2.89081   2
  -6  -7   2 4.48246 2.71002   5
  -6  -7   2 -2.6358 3.66644   3
  -6  -7   2 5.08633 2.68649   2
  -6  -7   2 1.84440 2.51087   2
  -6  -7   2 3.20072 3.01011   5
   5   7  -2 93.4710 8.06591   2
  -5  -7   2 101.686 7.53010   5
  -5  -7   2 108.825 8.83603   2
  -5  -7   2 122.526 12.2789   3
  -5  -7   2 88.6377 9.88301   4
  -5  -7   2 99.2669 8.23303   5
  -5  -7   2 119.335 9.32923   2
   4   7  -2 20.0434 4.54105   2
   4   7  -2 17.6614 4.90969   2
  -4  -7   2 13.6285 4.12694   2
  -4  -7   2 19.8410 5.72614   3
  -4  -7   2 26.7331 5.66958   2
  -4  -7   2 35.1667 8.51137   4
  -4  -7   2 18.0391 4.41259   5
  -4  -7   2 28.4473 4.11230   5
   3   7  -2 59.4721 4.02582   5
   3   7  -2 63.4044 4.42878   5
   3   7  -2 71.9039 7.37292   2
   3   7  -2 67.7449 7.24925   2
  -3  -7   2 61.5290 7.08648   2
  -3  -7   2 65.0275 6.69815   5
  -3  -7   2 60.2063 7.31727   4
  -3  -7   2 60.3699 7.76466   3
  -3  -7   2 61.2516 5.87245   5
  -3  -7   2 66.5035 7.17466   2
   2   7  -2 38.6139 5.64096   2
   2   7  -2 35.7355 4.31109   5
   2   7  -2 27.4637 4.85806   2
   2   7  -2 30.8547 3.65919   5
  -2  -7   2 40.3239 4.78550   5
  -2  -7   2 39.8667 5.89065   2
  -2  -7   2 29.5530 6.15160   3
  -2  -7   2 30.1961 4.67254   5
  -2  -7   2 37.3428 5.68411   4
  -2  -7   2 30.0084 5.16917   2
   1   7  -2 2.86316 1.95146   5
   1   7  -2 2.79417 2.01594   2
   1   7  -2 -1.8885 1.69638   2
   1   7  -2 1.32123 1.47012   5
  -1  -7   2 1.81940 1.89685   3
  -1  -7   2 2.63295 2.36443   2
  -1  -7   2 0.15192 1.66447   2
  -1  -7   2 0.93793 1.49528   5
  -1  -7   2 3.26499 2.22351   5
  -1  -7   2 5.21400 2.50717   4
   0   7  -2 48.1388 6.21750   2
   0   7  -2 40.9887 6.71383   2
   0   7  -2 45.8405 5.00072   5
   0   7  -2 46.3964 5.67394   5
   0  -7   2 46.7476 5.06299   5
   0  -7   2 40.4324 5.90253   2
   0  -7   2 42.9405 5.44044   5
   0  -7   2 44.7459 5.71178   4
   0  -7   2 46.3740 5.14267   3
  -1   7  -2 4.07736 2.64426   2
  -1   7  -2 -0.2272 1.85809   5
  -1   7  -2 1.63914 1.91475   4
  -1   7  -2 0.26337 2.14378   2
  -1   7  -2 -0.7329 1.69744   5
   1  -7   2 -1.5804 1.74432   2
   1  -7   2 0.97418 1.59249   5
   1  -7   2 -1.0843 1.30349   4
   1  -7   2 1.32770 1.25977   3
   1  -7   2 0.17944 2.09662   2
   1  -7   2 -4.9561 1.80116   5
  -2   7  -2 1.07299 2.16901   5
  -2   7  -2 8.64323 4.34453   2
  -2   7  -2 3.17401 2.42205   2
  -2   7  -2 3.18439 2.51615   4
  -2   7  -2 4.17621 2.68934   5
   2  -7   2 1.47255 2.64400   2
   2  -7   2 1.38522 2.84912   2
   2  -7   2 9.33361 2.62907   5
   2  -7   2 5.49138 1.56235   3
   2  -7   2 4.20171 2.66081   5
   2  -7   2 3.98847 2.21854   4
  -3   7  -2 48.7447 6.50524   5
  -3   7  -2 61.3547 6.22309   5
  -3   7  -2 58.7357 7.51501   2
  -3   7  -2 55.9678 7.25333   2
  -3   7  -2 50.2997 6.03604   4
   3  -7   2 57.2942 3.18193   3
   3  -7   2 54.8258 7.03415   2
   3  -7   2 64.5363 5.53579   5
   3  -7   2 53.4505 4.55200   5
   3  -7   2 63.0979 5.94745   4
   3  -7   2 42.5458 6.81526   2
  -4   7  -2 24.3516 5.60869   2
  -4   7  -2 35.3911 6.16445   5
  -4   7  -2 35.9428 7.12437   2
  -4   7  -2 38.8264 5.43251   4
  -4   7  -2 25.7141 5.06815   5
   4  -7   2 22.4783 5.32233   2
   4  -7   2 27.0598 4.26422   4
   4  -7   2 26.7962 1.68912   5
  -5   7  -2 27.2041 5.98012   5
  -5   7  -2 16.4810 4.67311   4
  -5   7  -2 28.7390 6.84589   2
  -5   7  -2 24.7513 5.75277   5
   5  -7   2 26.0235 5.45967   2
   5  -7   2 25.0271 4.32538   4
  -6   7  -2 8.11681 3.47736   5
  -6   7  -2 6.20684 3.56598   2
  -6   7  -2 -0.8274 3.28330   2
  -6   7  -2 4.97397 2.90377   4
  -6   7  -2 -2.0297 2.79701   5
   6  -7   2 1.35093 2.41316   4
  -7   7  -2 14.7660 4.60057   4
  -7   7  -2 21.0912 4.77007   2
  -7   7  -2 15.1406 5.25164   2
   7  -7   2 3.61805 4.01683   2
   7  -7   2 10.2608 4.23363   4
  -8   7  -2 4.97237 4.75775   5
  -8   7  -2 1.09879 2.89134   2
  -9  -6   2 2.58724 3.53641   4
  -9  -6   2 -3.5097 4.48946   3
  -9  -6   2 -6.2700 2.69506   5
  -8  -6   2 49.6619 7.66052   4
  -8  -6   2 50.3587 5.28054   5
  -8  -6   2 29.7174 8.67232   3
  -8  -6   2 43.0958 6.17031   5
  -7  -6   2 103.724 7.37101   5
  -7  -6   2 111.025 6.91497   5
  -7  -6   2 90.6095 11.3770   3
  -7  -6   2 92.2738 5.65702   2
  -7  -6   2 86.2316 5.66916   2
   6   6  -2 249.162 10.0225   2
   6   6  -2 225.869 9.80743   2
  -6  -6   2 251.390 11.8351   2
  -6  -6   2 222.950 11.1163   5
  -6  -6   2 241.587 11.4609   2
  -6  -6   2 216.511 16.9905   3
   5   6  -2 48.0875 5.20200   2
   5   6  -2 46.3229 4.88530   2
  -5  -6   2 41.5671 4.81506   5
  -5  -6   2 54.2957 5.82731   2
  -5  -6   2 44.3615 7.60812   3
  -5  -6   2 38.7531 5.09755   2
   4   6  -2 55.6902 5.77834   2
   4   6  -2 57.0860 5.80498   2
  -4  -6   2 47.7739 5.37959   5
  -4  -6   2 42.3601 5.08327   5
  -4  -6   2 60.4248 7.95236   3
  -4  -6   2 54.7013 6.03508   2
  -4  -6   2 48.0260 5.79396   2
   3   6  -2 7.96908 1.48501   5
   3   6  -2 8.23190 1.46403   5
   3   6  -2 3.34185 2.53959   2
   3   6  -2 8.57258 3.10023   2
  -3  -6   2 5.86643 2.88032   2
  -3  -6   2 4.40508 2.49677   4
  -3  -6   2 7.71687 2.52890   5
  -3  -6   2 1.13157 2.17430   2
  -3  -6   2 14.7692 4.43199   3
  -3  -6   2 7.74166 2.65085   5
   2   6  -2 143.927 9.84862   2
   2   6  -2 148.723 9.84707   2
   2   6  -2 143.722 7.52693   5
  -2  -6   2 149.557 10.4437   4
  -2  -6   2 141.694 10.2001   3
  -2  -6   2 136.954 9.69832   2
  -2  -6   2 135.309 9.69629   2
  -2  -6   2 137.148 8.68164   5
   1   6  -2 89.0879 6.48796   5
   1   6  -2 83.4619 7.59593   2
   1   6  -2 90.0463 7.77316   2
   1   6  -2 83.4496 5.84166   5
  -1  -6   2 86.2867 7.20910   3
  -1  -6   2 84.9618 7.47347   4
  -1  -6   2 84.3720 6.78708   5
  -1  -6   2 73.0956 7.24581   2
  -1  -6   2 80.7887 7.72657   2
   0   6  -2 22.2618 3.29202   5
   0   6  -2 16.5968 3.65892   3
   0   6  -2 24.4962 5.03371   2
   0   6  -2 26.2482 5.35759   2
   0  -6   2 20.5066 4.69660   2
   0  -6   2 25.3731 3.81090   4
   0  -6   2 27.2222 5.38587   2
   0  -6   2 16.9539 3.04298   3
   0  -6   2 22.0716 3.63436   5
  -1   6  -2 162.672 10.0214   4
  -1   6  -2 162.481 10.8938   2
  -1   6  -2 148.758 8.18578   3
  -1   6  -2 152.269 9.82812   5
  -1   6  -2 148.869 10.4619   2
  -1   6  -2 156.296 8.80767   5
   1  -6   2 160.517 10.9761   2
   1  -6   2 166.452 9.63996   4
   1  -6   2 176.614 7.97273   3
   1  -6   2 157.846 10.8235   2
   1  -6   2 159.785 9.46776   5
   1  -6   2 155.083 8.48729   5
  -2   6  -2 8.02710 2.91618   5
  -2   6  -2 4.55442 1.57916   3
  -2   6  -2 6.41221 3.10031   2
  -2   6  -2 11.3401 3.45505   2
  -2   6  -2 5.08937 2.28471   4
  -2   6  -2 5.08258 2.20326   5
   2  -6   2 6.34267 1.49747   3
   2  -6   2 4.56448 2.41883   2
   2  -6   2 6.57093 3.04794   2
   2  -6   2 3.97171 2.21745   5
   2  -6   2 5.20289 1.93034   5
   2  -6   2 5.91603 2.39810   4
  -3   6  -2 379.962 15.3927   5
  -3   6  -2 351.388 10.9016   3
  -3   6  -2 353.257 17.8186   2
  -3   6  -2 397.926 18.2431   2
  -3   6  -2 386.508 16.2721   4
  -3   6  -2 397.408 17.3982   5
   3  -6   2 383.634 13.4807   5
   3  -6   2 353.516 14.4484   4
   3  -6   2 402.945 17.9416   2
   3  -6   2 372.317 18.0979   2
   3  -6   2 377.943 12.3563   5
   3  -6   2 356.713 10.4809   3
  -4   6  -2 33.4164 5.65282   2
  -4   6  -2 43.3844 5.12375   5
  -4   6  -2 42.8475 5.40513   4
  -4   6  -2 45.2061 6.01963   5
  -4   6  -2 42.7538 6.02715   2
   4  -6   2 39.3751 5.62202   2
   4  -6   2 38.3367 5.79543   2
   4  -6   2 44.2977 4.53538   4
  -5   6  -2 836.034 29.3358   2
  -5   6  -2 858.132 29.6336   5
  -5   6  -2 789.671 30.0267   4
  -5   6  -2 784.125 26.4085   5
  -5   6  -2 809.326 30.4089   2
   5  -6   2 840.445 25.4873   4
   5  -6   2 830.422 28.2114   2
  -6   6  -2 10.3298 3.61266   2
  -6   6  -2 13.7595 3.83470   5
  -6   6  -2 1.74961 3.70076   2
  -6   6  -2 17.7847 4.99019   5
  -6   6  -2 10.8220 3.64158   4
   6  -6   2 7.89721 3.27976   2
   6  -6   2 12.2076 3.39156   4
  -7   6  -2 185.832 11.3741   4
  -7   6  -2 191.069 11.8392   5
  -7   6  -2 181.708 12.3030   2
  -7   6  -2 165.896 12.5313   5
  -7   6  -2 193.102 11.5828   2
  -8   6  -2 5.57703 3.55329   2
  -8   6  -2 9.76012 3.24072   2
  -8   6  -2 9.96816 4.18342   4
  -9  -5   2 37.0606 9.41424   3
  -9  -5   2 46.6672 8.11581   4
  -8  -5   2 -1.4871 2.41880   5
  -8  -5   2 -0.6188 3.97224   3
  -8  -5   2 7.50761 4.45545   4
  -7  -5   2 52.7327 2.35307   2
  -7  -5   2 54.5542 4.17814   5
  -7  -5   2 56.6394 4.75102   5
   6   5  -2 4.09619 1.20613   2
  -6  -5   2 7.41721 2.07988   2
  -6  -5   2 0.85262 1.43663   5
  -6  -5   2 5.98195 4.10016   3
  -6  -5   2 3.87633 1.93844   2
  -6  -5   2 4.27342 1.91982   5
   5   5  -2 4.32756 1.79003   2
   5   5  -2 6.99675 1.96971   2
  -5  -5   2 4.09667 2.12996   2
  -5  -5   2 5.81022 1.98667   5
  -5  -5   2 9.77709 2.66569   2
  -5  -5   2 -0.0438 2.71825   3
   4   5  -2 39.3504 4.43145   2
  -4  -5   2 36.8056 6.21323   3
  -4  -5   2 35.4180 3.77730   5
  -4  -5   2 34.6507 3.53246   5
  -4  -5   2 31.6163 4.25519   2
  -4  -5   2 43.7410 4.75197   2
   3   5  -2 402.538 15.9650   2
   3   5  -2 400.745 16.2044   2
  -3  -5   2 414.245 16.7587   2
  -3  -5   2 405.398 14.6866   5
  -3  -5   2 382.604 18.5748   3
  -3  -5   2 432.655 14.4130   5
  -3  -5   2 423.382 16.6610   2
   2   5  -2 12.8539 2.12230   5
   2   5  -2 18.0724 3.79289   2
   2   5  -2 12.0701 1.99065   5
   2   5  -2 17.8798 3.73260   2
  -2  -5   2 11.5115 2.69941   5
  -2  -5   2 15.7384 3.77398   3
  -2  -5   2 11.2611 3.17664   2
  -2  -5   2 10.6179 2.98632   2
  -2  -5   2 8.71977 2.31523   5
   1   5  -2 149.644 7.87079   5
   1   5  -2 139.981 9.07155   3
   1   5  -2 138.210 7.19494   5
   1   5  -2 145.516 9.16140   2
   1   5  -2 146.798 9.20339   2
  -1  -5   2 157.813 9.66521   2
  -1  -5   2 142.877 8.89764   3
  -1  -5   2 143.878 9.09307   4
  -1  -5   2 157.801 9.70018   2
  -1  -5   2 153.134 7.93444   5
   0   5  -2 1.84811 1.81465   5
   0   5  -2 0.26546 1.00819   3
   0   5  -2 -0.3213 1.33641   2
   0   5  -2 3.12490 1.58253   5
   0   5  -2 1.38985 1.51783   2
   0  -5   2 0.16440 1.02694   3
   0  -5   2 0.32120 1.22626   5
   0  -5   2 -0.4171 1.31293   2
   0  -5   2 0.21287 1.12345   5
   0  -5   2 -0.3570 1.18858   4
   0  -5   2 1.65683 1.71525   2
  -1   5  -2 2.34204 1.40025   3
  -1   5  -2 4.99376 1.98144   4
  -1   5  -2 1.73714 1.63033   2
  -1   5  -2 3.00760 1.93998   5
  -1   5  -2 0.62682 1.04177   5
  -1   5  -2 1.68966 1.71239   2
   1  -5   2 1.58480 1.46801   4
   1  -5   2 1.61159 1.47505   5
   1  -5   2 2.01254 1.88907   2
   1  -5   2 1.23654 1.74970   2
   1  -5   2 2.88479 1.51451   5
   1  -5   2 1.63851 0.97612   3
  -2   5  -2 0.22436 1.35288   2
  -2   5  -2 0.15032 0.84139   3
  -2   5  -2 2.19552 1.74587   5
  -2   5  -2 0.82004 1.26765   4
  -2   5  -2 -0.1387 1.53586   2
  -2   5  -2 1.66820 1.24970   5
   2  -5   2 1.39539 1.22320   5
   2  -5   2 1.20139 1.40565   4
   2  -5   2 3.37089 2.15023   2
   2  -5   2 1.54570 1.52819   2
   2  -5   2 1.27478 1.39799   5
   2  -5   2 1.45480 0.85627   3
  -3   5  -2 205.221 7.06745   3
  -3   5  -2 206.448 12.2588   2
  -3   5  -2 227.441 12.4069   2
  -3   5  -2 220.924 10.8127   4
  -3   5  -2 215.654 9.98263   5
   3  -5   2 215.333 12.2971   2
   3  -5   2 219.036 9.64378   4
   3  -5   2 219.184 8.28366   5
   3  -5   2 220.191 11.8352   2
   3  -5   2 210.791 7.49606   5
  -4   5  -2 6.82947 0.98051   3
  -4   5  -2 8.64555 3.04674   2
  -4   5  -2 5.38154 2.66771   2
  -4   5  -2 1.51827 1.92373   5
  -4   5  -2 2.02117 2.04142   4
  -4   5  -2 5.13162 2.59074   5
   4  -5   2 3.80748 1.76122   4
   4  -5   2 6.13701 2.52734   2
   4  -5   2 3.14924 2.59404   2
  -5   5  -2 324.196 14.0771   4
  -5   5  -2 307.983 14.7801   2
  -5   5  -2 337.188 16.3659   2
  -5   5  -2 320.603 15.0700   5
  -5   5  -2 305.682 13.0923   5
   5  -5   2 309.224 15.3934   2
   5  -5   2 284.125 12.1419   4
  -6   5  -2 24.4372 4.06131   4
  -6   5  -2 12.8090 3.49210   5
  -6   5  -2 13.5034 4.33378   2
  -6   5  -2 16.1802 4.06600   2
  -6   5  -2 14.9716 4.22236   5
   6  -5   2 24.2178 4.25313   4
   6  -5   2 14.6192 3.39752   2
  -7   5  -2 34.4824 6.88575   5
  -7   5  -2 33.4177 5.38747   5
  -7   5  -2 30.0046 4.47038   2
  -7   5  -2 36.7839 5.81478   2
  -8   5  -2 17.1717 3.25344   2
  -8   5  -2 11.3306 5.18692   5
  -9  -4   2 10.6334 4.75040   4
  -9  -4   2 -3.4924 4.94697   3
  -9  -4   2 11.1600 2.13321   5
  -8  -4   2 10.3594 4.24166   4
  -8  -4   2 5.29270 4.75141   3
  -8  -4   2 4.55283 1.37524   5
  -8  -4   2 8.35154 1.79553   5
  -7  -4   2 2.00428 0.99105   5
  -7  -4   2 3.15036 1.17468   5
  -7  -4   2 7.57444 3.25093   4
  -7  -4   2 -0.6696 3.21732   3
  -6  -4   2 184.327 6.37833   2
  -6  -4   2 187.031 6.41511   5
  -6  -4   2 187.690 6.19612   5
  -6  -4   2 195.137 6.65414   2
  -6  -4   2 185.929 14.3774   3
   5   4  -2 86.2008 4.31092   2
   5   4  -2 84.2858 4.20177   2
  -5  -4   2 90.9704 5.47356   2
  -5  -4   2 80.0081 3.86694   5
  -5  -4   2 88.7791 5.32212   2
  -5  -4   2 81.4127 4.03429   5
  -5  -4   2 84.5095 9.07974   3
   4   4  -2 882.732 24.5246   2
   4   4  -2 868.760 24.0445   2
  -4  -4   2 881.906 25.1268   2
  -4  -4   2 876.076 31.6271   3
  -4  -4   2 915.847 25.8792   2
  -4  -4   2 884.149 22.2789   5
  -4  -4   2 841.902 22.3964   5
   3   4  -2 409.049 14.8842   2
  -3  -4   2 383.146 20.5533   3
  -3  -4   2 413.855 15.0011   2
  -3  -4   2 408.803 15.2396   2
  -3  -4   2 408.194 12.9294   5
  -3  -4   2 408.710 12.6669   5
   2   4  -2 523.839 17.7382   2
   2   4  -2 538.732 13.9753   5
   2   4  -2 509.734 20.0468   2
   2   4  -2 473.032 19.1714   3
   2   4  -2 523.610 13.8211   5
  -2  -4   2 512.194 16.0882   5
  -2  -4   2 533.253 18.1120   2
  -2  -4   2 493.135 19.4283   3
  -2  -4   2 525.311 15.7906   5
  -2  -4   2 541.314 18.4047   2
   1   4  -2 27.7852 2.88233   5
   1   4  -2 42.8284 4.35359   2
   1   4  -2 36.0261 3.37290   5
   1   4  -2 29.3120 3.65153   2
   1   4  -2 30.3067 3.92857   3
  -1  -4   2 40.8179 4.35021   3
  -1  -4   2 32.2362 3.80777   4
  -1  -4   2 31.5971 3.42292   5
  -1  -4   2 34.0938 4.13236   2
  -1  -4   2 38.0236 3.51187   5
  -1  -4   2 31.5409 4.01947   2
   0   4  -2 89.7774 5.34240   5
   0   4  -2 99.1790 6.16044   5
   0   4  -2 94.5740 6.60078   2
   0   4  -2 96.2431 6.82585   2
   0   4  -2 89.6125 5.74750   3
   0  -4   2 78.0705 5.63224   5
   0  -4   2 96.2996 6.82564   2
   0  -4   2 99.1160 5.60535   5
   0  -4   2 87.4243 6.53352   2
   0  -4   2 88.9479 5.51821   3
   0  -4   2 91.2117 6.15193   4
  -1   4  -2 1064.88 27.3155   3
  -1   4  -2 1042.59 29.2587   4
  -1   4  -2 1050.59 28.1912   5
  -1   4  -2 1086.10 31.2184   2
  -1   4  -2 1078.50 29.9065   5
  -1   4  -2 1015.38 30.9974   2
   1  -4   2 1072.11 26.4610   3
   1  -4   2 1029.30 30.7839   2
   1  -4   2 1053.81 31.2588   2
   1  -4   2 1107.54 29.2420   4
   1  -4   2 1079.71 27.7237   5
   1  -4   2 1024.65 29.0091   5
  -2   4  -2 81.3523 6.51634   2
  -2   4  -2 86.0965 5.41188   5
  -2   4  -2 79.5166 6.05349   5
  -2   4  -2 80.8983 4.09923   3
  -2   4  -2 91.1475 5.86358   4
  -2   4  -2 95.3496 7.16486   2
   2  -4   2 95.4401 6.87741   2
   2  -4   2 83.1602 3.95107   3
   2  -4   2 86.5865 5.33544   4
   2  -4   2 95.9581 4.78865   5
   2  -4   2 89.6192 5.47984   5
   2  -4   2 82.2944 6.71231   2
  -3   4  -2 1313.82 34.7770   4
  -3   4  -2 1355.68 30.6749   3
  -3   4  -2 1319.16 37.0921   2
  -3   4  -2 1359.64 36.2008   5
  -3   4  -2 1273.97 37.5118   2
  -3   4  -2 1278.09 33.7107   5
   3  -4   2 1322.24 29.7620   5
   3  -4   2 1303.53 33.2926   4
   3  -4   2 1296.39 37.5257   2
   3  -4   2 1292.41 29.4689   5
   3  -4   2 1302.34 36.4980   2
  -4   4  -2 167.282 9.23908   5
  -4   4  -2 160.680 11.3093   5
  -4   4  -2 173.904 6.08457   3
  -4   4  -2 173.571 9.75515   2
  -4   4  -2 161.906 9.96342   2
  -4   4  -2 172.167 8.71576   4
   4  -4   2 188.892 10.5001   2
   4  -4   2 160.700 7.70185   4
   4  -4   2 182.026 11.2954   2
  -5   4  -2 484.700 16.7715   4
  -5   4  -2 419.598 13.8310   3
  -5   4  -2 460.899 17.2310   2
  -5   4  -2 470.616 13.0333   3
  -5   4  -2 444.234 15.2651   5
  -5   4  -2 457.190 18.4286   5
  -5   4  -2 416.746 18.0566   2
   5  -4   2 432.529 17.4009   2
   5  -4   2 454.704 16.1867   2
   5  -4   2 457.147 15.2868   4
  -6   4  -2 176.017 10.3610   5
  -6   4  -2 171.491 7.92403   3
  -6   4  -2 203.674 10.2728   4
  -6   4  -2 172.662 8.90824   5
  -6   4  -2 185.002 10.7704   2
  -6   4  -2 182.200 9.57489   2
  -6   4  -2 180.149 7.25363   3
   6  -4   2 192.538 10.0031   2
  -7   4  -2 45.1496 4.50466   2
  -7   4  -2 41.9352 5.86189   5
  -7   4  -2 36.2486 3.54096   3
  -7   4  -2 44.7647 5.28035   4
  -7   4  -2 38.0585 3.80456   3
  -7   4  -2 47.1817 5.04385   5
  -7   4  -2 39.1176 4.91370   2
   7  -4   2 36.5622 3.34416   2
   7  -4   2 40.6983 3.67802   2
  -8   4  -2 55.3161 3.87437   3
  -8   4  -2 63.2914 7.38277   5
  -8   4  -2 49.6311 4.04043   3
  -8   4  -2 56.1314 6.20837   5
  -8   4  -2 49.3118 4.23212   2
  -9  -3   2 18.2628 7.16971   3
  -9  -3   2 32.5095 6.72497   4
  -8  -3   2 4.92881 3.09235   4
  -7  -3   2 2.71138 3.08551   3
  -7  -3   2 2.57713 2.63303   4
  -6  -3   2 -1.4376 1.74837   4
  -6  -3   2 -0.0203 3.04449   3
  -5  -3   2 3.22207 2.75175   3
   4   3  -2 4.61434 1.16323   2
   4   3  -2 4.30788 1.28916   2
  -4  -3   2 3.92326 0.45752   5
  -4  -3   2 2.81294 1.28559   2
  -4  -3   2 1.58265 2.04779   3
  -4  -3   2 3.99899 1.33728   2
   3   3  -2 538.102 15.5976   2
   3   3  -2 524.184 17.6702   2
  -3  -3   2 528.338 13.4051   5
  -3  -3   2 509.419 13.3564   5
  -3  -3   2 540.567 20.6740   3
  -3  -3   2 556.998 16.7745   2
  -3  -3   2 503.902 15.9141   2
   2   3  -2 115.205 6.03960   2
   2   3  -2 94.7024 6.96922   3
   2   3  -2 94.3173 5.78714   2
  -2  -3   2 107.201 4.82724   5
  -2  -3   2 104.711 5.93441   2
  -2  -3   2 104.581 4.76525   5
  -2  -3   2 107.741 6.18014   2
  -2  -3   2 105.480 7.38106   3
   1   3  -2 728.141 19.1103   5
   1   3  -2 727.191 21.3493   2
   1   3  -2 725.630 21.5572   2
   1   3  -2 701.121 22.0127   3
   1   3  -2 742.417 19.2305   5
  -1  -3   2 721.908 19.9619   5
  -1  -3   2 737.664 21.5609   2
  -1  -3   2 744.693 22.1421   3
  -1  -3   2 749.543 21.7373   2
  -1  -3   2 752.540 19.7819   5
   0   3  -2 41.5732 3.43652   3
   0   3  -2 44.3326 4.04488   2
   0   3  -2 44.0289 4.06184   2
   0   3  -2 42.1991 3.46494   5
   0   3  -2 42.3323 3.18529   5
   0  -3   2 41.7606 3.95359   2
   0  -3   2 37.5544 3.37731   5
   0  -3   2 41.9940 3.94881   2
   0  -3   2 42.4617 3.35913   3
   0  -3   2 34.8991 3.37999   4
   0  -3   2 47.3163 3.35309   5
  -1   3  -2 172.747 8.65842   2
  -1   3  -2 162.027 7.80875   5
  -1   3  -2 190.808 8.89829   2
  -1   3  -2 173.685 6.51728   3
  -1   3  -2 180.202 7.63461   4
  -1   3  -2 169.106 7.05780   5
   1  -3   2 180.889 8.64314   2
   1  -3   2 184.048 6.95839   5
   1  -3   2 165.745 7.29111   4
   1  -3   2 188.676 6.35648   3
   1  -3   2 173.998 8.67142   2
   1  -3   2 165.010 7.58251   5
  -2   3  -2 144.664 6.55106   4
  -2   3  -2 140.251 5.07319   3
  -2   3  -2 129.113 5.97566   5
  -2   3  -2 147.001 7.81249   2
  -2   3  -2 127.777 7.56995   2
  -2   3  -2 124.515 6.79073   5
   2  -3   2 141.413 6.00429   4
   2  -3   2 126.624 5.80316   5
   2  -3   2 141.043 5.34192   3
   2  -3   2 125.462 7.20568   2
   2  -3   2 138.212 5.24069   5
   2  -3   2 128.515 7.49977   2
  -3   3  -2 101.429 6.02132   5
  -3   3  -2 94.6223 6.29686   2
  -3   3  -2 89.8860 6.48906   2
  -3   3  -2 93.1216 4.90178   5
  -3   3  -2 100.402 4.36324   3
  -3   3  -2 91.9586 5.26191   4
   3  -3   2 88.1070 5.92962   2
   3  -3   2 89.3794 6.49405   2
   3  -3   2 90.4764 4.79180   4
  -4   3  -2 548.123 17.3838   5
  -4   3  -2 543.465 15.5384   3
  -4   3  -2 556.978 16.9308   4
  -4   3  -2 520.621 15.6083   5
  -4   3  -2 544.318 18.0464   2
  -4   3  -2 548.333 21.2714   2
   4  -3   2 521.383 15.9021   4
   4  -3   2 546.653 18.6843   2
   4  -3   2 542.685 17.2968   2
  -5   3  -2 1.04479 1.67169   4
  -5   3  -2 -1.1192 1.30141   2
  -5   3  -2 1.96088 1.61859   2
  -5   3  -2 -0.5240 1.14102   3
  -5   3  -2 2.35533 1.66108   5
  -5   3  -2 1.27384 1.16922   5
   5  -3   2 2.79640 1.70873   2
  -6   3  -2 321.509 13.1882   5
  -6   3  -2 336.266 13.8326   2
  -6   3  -2 334.283 11.7712   5
  -6   3  -2 325.950 12.5585   3
  -6   3  -2 331.450 12.4167   2
  -6   3  -2 325.294 13.6807   3
  -6   3  -2 364.112 13.6543   4
   6  -3   2 333.564 11.9223   2
   6  -3   2 330.959 10.9599   2
  -7   3  -2 1.15546 1.23932   2
  -7   3  -2 -3.4724 1.87683   3
  -7   3  -2 0.13722 1.50554   2
  -7   3  -2 -3.3290 1.89323   4
  -8   3  -2 37.3612 4.73960   5
  -8   3  -2 34.3174 5.32813   3
  -8   3  -2 40.8256 5.04900   3
  -8   3  -2 48.8573 5.97514   5
  -9   3  -2 3.36727 3.25974   5
  -9  -2   2 -3.9776 3.91797   3
  -8  -2   2 5.00934 3.49313   4
  -8  -2   2 14.6282 5.40957   3
  -7  -2   2 15.5269 4.02132   4
  -7  -2   2 11.8441 4.82421   3
  -6  -2   2 21.4163 4.54934   4
  -6  -2   2 26.4592 6.13090   3
  -5  -2   2 1.79720 2.26381   3
  -5  -2   2 1.28285 2.06689   4
  -4  -2   2 121.933 9.16252   3
  -4  -2   2 129.913 4.74727   2
  -4  -2   2 131.336 4.39735   2
   3   2  -2 502.335 12.7641   2
   3   2  -2 497.681 13.3092   2
  -3  -2   2 472.114 18.3223   3
  -3  -2   2 490.457 13.9246   2
  -3  -2   2 483.383 13.3744   2
   2   2  -2 1023.69 30.3993   3
   2   2  -2 1100.03 27.2099   2
  -2  -2   2 1108.33 24.3942   5
  -2  -2   2 1062.24 30.4550   3
  -2  -2   2 1102.24 24.5817   5
  -2  -2   2 1135.19 27.1165   2
  -1  -2   2 9129.31 210.865   1
   0   2  -2 1050.72 25.1063   5
   0   2  -2 1041.71 26.7041   2
   0   2  -2 1043.74 26.5561   2
   0   2  -2 1024.23 25.4612   5
   0   2  -2 997.596 25.5599   3
   0  -2   2 1011.06 25.5992   5
   0  -2   2 1028.92 25.0304   5
   0  -2   2 1030.49 26.6568   2
   0  -2   2 1021.09 26.4789   2
   0  -2   2 1067.15 25.5971   3
  -1   2  -2 5565.07 138.816   1
  -2   2  -2 8562.81 205.440   1
   2  -2   2 8597.26 203.039   1
  -3   2  -2 23.1030 2.41054   3
  -3   2  -2 23.2306 2.76804   2
  -3   2  -2 20.7343 2.39330   5
  -3   2  -2 19.4484 2.09552   4
  -3   2  -2 23.4015 2.01427   5
  -3   2  -2 22.1957 2.94748   2
   3  -2   2 27.6470 3.06920   2
   3  -2   2 22.6021 2.14139   4
  -4   2  -2 1400.66 33.6401   4
  -4   2  -2 1318.13 34.3887   2
  -4   2  -2 1383.65 35.6586   2
  -4   2  -2 1326.35 33.0722   5
  -4   2  -2 1315.74 34.4365   3
  -4   2  -2 1368.05 31.7976   5
   4  -2   2 1356.05 34.9651   2
  -5   2  -2 123.700 7.34459   3
  -5   2  -2 126.960 7.14251   2
  -5   2  -2 129.489 6.46509   2
  -5   2  -2 129.684 6.19222   5
  -5   2  -2 132.647 6.81042   4
   5  -2   2 135.824 5.81227   2
   5  -2   2 145.340 6.77560   2
  -6   2  -2 2.45465 1.17659   2
  -6   2  -2 0.10474 1.30097   5
  -6   2  -2 0.88506 0.95572   5
  -6   2  -2 -0.2126 2.06164   3
  -6   2  -2 0.27844 1.39032   2
  -6   2  -2 0.16441 1.44889   4
  -6   2  -2 -0.9115 1.78078   3
   6  -2   2 1.41027 1.00424   2
  -7   2  -2 -2.3892 1.55120   4
  -7   2  -2 0.13824 1.77018   5
  -7   2  -2 -2.2178 1.29291   5
  -7   2  -2 1.02949 0.80505   2
  -7   2  -2 3.29770 2.34320   3
  -8   2  -2 3.89871 2.14602   5
  -8   2  -2 2.50821 3.05972   3
  -8   2  -2 -1.3447 2.86219   3
  -9   2  -2 1.63742 3.52600   3
  -9   2  -2 0.06654 2.99183   5
  -9  -1   2 -3.5361 3.39359   4
  -9  -1   2 -4.6613 3.45465   3
  -8  -1   2 11.7630 5.11006   3
  -8  -1   2 4.81056 2.96230   4
  -7  -1   2 11.9499 4.22945   3
  -7  -1   2 6.26516 3.23115   4
  -6  -1   2 93.3988 8.64259   3
  -6  -1   2 91.4277 7.74734   4
  -5  -1   2 46.3801 6.10627   3
  -5  -1   2 43.8368 5.01257   4
  -4  -1   2 522.469 18.2889   4
  -4  -1   2 534.994 19.9904   3
  -3  -1   2 13.6872 1.18755   2
  -3  -1   2 11.3580 0.92699   2
  -3  -1   2 12.8045 3.01559   3
  -3  -1   2 11.8481 2.50803   4
   2   1  -2 17.6619 2.72507   3
   2   1  -2 16.4107 1.47615   2
   2   1  -2 19.6945 1.37628   2
  -2  -1   2 18.7754 2.73197   3
  -2  -1   2 17.5922 1.55761   2
  -2  -1   2 16.5259 1.43661   2
   1   1  -2 28.5374 2.71951   3
   1   1  -2 33.5171 2.22262   2
  -1  -1   2 33.4990 2.19274   2
  -1  -1   2 29.8576 2.13042   2
  -1  -1   2 34.3566 1.50204   5
  -1  -1   2 29.6133 2.72098   3
  -1  -1   2 32.6217 1.67823   5
   0   1  -2 2.61552 0.86177   2
   0   1  -2 2.77741 0.75305   5
   0   1  -2 2.00968 0.69147   3
   0   1  -2 2.00984 0.66040   5
   0   1  -2 1.47421 0.71946   2
   0  -1   2 1.44045 0.61452   5
   0  -1   2 1.97597 0.81469   2
   0  -1   2 3.37356 1.01747   2
   0  -1   2 2.17504 0.73132   3
   0  -1   2 2.07628 0.64654   5
  -1   1  -2 25.1792 1.99509   5
  -1   1  -2 21.4543 1.78194   3
  -1   1  -2 24.7535 2.15309   2
  -1   1  -2 19.9857 1.99995   2
  -1   1  -2 26.1258 1.74576   5
   1  -1   2 23.1977 1.83366   3
   1  -1   2 23.6439 2.12693   2
   1  -1   2 22.7981 1.31615   4
   1  -1   2 23.6375 2.07462   2
   1  -1   2 22.0729 1.84780   5
   1  -1   2 23.7493 1.58218   5
  -2   1  -2 1264.59 30.5600   2
  -2   1  -2 1295.65 28.8513   5
  -2   1  -2 1300.46 30.9683   2
  -2   1  -2 1283.45 28.6079   4
  -2   1  -2 1270.88 29.5445   5
  -2   1  -2 1229.10 30.6574   3
   2  -1   2 1269.75 28.4673   4
   2  -1   2 1237.87 30.8264   2
  -3   1  -2 95.1735 4.07916   4
  -3   1  -2 95.2260 4.60313   2
  -3   1  -2 87.1580 4.76127   2
  -3   1  -2 91.8535 3.46359   5
  -3   1  -2 91.5398 3.16350   5
   3  -1   2 88.1661 4.25210   2
   3  -1   2 86.2085 4.67800   2
  -4   1  -2 219.704 7.85531   2
  -4   1  -2 222.602 8.67114   2
  -4   1  -2 218.784 5.96146   5
  -4   1  -2 223.835 8.15727   4
  -4   1  -2 216.351 5.76614   5
   4  -1   2 213.950 8.11159   2
   4  -1   2 225.036 7.41127   2
  -5   1  -2 6.23121 1.40771   2
  -5   1  -2 6.45557 0.92508   5
  -5   1  -2 6.30913 1.66481   2
  -5   1  -2 6.41762 0.87743   5
  -5   1  -2 7.85593 1.87028   4
   5  -1   2 5.57055 1.23384   2
   5  -1   2 7.81213 1.50667   2
  -6   1  -2 0.72796 1.11301   2
  -6   1  -2 1.82623 0.84332   2
  -6   1  -2 0.72665 1.43591   4
  -6   1  -2 1.85053 0.90308   5
  -6   1  -2 1.19148 0.77826   5
  -7   1  -2 1.07832 2.64542   3
  -7   1  -2 2.93824 1.92236   4
  -7   1  -2 3.53512 1.28635   5
  -7   1  -2 -0.4718 2.67641   3
  -7   1  -2 5.05265 1.49335   5
  -8   1  -2 1.19217 1.67797   5
  -8   1  -2 -1.7111 1.33654   5
  -8   1  -2 14.5962 4.61757   3
  -8   1  -2 -4.6461 2.94642   3
  -9   1  -2 -1.6505 2.54651   4
  -9   1  -2 -2.6805 4.36103   3
  -9   1  -2 1.76700 3.66901   3
  -9   0   2 25.9755 6.35259   3
  -9   0   2 25.6592 5.92981   4
  -8   0   2 175.104 12.4588   3
  -8   0   2 149.671 11.1168   4
  -7   0   2 89.0076 7.98421   4
  -7   0   2 67.2095 7.80970   3
  -6   0   2 180.296 11.5255   3
  -6   0   2 195.339 11.1937   4
  -5   0   2 84.4837 7.12399   3
  -5   0   2 79.6520 6.52525   4
  -4   0   2 147.688 8.83389   3
  -4   0   2 169.003 8.70334   4
  -3   0   2 798.011 17.5364   2
  -3   0   2 776.045 22.3901   4
  -3   0   2 774.434 22.9149   3
  -3   0   2 764.290 17.8117   2
   2   0  -2 2536.35 59.1799   3
   1   0  -2 1323.26 31.1176   4
  -1   0   2 1296.16 29.4847   2
  -1   0   2 1313.20 29.5630   2
   0   0   2 1023.29 23.7488   2
  -1   0  -2 9.38945 0.99404   5
  -1   0  -2 9.48304 1.36911   3
  -1   0  -2 8.93074 1.04027   5
  -1   0  -2 9.32003 1.11337   2
  -1   0  -2 10.1578 1.23216   2
   1   0   2 8.76608 0.95696   5
   1   0   2 9.43706 1.12076   2
   1   0   2 9.85089 1.18505   2
   1   0   2 10.1803 0.98097   5
  -2   0  -2 51.6749 1.76201   5
  -2   0  -2 50.2447 1.77184   5
  -2   0  -2 52.3278 3.26619   2
  -2   0  -2 50.9157 2.73077   2
   2   0   2 50.5564 2.77735   2
  -3   0  -2 242.205 7.86877   2
  -3   0  -2 246.821 7.65629   2
  -3   0  -2 250.303 7.93115   4
   3   0   2 240.652 7.72825   2
   3   0   2 248.904 7.50822   2
  -4   0  -2 4.59135 1.11033   2
  -4   0  -2 3.21810 1.04914   2
  -4   0  -2 3.84227 1.38762   4
   4   0   2 2.19787 0.91466   2
   4   0   2 3.13098 0.85575   2
  -5   0  -2 21.0983 2.83621   4
  -5   0  -2 19.8828 1.85746   2
  -5   0  -2 21.0752 2.04820   2
  -6   0  -2 -0.1667 1.33106   4
  -6   0  -2 1.43415 2.33675   3
  -7   0  -2 2.33392 1.99384   4
  -7   0  -2 10.6515 3.82389   3
  -7   0  -2 8.14560 1.17448   5
  -8   0  -2 21.4925 2.51733   5
  -8   0  -2 27.1235 2.87547   5
  -8   0  -2 31.6282 6.87284   3
  -8   0  -2 33.4532 4.69453   4
  -9   0  -2 -0.2329 2.56535   4
  -9   0  -2 -0.7219 3.65708   3
  -9   0  -2 4.72598 2.07392   5
  -9   0  -2 0.04121 1.77800   5
  -9   1   2 5.41778 3.37476   4
  -9   1   2 -6.3926 2.99169   3
  -8   1   2 59.0410 7.17477   4
  -8   1   2 54.7183 6.97187   3
  -7   1   2 -2.5990 1.89689   4
  -7   1   2 -1.4777 2.20305   3
  -6   1   2 47.8605 5.73817   3
  -6   1   2 52.5268 5.97893   4
  -5   1   2 2.33402 2.03081   3
  -5   1   2 1.87772 1.82787   4
  -4   1   2 1138.80 32.0422   3
  -4   1   2 1207.68 32.9170   4
  -4   1   2 1233.12 27.5101   2
  -4   1   2 1184.00 27.8868   2
   3  -1  -2 3.85124 0.79057   2
   3  -1  -2 3.36232 0.88253   2
   3  -1  -2 3.56900 1.62143   4
  -3   1   2 1.46285 1.08744   3
  -3   1   2 3.52190 1.08098   2
  -3   1   2 5.12445 1.72892   4
  -3   1   2 2.46788 0.84984   2
   2  -1  -2 2166.62 48.1302   2
   2  -1  -2 2134.92 47.3938   2
   2  -1  -2 2112.64 49.7360   4
   2  -1  -2 2035.48 48.5540   3
  -2   1   2 2096.82 49.7528   4
  -2   1   2 2143.64 47.7842   2
  -2   1   2 2106.72 48.1553   2
  -2   1   2 2104.37 48.1483   3
   1  -1  -2 0.15240 0.18850   5
   1  -1  -2 0.17026 0.25173   5
   1  -1  -2 0.08926 0.39929   3
   1  -1  -2 0.20820 0.49897   2
   1  -1  -2 -0.6239 0.46578   4
  -1   1   2 0.11236 0.39628   5
  -1   1   2 -0.8004 0.53631   2
  -1   1   2 0.32697 0.44880   5
  -1   1   2 0.12082 0.69566   4
  -1   1   2 -0.4832 0.50408   2
  -1   1   2 -0.2798 0.32711   3
   0  -1  -2 12.8616 1.42107   2
   0  -1  -2 12.9508 1.15800   5
   0  -1  -2 11.0034 1.24002   4
   0  -1  -2 12.8331 1.26252   3
   0  -1  -2 13.6728 1.38960   2
   0  -1  -2 12.5148 1.25047   5
   0   1   2 12.0829 1.41995   2
   0   1   2 11.2500 1.22175   5
   0   1   2 11.6018 1.24034   3
   0   1   2 14.6822 1.38487   4
   0   1   2 11.3887 1.09980   5
   0   1   2 12.3325 1.31749   2
  -1  -1  -2 3.03240 0.95307   2
  -1  -1  -2 3.96149 0.74521   5
  -1  -1  -2 4.93057 1.02341   5
  -1  -1  -2 4.23055 1.05776   2
  -1  -1  -2 4.21699 1.02557   4
   1   1   2 3.43884 0.96967   2
   1   1   2 3.96022 0.97438   2
   1   1   2 4.77394 0.74228   5
   1   1   2 4.85567 1.02200   4
   1   1   2 2.42921 0.77495   5
  -2  -1  -2 114.575 3.64582   5
  -2  -1  -2 118.483 3.47716   5
  -2  -1  -2 122.728 4.75488   2
   2   1   2 116.124 4.45809   2
  -3  -1  -2 99.8202 4.32388   2
  -3  -1  -2 95.7013 4.12404   2
   3   1   2 102.138 4.01715   2
   3   1   2 96.4517 4.25487   2
  -4  -1  -2 69.6575 3.59684   2
   4   1   2 67.0331 3.01119   2
   4   1   2 75.9799 3.36486   2
  -5  -1  -2 23.8484 3.13122   4
  -5  -1  -2 21.3101 1.91336   2
  -5  -1  -2 22.1786 1.86920   2
  -6  -1  -2 81.0499 6.03508   4
  -6  -1  -2 78.5717 8.57920   3
  -7  -1  -2 0.49826 2.81360   3
  -7  -1  -2 -1.3762 1.53238   4
  -8  -1  -2 -2.7254 3.22942   3
  -8  -1  -2 1.01267 2.40079   4
  -9  -1  -2 4.05314 1.80442   5
  -9  -1  -2 0.06423 2.80389   4
  -9  -1  -2 2.82932 1.63685   5
  -9  -1  -2 0.37701 4.54695   3
  -9   2   2 43.7857 7.01863   4
  -9   2   2 33.6058 5.74755   3
  -8   2   2 0.48715 1.88240   5
  -8   2   2 4.42069 1.76708   5
  -8   2   2 2.63003 3.37591   4
  -8   2   2 4.50056 2.86153   3
  -7   2   2 207.451 10.7993   3
  -7   2   2 211.854 7.54642   5
  -7   2   2 221.794 7.22712   5
  -7   2   2 218.642 12.7473   4
  -6   2   2 237.970 11.2557   3
  -6   2   2 240.000 7.10953   5
  -6   2   2 243.790 6.95373   5
  -6   2   2 263.310 13.2991   4
  -5   2   2 332.932 10.5727   2
  -5   2   2 341.092 10.3828   2
  -5   2   2 318.256 12.4545   3
  -5   2   2 349.482 14.7345   4
  -5   2   2 331.307 8.21858   5
  -5   2   2 328.458 8.15604   5
   4  -2  -2 575.600 19.0977   4
   4  -2  -2 546.743 15.3658   2
   4  -2  -2 539.696 14.9828   2
  -4   2   2 564.098 13.0802   5
  -4   2   2 576.292 16.8617   3
  -4   2   2 565.790 16.2729   2
  -4   2   2 567.596 19.0658   4
  -4   2   2 567.286 13.1338   5
  -4   2   2 583.262 16.8417   2
   3  -2  -2 241.219 10.0251   4
   3  -2  -2 223.952 8.41800   2
   3  -2  -2 250.474 9.11442   2
  -3   2   2 238.525 9.35679   2
  -3   2   2 240.682 6.61873   5
  -3   2   2 244.579 7.94529   3
  -3   2   2 237.557 10.1277   4
  -3   2   2 236.445 6.65899   5
  -3   2   2 218.394 8.71493   2
   2  -2  -2 0.71650 0.59654   3
   2  -2  -2 1.83773 1.03415   2
   2  -2  -2 -1.0027 0.87407   4
  -2   2   2 1.64005 0.57298   3
  -2   2   2 1.66083 1.12484   2
  -2   2   2 0.00147 0.85312   2
  -2   2   2 0.05172 0.88775   4
  -2   2   2 0.54333 0.63681   5
  -2   2   2 0.26124 0.62024   5
   1  -2  -2 14.4132 2.05256   2
   1  -2  -2 12.3636 1.35436   5
   1  -2  -2 11.1814 1.81356   4
   1  -2  -2 12.0636 2.04234   2
   1  -2  -2 12.7907 1.41435   5
   1  -2  -2 14.1545 1.03859   3
  -1   2   2 13.0698 1.91458   4
  -1   2   2 11.1035 1.06400   3
  -1   2   2 11.2189 1.93569   2
  -1   2   2 13.5197 1.66133   5
  -1   2   2 10.9083 1.47339   5
  -1   2   2 15.8090 2.04982   2
   0  -2  -2 1002.15 24.0914   5
   0  -2  -2 980.128 25.5608   2
   0  -2  -2 988.322 24.9378   4
   0  -2  -2 1014.41 24.5876   5
   0  -2  -2 984.393 25.4393   2
   0   2   2 992.030 24.7321   5
   0   2   2 983.174 25.1400   4
   0   2   2 995.072 23.9634   5
   0   2   2 988.507 25.6509   2
   0   2   2 979.240 25.3513   2
  -1  -2  -2 24.3026 2.45443   4
  -1  -2  -2 17.3805 1.59233   5
  -1  -2  -2 17.7090 2.07261   5
  -1  -2  -2 18.1174 2.22245   2
  -1  -2  -2 19.8799 2.24338   2
   1   2   2 17.0224 2.17514   4
   1   2   2 20.3972 2.20092   2
   1   2   2 16.9099 1.44979   5
   1   2   2 20.0402 2.14188   5
   1   2   2 16.0276 2.18369   2
  -2  -2  -2 65.5337 3.42516   5
  -2  -2  -2 59.8767 4.16278   4
  -2  -2  -2 65.1790 4.00298   2
  -2  -2  -2 67.4510 3.94119   2
  -2  -2  -2 69.2186 2.87264   5
   2   2   2 61.9489 3.61446   2
  -3  -2  -2 535.745 12.6065   5
  -3  -2  -2 535.938 14.8730   2
  -3  -2  -2 508.840 15.2438   2
  -3  -2  -2 532.889 13.1230   5
   3   2   2 536.557 15.4255   2
   3   2   2 539.909 14.4111   2
  -4  -2  -2 149.629 6.48452   2
  -4  -2  -2 152.410 5.91527   2
   4   2   2 151.711 6.19660   2
  -6  -2  -2 72.3008 6.17396   4
  -6  -2  -2 66.4335 8.45829   3
  -7  -2  -2 66.6142 6.34297   4
  -7  -2  -2 61.8904 8.40956   3
  -8  -2  -2 -7.4614 2.81401   3
  -8  -2  -2 -0.6916 0.93009   5
  -8  -2  -2 1.66369 1.17780   5
  -8  -2  -2 2.10322 2.63663   4
  -9  -2  -2 24.2730 4.95547   4
  -9  -2  -2 16.6707 5.99183   4
  -9  -2  -2 25.4525 2.84611   5
  -9  -2  -2 22.5668 7.16531   3
  -9  -2  -2 24.3990 3.31317   5
  -8   3   2 -1.5227 1.79310   3
  -8   3   2 -1.6975 2.23334   3
  -8   3   2 3.64051 2.99323   4
  -7   3   2 6.47644 2.21233   3
  -7   3   2 3.51762 3.03756   4
  -7   3   2 3.62895 2.29734   5
  -7   3   2 6.61201 2.07487   5
  -7   3   2 3.91556 2.03076   3
  -6   3   2 18.5552 2.63098   2
  -6   3   2 17.6525 2.52075   2
  -6   3   2 17.7069 4.25845   4
  -6   3   2 14.4802 2.59902   5
  -6   3   2 16.8929 2.75399   3
  -6   3   2 18.4570 2.86141   5
   5  -3  -2 92.9446 4.98754   2
   5  -3  -2 90.1015 4.83711   2
   5  -3  -2 92.8497 7.14651   4
  -5   3   2 101.211 7.63202   4
  -5   3   2 101.418 5.02408   3
  -5   3   2 92.2306 6.04329   2
  -5   3   2 96.0639 4.89811   5
  -5   3   2 96.4777 5.86207   2
  -5   3   2 96.9913 5.24423   5
   4  -3  -2 85.9639 5.47827   2
   4  -3  -2 71.6412 5.65555   4
   4  -3  -2 81.1442 5.13296   2
  -4   3   2 77.7397 3.63412   3
  -4   3   2 78.5117 4.22686   5
  -4   3   2 77.0851 6.07882   4
  -4   3   2 79.6889 4.53354   5
  -4   3   2 71.7582 5.54920   2
  -4   3   2 75.9358 5.46058   2
   3  -3  -2 708.286 21.2670   4
   3  -3  -2 684.459 20.5541   2
  -3   3   2 694.887 21.6407   4
  -3   3   2 680.693 18.8815   5
  -3   3   2 675.771 21.3976   2
  -3   3   2 673.109 18.3663   5
  -3   3   2 698.661 15.7453   3
  -3   3   2 681.918 20.9859   2
   2  -3  -2 19.5115 1.28387   5
   2  -3  -2 22.0946 2.94043   2
   2  -3  -2 16.5378 2.45001   4
   2  -3  -2 19.8441 1.30592   5
   2  -3  -2 21.2011 2.93728   2
  -2   3   2 21.9621 2.32736   5
  -2   3   2 23.1012 3.04540   2
  -2   3   2 16.6924 2.25809   5
  -2   3   2 19.5043 2.80439   4
  -2   3   2 18.0378 2.88492   2
   1  -3  -2 181.104 5.69662   3
   1  -3  -2 189.852 7.22029   5
   1  -3  -2 189.630 7.08442   5
   1  -3  -2 190.901 8.17536   4
   1  -3  -2 190.850 8.99568   2
   1  -3  -2 196.154 8.83395   2
  -1   3   2 193.923 7.48394   5
  -1   3   2 189.149 8.74062   2
  -1   3   2 196.629 9.12893   2
  -1   3   2 189.652 8.44768   4
  -1   3   2 183.626 7.86606   5
   0  -3  -2 2.24377 1.18133   4
   0  -3  -2 1.03259 1.16154   2
   0  -3  -2 1.10473 1.10027   2
   0  -3  -2 1.53752 1.06738   5
   0  -3  -2 1.34164 0.91692   5
   0   3   2 2.96587 1.13567   5
   0   3   2 3.20260 1.36983   5
   0   3   2 2.84993 1.31110   2
   0   3   2 1.12426 1.09304   2
   0   3   2 2.80066 1.38335   4
  -1  -3  -2 109.433 5.68721   5
  -1  -3  -2 104.317 6.08140   2
  -1  -3  -2 96.8321 4.76322   5
  -1  -3  -2 101.100 5.89898   2
  -1  -3  -2 108.712 6.10575   4
   1   3   2 103.069 5.41934   5
   1   3   2 96.9993 6.00843   2
   1   3   2 94.9530 5.72502   2
   1   3   2 94.5886 4.39992   5
   1   3   2 105.604 6.13064   4
  -2  -3  -2 400.753 11.5591   5
  -2  -3  -2 407.752 12.9510   5
  -2  -3  -2 380.993 14.1462   4
  -2  -3  -2 409.356 13.7992   2
  -2  -3  -2 402.613 13.9954   2
   2   3   2 396.985 13.3392   2
   2   3   2 430.930 11.6256   5
   2   3   2 416.452 10.5797   5
   2   3   2 427.142 14.3397   2
  -3  -3  -2 1.04426 0.67084   5
  -3  -3  -2 -0.5499 0.73708   5
  -3  -3  -2 -0.5420 0.82948   2
  -3  -3  -2 -0.2820 1.09693   4
  -3  -3  -2 0.46469 1.13733   2
  -4  -3  -2 340.338 12.2954   2
  -4  -3  -2 335.500 10.2306   5
  -4  -3  -2 321.231 11.2741   2
  -4  -3  -2 335.294 9.19663   5
   4   3   2 342.359 10.7488   2
   4   3   2 331.770 11.8809   2
  -5  -3  -2 22.4994 1.67184   5
  -5  -3  -2 25.2554 2.13164   5
  -5  -3  -2 26.4833 3.16622   2
  -5  -3  -2 21.6391 2.40470   2
   5   3   2 26.1641 2.55298   2
   5   3   2 24.5576 2.06011   2
  -6  -3  -2 26.7999 6.19777   3
  -6  -3  -2 28.9599 2.74507   2
  -6  -3  -2 26.2264 1.82239   5
  -6  -3  -2 27.6754 2.26343   5
  -7  -3  -2 -0.0506 1.16261   5
  -7  -3  -2 -0.0349 2.92337   3
  -7  -3  -2 2.07187 2.65517   4
  -7  -3  -2 1.99190 0.91639   5
  -8  -3  -2 -1.7252 2.47479   4
  -8  -3  -2 0.39043 3.92551   4
  -8  -3  -2 -3.4673 3.84258   3
  -8  -3  -2 5.35200 1.87839   5
  -8  -3  -2 0.75043 1.10327   5
  -9  -3  -2 10.6707 2.75826   5
  -9  -3  -2 0.26112 3.19105   4
  -9  -3  -2 9.61216 5.35367   3
  -9  -3  -2 13.4268 6.55782   4
  -9  -3  -2 12.5001 2.21579   5
  -8   4   2 2.22816 3.82303   4
  -8   4   2 12.1261 4.23923   5
  -8   4   2 11.2131 3.80515   5
  -7   4   2 31.1137 3.25274   2
  -7   4   2 29.3337 5.21572   5
  -7   4   2 35.0429 5.85408   4
  -7   4   2 27.0435 3.54664   2
  -7   4   2 25.4592 4.30200   5
   6  -4  -2 214.902 8.30542   2
   6  -4  -2 221.083 12.3073   4
  -6   4   2 203.411 13.0751   5
  -6   4   2 214.562 12.6196   4
  -6   4   2 210.236 10.0347   2
  -6   4   2 220.970 10.2717   2
   5  -4  -2 6.46612 2.87791   4
   5  -4  -2 1.50533 1.71972   2
  -5   4   2 1.50957 1.77727   2
  -5   4   2 3.59901 2.29576   2
  -5   4   2 3.71655 1.85777   5
  -5   4   2 5.29683 2.91876   4
  -5   4   2 2.95272 1.93813   5
   4  -4  -2 112.353 7.50101   4
   4  -4  -2 112.751 7.38102   2
   4  -4  -2 112.286 7.22246   2
  -4   4   2 100.898 7.44352   2
  -4   4   2 124.991 9.10180   2
  -4   4   2 114.835 6.84765   5
  -4   4   2 116.113 6.31800   5
   3  -4  -2 693.076 22.8933   2
   3  -4  -2 696.490 21.8811   4
   3  -4  -2 691.155 22.3599   2
  -3   4   2 660.230 19.9283   5
  -3   4   2 712.071 22.9525   2
  -3   4   2 688.695 21.0559   5
  -3   4   2 721.698 23.0329   4
  -3   4   2 665.942 23.0048   2
   2  -4  -2 0.93768 0.82236   5
   2  -4  -2 2.10681 1.40681   4
   2  -4  -2 -0.4559 0.70796   5
   2  -4  -2 1.14179 1.46088   2
   2  -4  -2 1.56400 1.65950   2
  -2   4   2 5.28959 1.96363   4
  -2   4   2 -0.1472 0.94431   5
  -2   4   2 1.87785 1.53170   2
   1  -4  -2 3747.96 86.4709   4
   1  -4  -2 3761.80 88.6983   2
   1  -4  -2 3770.41 88.1716   2
   1  -4  -2 3747.10 84.9559   5
  -1   4   2 3633.40 87.8725   2
  -1   4   2 3642.39 84.8846   5
  -1   4   2 3707.23 88.6826   2
  -1   4   2 3750.16 86.5657   5
   0  -4  -2 9.70281 2.49513   4
   0  -4  -2 12.9759 2.63217   5
   0  -4  -2 7.15188 2.53580   2
   0  -4  -2 10.1913 2.24586   5
   0  -4  -2 13.6908 2.96835   2
   0   4   2 13.4585 2.95260   2
   0   4   2 13.0378 3.09105   2
   0   4   2 10.9500 2.54608   5
   0   4   2 9.70976 2.11711   5
   0   4   2 13.5211 3.00719   4
  -1  -4  -2 328.504 12.5105   5
  -1  -4  -2 330.572 11.5863   5
  -1  -4  -2 319.447 13.2724   2
  -1  -4  -2 352.849 13.5710   4
  -1  -4  -2 336.889 13.7613   2
   1   4   2 331.907 13.5077   4
   1   4   2 340.553 13.9082   2
   1   4   2 338.864 12.4955   5
   1   4   2 331.866 13.3048   2
   1   4   2 315.873 10.8031   5
  -2  -4  -2 21.4237 3.28530   2
  -2  -4  -2 21.2176 3.28925   2
  -2  -4  -2 25.4000 3.21708   5
  -2  -4  -2 24.8120 2.62756   5
  -2  -4  -2 29.0399 3.72683   4
   2   4   2 25.4749 2.79880   5
   2   4   2 22.5467 3.14493   2
   2   4   2 24.7515 2.15514   5
   2   4   2 26.1976 3.51941   2
  -3  -4  -2 315.456 11.6692   5
  -3  -4  -2 316.056 10.2913   5
  -3  -4  -2 304.840 12.9090   2
  -3  -4  -2 311.764 12.5353   2
   3   4   2 321.461 13.1913   2
   3   4   2 311.190 12.0508   2
  -4  -4  -2 55.9371 3.42958   5
  -4  -4  -2 54.2688 5.74983   4
  -4  -4  -2 54.4480 5.05818   2
  -4  -4  -2 49.5069 4.08852   5
   4   4   2 49.5860 4.64073   2
   4   4   2 54.4106 4.16112   2
  -5  -4  -2 77.1152 4.93896   5
  -5  -4  -2 72.3701 5.06872   2
  -5  -4  -2 84.9653 7.50329   4
  -5  -4  -2 76.0695 3.98891   5
  -5  -4  -2 83.5489 6.09487   2
   5   4   2 86.8532 5.63821   2
   5   4   2 78.0312 4.59801   2
  -6  -4  -2 1.88593 1.08349   5
  -6  -4  -2 0.66645 2.69824   3
  -6  -4  -2 3.32935 1.43427   2
  -6  -4  -2 5.32869 1.87456   5
  -6  -4  -2 0.13920 1.35607   2
  -6  -4  -2 1.01245 2.64288   4
   6   4   2 2.68047 1.77416   2
   6   4   2 1.56076 0.85641   2
  -7  -4  -2 4.02640 3.35856   4
  -7  -4  -2 -1.3443 1.02131   5
  -7  -4  -2 -0.6401 3.32860   3
  -7  -4  -2 0.61554 0.89578   2
  -7  -4  -2 -1.8518 1.47069   5
  -8  -4  -2 23.2801 3.76795   5
  -8  -4  -2 22.2993 2.85591   5
  -8  -4  -2 24.2602 5.35716   4
  -8  -4  -2 20.6338 6.37067   3
  -8  -4  -2 19.5443 5.80763   4
  -9  -4  -2 3.68932 2.80443   5
  -9  -4  -2 -3.1141 5.14306   4
  -9  -4  -2 -5.8920 4.02465   3
  -9  -4  -2 -1.7839 2.89102   4
  -8   5   2 10.3566 4.24919   5
  -8   5   2 2.17255 4.06703   4
  -8   5   2 8.02260 1.72221   2
  -8   5   2 3.86513 3.87196   5
   7  -5  -2 30.1621 2.89862   2
  -7   5   2 38.1788 6.41541   4
  -7   5   2 34.7741 5.53428   5
  -7   5   2 45.5913 6.31895   5
  -7   5   2 43.8491 4.86736   2
   6  -5  -2 18.6979 3.54644   2
   6  -5  -2 23.7236 5.06177   4
   6  -5  -2 17.6665 3.40464   2
  -6   5   2 18.0852 4.95153   4
  -6   5   2 21.9686 4.21557   5
  -6   5   2 24.3457 5.03888   5
  -6   5   2 23.4876 4.60407   2
  -6   5   2 24.9910 4.37007   2
   5  -5  -2 95.6238 7.49196   2
   5  -5  -2 108.721 7.59407   2
   5  -5  -2 104.914 8.13734   4
  -5   5   2 112.551 8.51667   2
  -5   5   2 92.4885 7.54432   5
  -5   5   2 103.132 7.05888   5
  -5   5   2 100.148 8.48747   4
  -5   5   2 105.544 8.22927   2
   4  -5  -2 18.7633 4.01747   2
   4  -5  -2 19.2102 4.06604   4
   4  -5  -2 21.3013 4.61570   2
  -4   5   2 17.8620 4.13629   2
  -4   5   2 22.8204 3.36613   5
  -4   5   2 19.5237 4.25061   2
  -4   5   2 18.9287 4.42843   4
   3  -5  -2 26.1448 4.97114   2
   3  -5  -2 23.1393 4.54244   2
   3  -5  -2 23.8412 3.46873   4
  -3   5   2 23.2969 3.86518   5
  -3   5   2 19.0753 4.27792   2
  -3   5   2 28.0576 5.58496   4
  -3   5   2 25.9432 3.45330   5
  -3   5   2 23.3627 4.11210   2
   2  -5  -2 10.6446 2.24716   5
   2  -5  -2 9.32817 2.52113   4
   2  -5  -2 13.4378 3.60035   2
   2  -5  -2 10.9501 2.21088   5
   2  -5  -2 2.98558 2.04136   2
  -2   5   2 13.1683 3.46115   2
  -2   5   2 10.6289 2.96818   5
  -2   5   2 9.54315 2.81071   4
  -2   5   2 6.78329 2.14639   5
  -2   5   2 10.5034 3.31832   2
   1  -5  -2 5.20636 2.34474   2
   1  -5  -2 5.58395 2.07176   4
   1  -5  -2 1.10415 1.58447   5
   1  -5  -2 3.97265 2.19647   2
   1  -5  -2 6.98757 2.00441   5
   1  -5  -2 6.02817 1.52939   3
  -1   5   2 10.4999 2.93771   4
  -1   5   2 3.72316 2.33003   5
  -1   5   2 6.97016 2.57664   2
  -1   5   2 5.90380 2.55544   2
  -1   5   2 8.13434 2.30384   5
   0  -5  -2 64.1249 5.00474   5
   0  -5  -2 66.5646 6.41208   2
   0  -5  -2 78.2277 7.29512   4
   0  -5  -2 74.4409 6.47217   2
   0   5   2 74.3090 6.51887   2
   0   5   2 70.3487 6.10556   4
   0   5   2 66.3904 5.63082   5
   0   5   2 71.4791 6.57869   2
   0   5   2 74.1340 5.99594   5
  -1  -5  -2 46.2378 4.26155   5
  -1  -5  -2 46.8840 5.02921   2
  -1  -5  -2 41.0033 4.78358   4
  -1  -5  -2 40.8083 5.05004   2
   1   5   2 41.3358 4.88683   4
   1   5   2 46.4604 5.89176   2
   1   5   2 46.7976 5.29982   2
   1   5   2 47.8717 4.68666   5
   1   5   2 44.4137 3.75935   5
  -2  -5  -2 35.1656 4.44261   2
  -2  -5  -2 31.2826 4.03465   5
  -2  -5  -2 37.4683 4.71460   4
  -2  -5  -2 31.6847 4.48290   2
   2   5   2 30.9807 4.42976   2
   2   5   2 33.7695 4.23395   2
   2   5   2 26.5656 2.59886   5
   2   5   2 36.4235 4.77160   4
   2   5   2 37.3652 3.86471   5
  -3  -5  -2 286.094 13.5955   2
  -3  -5  -2 277.280 10.6321   5
  -3  -5  -2 259.723 12.4545   2
  -3  -5  -2 297.155 14.1429   4
  -3  -5  -2 285.167 12.0795   5
   3   5   2 290.956 13.5386   2
   3   5   2 281.836 8.08387   5
   3   5   2 275.917 8.70400   5
   3   5   2 272.418 12.2415   2
  -4  -5  -2 9.39129 3.36321   4
  -4  -5  -2 14.9760 3.21409   2
  -4  -5  -2 14.8860 3.08918   5
  -4  -5  -2 14.0079 3.45632   2
  -4  -5  -2 15.8805 2.33597   5
   4   5   2 9.37659 2.79234   2
  -5  -5  -2 86.9529 6.17322   2
  -5  -5  -2 77.5405 9.05477   3
  -5  -5  -2 76.3047 4.79984   5
  -5  -5  -2 82.5813 7.90089   4
  -5  -5  -2 79.7156 5.92756   5
  -5  -5  -2 78.2709 6.63107   2
   5   5   2 82.5881 5.53987   2
   5   5   2 74.6333 6.16980   2
  -6  -5  -2 3.96244 3.57869   3
  -6  -5  -2 -1.2583 1.33857   2
  -6  -5  -2 -3.4016 2.50695   4
  -6  -5  -2 -0.7578 1.12404   5
  -6  -5  -2 3.75586 1.75118   5
  -6  -5  -2 0.92989 1.67854   2
   6   5   2 0.44358 1.25723   2
   6   5   2 -1.1328 1.35387   2
  -7  -5  -2 5.29512 1.88714   5
  -7  -5  -2 4.88641 4.50464   3
  -7  -5  -2 9.76190 2.47593   2
  -7  -5  -2 5.50852 1.71254   2
  -7  -5  -2 11.5822 3.01684   5
  -8  -5  -2 2.62440 4.75936   4
  -8  -5  -2 0.29910 2.43831   5
  -8  -5  -2 1.39284 3.95066   3
  -8  -5  -2 7.70483 3.54006   4
  -9  -5  -2 8.22598 2.65304   5
  -9  -5  -2 14.2450 7.12558   3
  -9  -5  -2 4.80736 3.66484   4
  -8   6   2 21.3601 6.15038   5
  -8   6   2 10.0395 3.15047   2
  -8   6   2 14.2290 3.08789   2
  -8   6   2 19.7897 6.13793   4
   7  -6  -2 29.4739 4.46356   2
   7  -6  -2 22.3284 5.61165   4
  -7   6   2 41.1628 6.66458   4
  -7   6   2 21.5302 4.55882   2
  -7   6   2 20.6334 4.54066   2
  -7   6   2 28.2233 6.05757   5
   6  -6  -2 1.71076 2.28903   2
  -6   6   2 3.80406 3.18625   2
  -6   6   2 3.01317 3.01192   2
  -6   6   2 8.25354 3.46177   5
  -6   6   2 10.4387 3.61190   4
  -6   6   2 -0.6139 2.85728   5
   5  -6  -2 -1.3479 1.90476   4
  -5   6   2 -1.1215 2.18836   2
  -5   6   2 -0.5193 2.30558   2
  -5   6   2 4.29175 2.48330   5
  -5   6   2 -3.6296 2.11000   5
  -5   6   2 -2.6720 2.24872   4
   4  -6  -2 139.704 9.91693   2
   4  -6  -2 131.080 9.01703   4
   4  -6  -2 150.352 10.3614   2
  -4   6   2 131.408 8.64458   5
  -4   6   2 139.696 10.3949   2
  -4   6   2 153.797 10.9831   2
  -4   6   2 124.230 9.28022   5
  -4   6   2 143.152 10.4760   4
   3  -6  -2 10.8421 1.73577   5
   3  -6  -2 8.02297 3.29927   2
   3  -6  -2 10.4914 1.94995   5
   3  -6  -2 15.0035 3.89470   2
   3  -6  -2 11.1336 3.32638   4
  -3   6   2 8.90789 3.05589   2
  -3   6   2 7.74892 3.28260   2
  -3   6   2 13.7914 3.67864   5
  -3   6   2 8.04993 2.88840   5
  -3   6   2 11.1625 3.46473   4
   2  -6  -2 384.139 17.6306   2
   2  -6  -2 396.368 13.7286   5
   2  -6  -2 394.965 18.2087   2
   2  -6  -2 405.647 10.1026   3
   2  -6  -2 389.007 10.0522   3
   2  -6  -2 388.083 14.2736   5
   2  -6  -2 383.786 15.9543   4
  -2   6   2 402.038 15.5083   5
  -2   6   2 374.571 17.5610   2
  -2   6   2 386.990 17.1968   4
  -2   6   2 401.567 17.0021   5
  -2   6   2 374.747 18.0612   2
   1  -6  -2 950.481 26.9471   5
   1  -6  -2 945.088 28.9766   4
   1  -6  -2 868.467 24.8879   3
   1  -6  -2 913.501 30.6681   2
   1  -6  -2 917.672 27.6186   5
   1  -6  -2 953.225 31.6339   2
  -1   6   2 942.159 31.6477   2
  -1   6   2 894.275 30.5062   2
  -1   6   2 879.035 29.0784   5
  -1   6   2 887.323 27.1933   5
   0  -6  -2 9.39996 2.73953   5
   0  -6  -2 10.9607 2.85535   3
   0  -6  -2 11.8923 3.76420   2
   0  -6  -2 12.4831 3.67913   2
   0  -6  -2 8.12801 2.97353   4
   0  -6  -2 7.43326 2.68597   5
   0   6   2 10.3976 2.72760   5
   0   6   2 8.11718 3.43927   2
   0   6   2 8.04805 2.99707   4
  -1  -6  -2 4136.89 98.8971   5
  -1  -6  -2 4010.12 107.662   5
  -1  -6  -2 4187.05 100.574   4
  -1  -6  -2 4149.46 101.246   2
  -1  -6  -2 4236.04 102.290   2
   1   6   2 4112.00 106.263   4
   1   6   2 4120.93 95.7700   5
   1   6   2 4252.29 101.144   2
   1   6   2 4143.73 102.066   2
   1   6   2 4276.92 99.0385   5
  -2  -6  -2 4.36935 2.49014   4
  -2  -6  -2 -0.8883 1.58113   2
  -2  -6  -2 3.08398 2.06125   5
  -2  -6  -2 4.49386 2.35740   2
   2   6   2 2.33054 1.96988   2
   2   6   2 2.15983 1.62165   5
   2   6   2 2.23757 2.18647   4
   2   6   2 3.70139 1.50142   5
   2   6   2 4.81157 2.39784   2
  -3  -6  -2 838.101 29.9988   4
  -3  -6  -2 920.277 29.6607   2
  -3  -6  -2 907.751 28.3065   5
  -3  -6  -2 880.417 30.1775   2
   3   6   2 939.458 24.5632   5
   3   6   2 920.794 29.0853   2
   3   6   2 891.115 30.1305   2
   3   6   2 903.211 22.8273   5
  -4  -6  -2 19.9875 4.15437   5
  -4  -6  -2 23.9119 5.36606   4
  -4  -6  -2 16.3394 4.10393   2
  -4  -6  -2 23.0624 4.00700   2
   4   6   2 21.2253 4.59957   2
   4   6   2 11.1010 3.24954   2
  -5  -6  -2 31.6176 4.40413   5
  -5  -6  -2 24.8690 3.79640   5
  -5  -6  -2 17.8467 4.11845   2
  -5  -6  -2 25.0114 6.30852   3
  -5  -6  -2 26.1767 4.17716   2
  -5  -6  -2 25.0850 6.01034   4
   5   6   2 24.3417 4.14873   2
  -6  -6  -2 14.3667 5.67703   4
  -6  -6  -2 21.0366 3.32265   5
  -6  -6  -2 18.5041 4.07434   5
  -6  -6  -2 10.3144 4.95467   3
  -6  -6  -2 17.0666 3.52725   2
  -6  -6  -2 12.4713 3.63987   2
   6   6   2 24.5725 3.50008   2
   6   6   2 21.3275 3.70571   2
  -7  -6  -2 10.6949 2.55252   5
  -7  -6  -2 21.7393 6.40569   3
  -7  -6  -2 14.2282 2.97080   2
  -7  -6  -2 6.80717 2.85470   2
  -7  -6  -2 12.3469 4.86127   4
  -7  -6  -2 2.89257 3.04769   5
   7   6   2 6.34408 1.82385   2
   7   6   2 9.14591 2.25502   2
  -8  -6  -2 28.9518 2.86408   2
  -8  -6  -2 33.8127 4.37310   5
  -8  -6  -2 14.1604 6.55259   3
  -8  -6  -2 27.2410 2.97139   2
  -8  -6  -2 26.3760 5.19708   5
  -9  -6  -2 11.4373 5.04914   4
  -9  -6  -2 11.5043 3.26812   5
  -9  -6  -2 15.6531 7.77831   3
   7  -7  -2 9.67924 3.73016   2
  -7   7   2 19.4895 4.75618   2
  -7   7   2 12.7554 5.34119   4
  -7   7   2 15.7847 5.25960   5
  -7   7   2 15.8278 4.32912   2
   6  -7  -2 5.35626 3.64498   4
   6  -7  -2 -2.4331 2.54102   2
  -6   7   2 -0.8852 3.02936   5
  -6   7   2 7.17587 3.82902   4
  -6   7   2 1.43175 3.38943   2
  -6   7   2 -2.0621 2.32668   2
   5  -7  -2 -1.5204 2.54693   2
   5  -7  -2 2.40019 2.53493   4
  -5   7   2 -1.7156 2.56177   2
  -5   7   2 -2.9732 2.25498   5
  -5   7   2 4.33609 2.84285   5
  -5   7   2 3.92981 3.57596   4
   4  -7  -2 1.61451 2.21842   2
   4  -7  -2 -1.7438 2.42665   4
  -4   7   2 -0.9292 2.16722   5
  -4   7   2 -4.0158 1.98907   2
  -4   7   2 1.36200 2.37691   4
  -4   7   2 0.78043 2.58287   5
  -4   7   2 2.35170 2.56120   2
   3  -7  -2 50.0998 6.06506   4
   3  -7  -2 49.5687 3.96616   5
   3  -7  -2 57.9100 7.14224   2
   3  -7  -2 53.3931 6.93479   2
   3  -7  -2 56.8102 4.77026   5
  -3   7   2 60.5867 7.20950   4
  -3   7   2 49.2478 6.59576   5
  -3   7   2 60.0397 7.28419   2
  -3   7   2 48.4631 6.81855   2
  -3   7   2 55.5882 5.94803   5
   2  -7  -2 4.72954 1.13660   3
   2  -7  -2 5.49280 3.33240   2
   2  -7  -2 6.27790 2.92290   4
   2  -7  -2 5.85485 2.35295   5
   2  -7  -2 2.77510 1.11334   3
   2  -7  -2 6.37183 2.70116   2
   2  -7  -2 5.55080 2.53949   5
  -2   7   2 2.99245 2.71658   5
  -2   7   2 4.40874 2.88271   2
  -2   7   2 3.72874 3.02049   2
  -2   7   2 5.26305 2.86338   4
  -2   7   2 9.20529 3.33819   5
   1  -7  -2 44.0918 5.40391   4
   1  -7  -2 41.8658 4.06671   3
   1  -7  -2 37.8934 4.48991   5
   1  -7  -2 54.7585 6.81523   2
   1  -7  -2 37.3266 5.43154   2
   1  -7  -2 39.8725 5.01519   5
  -1   7   2 43.4226 6.10598   2
  -1   7   2 44.1084 6.39374   2
  -1   7   2 34.7983 4.31213   5
  -1   7   2 47.0900 5.83705   5
  -1   7   2 31.4642 5.11728   4
   0  -7  -2 0.74463 1.51788   5
   0  -7  -2 1.88801 2.29962   2
   0  -7  -2 4.35940 2.33926   5
   0  -7  -2 6.77180 2.88012   4
   0  -7  -2 2.25386 1.97422   3
   0  -7  -2 3.15783 2.82037   2
   0   7   2 5.91318 2.42680   5
   0   7   2 4.12250 2.91615   4
   0   7   2 0.23938 1.78495   5
   0   7   2 3.11217 2.40667   2
   0   7   2 2.03524 2.26854   2
  -1  -7  -2 -1.4493 1.62634   2
  -1  -7  -2 4.15555 3.05213   2
  -1  -7  -2 3.97427 2.33756   5
  -1  -7  -2 -0.3715 1.54463   3
  -1  -7  -2 3.91771 2.36899   4
  -1  -7  -2 2.34036 1.75386   5
   1   7   2 -0.7289 1.40402   5
   1   7   2 1.33067 2.17878   5
   1   7   2 -0.7293 2.03886   2
   1   7   2 3.61770 2.87616   4
   1   7   2 1.14868 2.52264   2
  -2  -7  -2 -0.7810 2.01485   2
  -2  -7  -2 -0.6058 1.92369   3
  -2  -7  -2 1.33431 1.88209   5
  -2  -7  -2 -0.4860 1.83961   2
  -2  -7  -2 -0.0298 2.07602   4
  -2  -7  -2 4.39236 2.60290   5
   2   7   2 -2.0581 1.49711   5
   2   7   2 1.25449 1.30369   5
   2   7   2 0.53832 2.07654   2
   2   7   2 2.39512 2.40376   2
   2   7   2 -0.0729 1.97444   4
  -3  -7  -2 1.12110 1.91994   5
  -3  -7  -2 0.84733 1.56380   4
  -3  -7  -2 -0.7121 1.14603   5
  -3  -7  -2 -2.5091 1.79193   3
  -3  -7  -2 -0.7818 1.84593   2
  -3  -7  -2 2.60720 2.35010   2
   3   7   2 -0.5156 1.97859   2
   3   7   2 -1.0240 1.21791   5
   3   7   2 -0.5843 1.64560   2
   3   7   2 0.41454 1.15179   5
  -4  -7  -2 10.9008 3.50135   2
  -4  -7  -2 7.72658 3.65184   4
  -4  -7  -2 16.0060 4.54278   2
  -4  -7  -2 12.2577 4.43819   3
  -4  -7  -2 11.6003 3.30337   5
   4   7   2 9.23403 3.28847   2
   4   7   2 17.9829 4.58732   2
  -5  -7  -2 13.8340 3.52948   5
  -5  -7  -2 11.8633 3.60278   2
  -5  -7  -2 11.0435 3.68980   2
  -5  -7  -2 9.23989 4.30443   3
  -5  -7  -2 10.4225 3.42821   5
   5   7   2 15.3124 4.04329   2
   5   7   2 12.5531 3.55177   2
  -6  -7  -2 10.3925 5.74788   3
  -6  -7  -2 0.85263 2.74859   5
  -6  -7  -2 13.4996 3.88925   2
  -6  -7  -2 8.20210 2.78005   5
  -6  -7  -2 17.3793 5.56087   4
  -6  -7  -2 4.95641 2.71964   2
   6   7   2 5.30777 3.15447   2
  -7  -7  -2 2.56965 2.86523   2
  -7  -7  -2 -2.0264 3.40098   3
  -7  -7  -2 4.55087 2.36628   5
  -7  -7  -2 1.66824 2.27123   2
  -7  -7  -2 6.23466 3.11776   5
   7   7   2 2.58001 2.63079   2
  -8  -7  -2 7.66755 4.21228   5
  -8  -7  -2 2.93168 2.11365   2
  -8  -7  -2 6.06123 2.95910   5
  -8  -7  -2 6.88644 5.50334   3
  -8  -7  -2 5.73696 2.69143   2
  -9  -7  -2 3.85421 6.38673   3
  -9  -7  -2 3.77502 4.27472   4
  -7   8   2 11.5788 5.15623   5
  -7   8   2 -1.3326 4.23123   4
  -7   8   2 5.21189 3.93964   2
  -7   8   2 7.62128 3.90351   2
  -6   8   2 7.66724 4.04305   4
  -6   8   2 19.5124 5.44735   2
  -6   8   2 7.79278 4.15123   2
   5  -8  -2 24.5141 5.00678   4
   5  -8  -2 14.0092 4.93372   2
  -5   8   2 22.3187 5.77538   4
  -5   8   2 19.2941 5.86620   2
  -5   8   2 20.7084 5.36757   5
  -5   8   2 20.1186 5.57617   2
  -5   8   2 29.8460 4.99584   5
   4  -8  -2 203.768 14.6011   2
   4  -8  -2 207.355 14.8181   4
  -4   8   2 224.651 14.6141   5
  -4   8   2 263.241 16.4225   2
  -4   8   2 214.341 14.8757   2
  -4   8   2 226.173 14.8012   4
  -4   8   2 223.162 13.0347   5
   3  -8  -2 130.866 9.63771   4
   3  -8  -2 92.8999 9.93036   2
   3  -8  -2 111.595 6.94904   5
   3  -8  -2 123.637 11.2558   2
   3  -8  -2 116.107 6.70214   5
  -3   8   2 110.053 10.3660   4
  -3   8   2 97.4234 10.2211   2
  -3   8   2 111.603 10.5267   2
  -3   8   2 123.687 10.3562   5
   2  -8  -2 883.366 28.6121   5
   2  -8  -2 963.730 35.2913   2
   2  -8  -2 957.682 31.6115   4
   2  -8  -2 868.221 33.4422   2
   2  -8  -2 954.240 23.6424   3
   2  -8  -2 923.181 27.9477   5
  -2   8   2 940.706 32.9406   5
  -2   8   2 920.964 33.4168   4
  -2   8   2 904.591 34.7724   2
  -2   8   2 876.189 29.8527   5
  -2   8   2 944.361 34.4875   2
   1  -8  -2 -0.2161 1.86377   5
   1  -8  -2 -0.0880 1.67315   4
   1  -8  -2 5.78430 2.67521   5
   1  -8  -2 1.21096 2.78121   2
   1  -8  -2 0.65715 1.65372   3
   1  -8  -2 -2.1748 2.69683   2
  -1   8   2 -0.0493 1.74381   2
  -1   8   2 4.87301 2.93958   4
  -1   8   2 3.04620 2.82678   5
  -1   8   2 -1.6265 1.74229   5
   0  -8  -2 1385.24 39.6310   5
   0  -8  -2 1346.41 44.0024   2
   0  -8  -2 1431.26 45.4834   2
   0  -8  -2 1333.19 39.3800   3
   0  -8  -2 1335.13 41.9387   4
   0  -8  -2 1370.49 40.9435   5
   0   8   2 1284.58 43.2082   2
   0   8   2 1383.27 43.7268   4
   0   8   2 1376.06 42.1463   5
   0   8   2 1323.01 38.6720   5
   0   8   2 1315.90 44.4250   2
  -1  -8  -2 8.80897 3.14280   5
  -1  -8  -2 1.16220 2.51492   4
  -1  -8  -2 5.79268 3.42075   2
  -1  -8  -2 4.66246 2.38761   2
  -1  -8  -2 9.42517 3.34334   5
  -1  -8  -2 11.5950 3.73816   3
   1   8   2 4.22008 3.24060   2
   1   8   2 9.56259 3.63128   2
   1   8   2 5.75965 2.90001   5
   1   8   2 7.76328 2.63991   5
   1   8   2 7.56076 3.54298   4
  -2  -8  -2 328.929 18.1192   3
  -2  -8  -2 345.467 18.1980   2
  -2  -8  -2 370.081 18.5831   4
  -2  -8  -2 360.405 17.2947   5
  -2  -8  -2 382.213 16.4967   5
  -2  -8  -2 331.932 18.6117   2
   2   8   2 379.254 19.4671   4
   2   8   2 376.623 18.6421   2
   2   8   2 359.508 16.3588   5
   2   8   2 356.183 19.1018   2
   2   8   2 359.770 14.0960   5
  -3  -8  -2 50.1587 6.94930   2
  -3  -8  -2 42.4415 6.57394   4
  -3  -8  -2 40.3763 5.23687   5
  -3  -8  -2 53.4886 6.48845   5
  -3  -8  -2 51.9044 6.57852   2
  -3  -8  -2 44.2996 7.02064   3
   3   8   2 54.4076 5.33480   5
   3   8   2 42.1113 4.00710   5
   3   8   2 51.3721 7.10007   2
  -4  -8  -2 0.16262 2.73849   2
  -4  -8  -2 0.24377 1.74016   5
  -4  -8  -2 3.95060 3.35189   3
  -4  -8  -2 0.93503 2.47511   4
  -4  -8  -2 1.71964 2.94157   5
  -4  -8  -2 0.60555 2.64340   2
   4   8   2 2.62463 1.18058   5
   4   8   2 0.14447 2.47504   2
   4   8   2 3.34406 1.43180   5
   4   8   2 4.57185 3.26546   2
  -5  -8  -2 23.4726 5.00874   5
  -5  -8  -2 22.9814 4.60532   5
  -5  -8  -2 16.6650 5.32016   3
  -5  -8  -2 14.7987 5.24317   4
  -5  -8  -2 16.6734 4.43979   2
  -5  -8  -2 21.5701 5.61183   2
   5   8   2 19.7686 5.17064   2
  -6  -8  -2 63.1666 7.14455   2
  -6  -8  -2 70.1544 9.77945   3
  -6  -8  -2 46.0193 6.98685   5
  -7  -8  -2 11.7424 6.05338   3
  -7  -8  -2 9.11497 4.37256   5
  -7  -8  -2 -1.3211 2.72038   2
  -7  -8  -2 1.33074 2.61364   2
   7   8   2 3.98060 3.22102   2
  -8  -8  -2 19.4272 7.53602   3
  -8  -8  -2 6.68696 5.68423   5
  -8  -8  -2 21.1821 4.46585   2
  -8  -8  -2 18.4986 4.13054   2
   8   8   2 9.42561 2.82110   2
  -7   9   2 14.6051 6.41615   5
  -7   9   2 13.4695 6.09222   4
  -7   9   2 10.8757 5.80500   2
   6  -9  -2 13.0936 5.28894   2
  -6   9   2 13.8613 5.58656   2
  -6   9   2 20.6561 5.81253   2
  -6   9   2 9.18018 4.68222   4
  -6   9   2 2.78618 4.88213   5
   5  -9  -2 54.7347 8.42393   2
  -5   9   2 48.1878 7.63899   4
  -5   9   2 36.5171 7.83686   5
  -5   9   2 65.5098 8.50373   2
  -5   9   2 70.2632 8.97096   2
   4  -9  -2 7.56003 3.89380   4
   4  -9  -2 4.25870 1.07711   5
   4  -9  -2 -2.2023 3.45959   2
  -4   9   2 2.89679 3.47529   4
  -4   9   2 6.61085 4.29540   2
  -4   9   2 2.39552 3.37192   5
  -4   9   2 10.3000 4.70785   2
   3  -9  -2 50.6465 7.73961   2
   3  -9  -2 46.9220 6.48779   4
   3  -9  -2 47.1990 5.25811   5
  -3   9   2 36.3893 7.89007   2
  -3   9   2 41.9789 7.34278   2
  -3   9   2 38.6008 6.59252   4
  -3   9   2 32.7179 7.00054   5
   2  -9  -2 16.3702 4.77024   4
   2  -9  -2 0.95383 2.80339   2
   2  -9  -2 7.93969 1.98286   3
   2  -9  -2 11.6729 3.87945   5
   2  -9  -2 10.3055 3.20563   5
  -2   9   2 5.09309 3.56279   2
  -2   9   2 9.92820 4.24245   4
  -2   9   2 4.90395 3.51964   5
  -2   9   2 9.04562 4.58856   2
  -2   9   2 5.86292 2.79950   5
   1  -9  -2 9.70491 2.94290   3
   1  -9  -2 23.0992 6.09191   2
   1  -9  -2 11.5979 3.89102   5
   1  -9  -2 11.2274 3.81320   5
   1  -9  -2 18.5217 5.50735   2
  -1   9   2 3.07825 3.14612   5
  -1   9   2 18.7812 5.36069   2
  -1   9   2 14.6612 4.64969   4
  -1   9   2 16.5241 5.45775   2
  -1   9   2 12.7124 3.68484   5
   0  -9  -2 -0.3710 1.98413   2
   0  -9  -2 1.02217 1.91574   5
   0  -9  -2 2.02028 2.94596   2
   0   9   2 -0.9485 2.00903   4
   0   9   2 3.86231 3.70011   2
   0   9   2 3.15301 2.58975   5
   0   9   2 1.38576 2.13518   5
   0   9   2 -2.9440 2.31103   2
  -1  -9  -2 27.4659 6.11595   3
  -1  -9  -2 23.8696 6.05184   2
  -1  -9  -2 19.6091 5.74989   5
  -1  -9  -2 29.9317 5.73573   5
  -1  -9  -2 24.2771 6.13972   2
  -1  -9  -2 22.5269 6.19495   4
   1   9   2 26.1253 4.94241   5
   1   9   2 21.8971 5.93067   2
   1   9   2 33.3614 6.57113   5
   1   9   2 25.6436 6.22118   4
   1   9   2 32.3531 6.75168   2
  -2  -9  -2 36.9736 6.35787   2
  -2  -9  -2 29.0808 6.64084   2
  -2  -9  -2 20.3329 5.25916   4
  -2  -9  -2 31.2729 6.93323   5
  -2  -9  -2 35.4534 5.92249   3
  -2  -9  -2 22.5731 5.05749   5
   2   9   2 29.5060 5.72713   5
   2   9   2 29.4162 7.71960   2
   2   9   2 31.1740 8.46804   2
   2   9   2 25.7151 3.95796   5
  -3  -9  -2 26.3030 5.48693   5
  -3  -9  -2 20.9049 5.95320   3
  -3  -9  -2 20.5485 5.69739   4
  -3  -9  -2 12.5469 4.37947   2
  -3  -9  -2 32.4291 5.50658   5
  -3  -9  -2 16.7048 5.72040   2
   3   9   2 23.9646 6.09687   2
   3   9   2 21.0292 3.29982   5
   3   9   2 17.3002 4.06237   5
   3   9   2 28.7086 6.15777   2
  -4  -9  -2 23.0201 5.59588   5
  -4  -9  -2 13.6948 4.64792   2
  -4  -9  -2 11.1134 5.00258   3
  -4  -9  -2 11.4922 4.97875   4
  -4  -9  -2 13.5679 4.83004   2
  -4  -9  -2 19.1917 4.51800   5
   4   9   2 11.7815 2.58958   5
   4   9   2 18.5959 5.41330   2
  -5  -9  -2 0.87041 3.26948   5
  -5  -9  -2 4.59185 3.47731   2
  -5  -9  -2 -1.4169 2.55082   2
  -5  -9  -2 1.47753 3.42344   3
  -5  -9  -2 -2.6299 2.13440   5
   5   9   2 1.77120 3.03515   2
  -6  -9  -2 16.7452 4.45350   5
  -6  -9  -2 -1.0996 3.97892   5
  -6  -9  -2 11.3016 4.44423   2
  -6  -9  -2 13.8916 6.00979   3
  -6  -9  -2 15.6034 5.08654   2
   6   9   2 11.7949 4.50812   2
  -7  -9  -2 21.1702 5.00303   5
  -7  -9  -2 4.84748 5.18183   5
  -7  -9  -2 9.78023 4.09586   2
  -7  -9  -2 29.3271 8.79693   3
   7   9   2 17.2067 4.67430   2
  -8  -9  -2 21.6581 4.96962   2
  -8  -9  -2 7.57525 6.21296   3
  -8  -9  -2 6.37225 3.84283   2
   6 -10  -2 9.59200 5.73076   2
  -6  10   2 0.68725 4.70004   4
  -6  10   2 15.7430 6.16471   5
  -6  10   2 0.28279 7.51464   2
  -6  10   2 2.33798 4.15529   2
   5 -10  -2 12.6497 5.68206   2
  -5  10   2 11.9816 5.26443   2
  -5  10   2 22.4182 7.86123   4
  -5  10   2 23.8194 6.97693   2
  -5  10   2 4.77466 4.62133   5
   4 -10  -2 0.05322 3.88093   2
   4 -10  -2 0.92895 1.51055   5
   4 -10  -2 3.38011 1.75753   5
  -4  10   2 -0.0976 2.99114   2
  -4  10   2 2.60777 3.36384   4
  -4  10   2 -6.7376 4.20587   2
  -4  10   2 3.40143 4.53504   5
   3 -10  -2 40.8960 5.87202   5
   3 -10  -2 56.5922 12.1086   2
   3 -10  -2 44.5029 5.21569   5
  -3  10   2 64.2326 9.41454   2
  -3  10   2 46.3132 7.74070   4
  -3  10   2 46.1797 10.2407   5
  -3  10   2 55.8183 8.78558   2
   2 -10  -2 231.787 13.7191   5
   2 -10  -2 256.096 13.2231   5
   2 -10  -2 215.942 14.5505   4
   2 -10  -2 242.240 9.58197   3
   2 -10  -2 238.654 17.6422   2
  -2  10   2 225.690 17.1861   2
  -2  10   2 239.441 17.1152   2
  -2  10   2 232.724 16.5159   4
  -2  10   2 271.384 17.2175   5
   1 -10  -2 35.7153 6.87130   5
   1 -10  -2 36.9246 5.58555   5
   1 -10  -2 17.9466 5.43217   4
   1 -10  -2 35.8691 4.81125   3
   1 -10  -2 33.1069 7.20850   2
   1 -10  -2 31.4461 7.62629   2
  -1  10   2 38.5948 7.76050   5
  -1  10   2 41.4750 8.12016   4
  -1  10   2 17.8666 6.49769   2
  -1  10   2 32.1940 7.03007   2
   0 -10  -2 72.5387 7.84061   5
   0 -10  -2 62.2496 9.19447   2
   0 -10  -2 59.2557 7.97214   4
   0 -10  -2 65.9571 9.40302   2
   0 -10  -2 70.7425 8.10617   5
   0 -10  -2 70.6781 7.62006   3
   0  10   2 57.8876 6.77784   5
   0  10   2 73.4087 8.96379   5
   0  10   2 72.1225 9.34764   2
   0  10   2 69.6867 9.21478   4
   0  10   2 96.0197 10.8163   2
  -1 -10  -2 27.5110 6.18050   5
  -1 -10  -2 16.7330 6.30357   2
  -1 -10  -2 31.1150 5.69786   3
  -1 -10  -2 13.0318 5.18192   2
  -1 -10  -2 21.1865 5.18120   5
  -1 -10  -2 23.4726 6.08846   4
   1  10   2 16.1825 5.84825   2
   1  10   2 25.0304 6.46360   4
   1  10   2 22.3237 4.48326   5
   1  10   2 30.4602 6.93639   2
   1  10   2 26.2071 5.96766   5
  -2 -10  -2 128.636 10.1417   5
  -2 -10  -2 99.5524 11.9401   4
  -2 -10  -2 117.143 11.2017   3
  -2 -10  -2 106.468 11.4502   2
  -2 -10  -2 118.340 12.1040   2
  -2 -10  -2 121.486 10.8738   5
   2  10   2 120.687 11.3026   2
   2  10   2 115.142 9.85328   5
   2  10   2 110.412 11.6323   2
   2  10   2 117.022 8.48070   5
  -3 -10  -2 19.3569 4.92061   5
  -3 -10  -2 21.0457 6.34029   3
  -3 -10  -2 21.5302 6.48209   2
  -3 -10  -2 30.7205 7.32824   2
  -3 -10  -2 15.1367 4.98608   5
   3  10   2 26.1322 5.39159   5
   3  10   2 18.5170 3.60763   5
  -4 -10  -2 61.0617 7.21019   5
  -4 -10  -2 69.7678 10.6448   2
  -4 -10  -2 59.8206 8.91040   2
  -4 -10  -2 56.5565 9.34606   3
   4  10   2 62.8296 5.73622   5
   4  10   2 54.7762 4.64716   5
   4  10   2 57.5566 8.80783   2
  -5 -10  -2 171.522 16.0703   3
  -5 -10  -2 149.935 13.5166   2
  -5 -10  -2 197.430 12.9780   5
  -5 -10  -2 168.250 13.9669   2
   5  10   2 161.809 13.8087   2
  -6 -10  -2 9.74868 4.16521   2
  -6 -10  -2 3.44615 4.64394   3
  -6 -10  -2 9.09383 4.68320   2
   6  10   2 7.24191 4.53079   2
  -7 -10  -2 83.7701 9.15273   2
  -7 -10  -2 81.5368 10.0654   2
  -7 -10  -2 106.359 14.4711   3
  -7 -10  -2 69.1496 8.54560   5
   7  10   2 70.5631 9.03434   2
  -8 -10  -2 -0.1168 3.78615   2
  -8 -10  -2 -9.5620 3.44279   5
  -8 -10  -2 -2.1831 3.47065   2
  -8 -10  -2 4.91015 6.61343   3
   5 -11  -2 7.70983 5.79019   2
  -5  11   2 20.6342 6.58612   2
  -5  11   2 15.1189 6.86034   5
  -5  11   2 9.02941 6.72523   2
  -5  11   2 16.3970 5.85274   4
   4 -11  -2 9.83058 6.30035   2
   4 -11  -2 18.9339 3.30496   5
   4 -11  -2 12.7425 4.42893   5
  -4  11   2 8.48557 4.72207   4
  -4  11   2 17.0711 6.50612   2
  -4  11   2 6.82497 4.79288   5
  -4  11   2 18.6436 6.48353   2
   3 -11  -2 12.4706 5.74221   2
   3 -11  -2 -0.9911 2.43871   5
  -3  11   2 -0.6453 4.25208   5
  -3  11   2 6.62605 5.30612   2
  -3  11   2 2.47417 3.36720   2
   2 -11  -2 -1.7587 2.20847   5
   2 -11  -2 -2.0705 1.27687   3
   2 -11  -2 1.38167 3.70985   2
  -2  11   2 1.07172 3.47934   2
  -2  11   2 5.00309 4.04470   4
  -2  11   2 6.05737 3.80858   5
  -2  11   2 -6.4408 3.84741   2
   1 -11  -2 3.65649 4.07649   2
   1 -11  -2 5.81248 3.54183   5
  -1  11   2 0.67483 1.90584   4
  -1  11   2 7.48817 4.26410   2
  -1  11   2 2.86024 4.10901   5
   0 -11  -2 -4.9920 2.41022   3
   0 -11  -2 -4.0620 2.81301   2
   0 -11  -2 4.50400 3.62699   2
   0 -11  -2 1.30950 2.15949   5
   0  11   2 -4.5284 2.66450   2
   0  11   2 1.93896 2.55347   4
   0  11   2 4.35903 3.33697   5
   0  11   2 -4.2184 3.62879   2
  -1 -11  -2 2.47008 3.97558   2
  -1 -11  -2 -1.8484 3.01765   2
  -1 -11  -2 1.61380 2.57207   5
  -1 -11  -2 -1.4595 2.23854   3
   1  11   2 0.31032 3.77330   2
   1  11   2 -2.9681 2.33181   5
   1  11   2 1.77362 3.21130   4
   1  11   2 3.90479 4.05821   2
  -2 -11  -2 13.4954 4.47566   5
  -2 -11  -2 40.1929 8.56353   3
  -2 -11  -2 10.8605 5.34132   2
  -2 -11  -2 12.2443 5.16063   2
   2  11   2 23.6078 6.71225   2
   2  11   2 21.8739 5.68796   5
   2  11   2 19.8674 4.90032   5
  -3 -11  -2 7.73642 4.20269   2
   3  11   2 -0.7860 2.16212   5
   3  11   2 6.47598 3.41860   5
   3  11   2 3.28147 3.83092   2
  -4 -11  -2 15.3726 4.57747   5
  -4 -11  -2 7.89566 4.37544   2
  -4 -11  -2 8.54262 5.31739   2
  -4 -11  -2 2.80638 3.96780   3
   4  11   2 2.28184 4.83333   2
   4  11   2 14.6709 3.09202   5
   4  11   2 13.4028 3.58302   5
  -5 -11  -2 9.35110 4.14253   5
  -5 -11  -2 9.19724 4.76918   2
  -5 -11  -2 12.5932 5.44016   2
  -5 -11  -2 0.65536 4.18347   3
   5  11   2 1.72989 3.77041   2
  -6 -11  -2 0.08119 4.37950   2
  -6 -11  -2 1.36876 4.01967   2
  -6 -11  -2 1.83737 3.64085   5
  -6 -11  -2 4.36921 5.03970   3
   6  11   2 -3.4262 3.80718   2
  -7 -11  -2 31.0164 6.94910   5
  -7 -11  -2 21.5378 6.27748   2
  -7 -11  -2 22.2327 6.82313   2
  -7 -11  -2 16.7253 8.44360   3
   7  11   2 31.0338 8.45530   2
  -5  12   2 4.14774 5.46710   4
  -5  12   2 -3.6134 4.99632   2
  -5  12   2 -0.5984 4.97504   5
   4 -12  -2 60.0096 5.94766   5
   4 -12  -2 82.8902 13.3409   2
  -4  12   2 78.6044 11.1598   2
  -4  12   2 55.7791 11.1458   2
  -4  12   2 105.451 13.1481   5
  -4  12   2 70.3073 10.3911   4
   3 -12  -2 -0.8792 2.43233   5
   3 -12  -2 -1.0809 4.93566   2
   3 -12  -2 -1.1051 3.81964   5
  -3  12   2 9.62685 6.17232   2
  -3  12   2 10.3427 5.51560   2
  -3  12   2 -8.3012 4.14553   5
  -3  12   2 2.04262 4.41207   4
   2 -12  -2 1.85896 2.51321   5
   2 -12  -2 -4.1038 3.79800   2
   2 -12  -2 0.13867 1.75381   3
  -2  12   2 -5.7189 3.12330   2
  -2  12   2 -1.9331 4.60518   2
  -2  12   2 4.34186 3.88405   5
  -2  12   2 0.01808 3.87117   4
   1 -12  -2 6.77640 3.70900   5
   1 -12  -2 1.86283 5.04893   2
   1 -12  -2 7.31917 3.31751   3
  -1  12   2 -0.7726 3.47601   4
  -1  12   2 11.6073 5.63160   2
  -1  12   2 1.36051 4.04427   2
  -1  12   2 11.2358 5.01488   5
   0 -12  -2 23.9355 5.31981   3
   0 -12  -2 23.0578 7.49816   2
   0 -12  -2 23.8475 5.87579   5
   0  12   2 8.24625 4.61666   4
   0  12   2 19.5153 6.32529   5
   0  12   2 9.29290 5.97796   2
  -1 -12  -2 62.7517 8.60461   3
  -1 -12  -2 59.1849 10.4011   2
  -1 -12  -2 71.0438 8.78603   5
   1  12   2 72.2356 10.0595   4
   1  12   2 73.7806 10.8473   2
  -2 -12  -2 131.725 14.0780   2
  -2 -12  -2 118.274 13.6012   2
  -2 -12  -2 143.047 11.9606   5
  -2 -12  -2 141.485 13.2583   3
   2  12   2 164.946 15.8106   2
   2  12   2 112.351 11.1205   5
  -3 -12  -2 28.7771 6.30284   5
  -3 -12  -2 17.5497 6.52923   2
  -3 -12  -2 23.1315 6.99892   3
  -3 -12  -2 30.9410 8.13709   2
   3  12   2 23.7924 7.72747   2
   3  12   2 17.3522 5.17643   5
  -4 -12  -2 14.9576 5.36907   5
  -4 -12  -2 20.8537 7.32245   2
  -4 -12  -2 24.5021 6.50189   2
  -4 -12  -2 20.2966 7.41923   3
   4  12   2 16.8345 4.29418   5
   4  12   2 11.0333 6.28472   2
  -5 -12  -2 1.83232 3.45682   2
  -5 -12  -2 1.94601 4.34980   2
  -5 -12  -2 4.82605 4.33147   3
  -5 -12  -2 5.10750 3.55139   5
   5  12   2 0.49897 1.50358   5
   5  12   2 0.65566 1.43352   5
   5  12   2 5.22209 4.95865   2
  -6 -12  -2 10.7826 7.18125   3
  -6 -12  -2 10.0273 5.06916   5
  -6 -12  -2 13.0320 6.99789   2
  -6 -12  -2 2.86407 4.73635   2
   6  12   2 1.64327 5.68193   2
  -7 -12  -2 -7.7747 5.11829   3
  -7 -12  -2 0.50763 5.58730   2
  -7 -12  -2 0.27436 4.39886   5
   4 -13  -2 -1.9283 5.80554   2
  -4  13   2 5.12651 5.47709   2
  -4  13   2 6.55800 6.58071   4
   3 -13  -2 7.86723 3.61147   5
   3 -13  -2 6.90612 6.35710   2
  -3  13   2 1.48723 4.75663   2
  -3  13   2 -15.938 6.88938   2
  -3  13   2 1.58125 5.41945   4
  -3  13   2 -4.1111 4.31183   5
   2 -13  -2 -0.6433 1.89599   3
   2 -13  -2 -5.1730 4.63977   2
  -2  13   2 -0.3290 4.13112   4
  -2  13   2 -0.4274 4.06131   2
  -2  13   2 4.82686 4.16537   5
   1 -13  -2 4.25319 5.49810   2
   1 -13  -2 2.07393 3.32604   5
   1 -13  -2 -2.5104 2.24403   3
  -1  13   2 2.18781 4.84503   2
  -1  13   2 -3.2666 3.57934   4
  -1  13   2 -1.4166 3.26149   5
   0 -13  -2 6.62904 3.85121   5
   0 -13  -2 -0.2806 3.17713   3
   0  13   2 -1.6791 4.63257   4
   0  13   2 4.09885 4.91594   2
   0  13   2 9.54622 4.95383   5
  -1 -13  -2 3.13891 4.15138   2
  -1 -13  -2 -0.0607 2.95028   5
  -1 -13  -2 4.49656 4.21418   3
   1  13   2 6.44824 5.06965   2
   1  13   2 3.75854 3.69004   5
  -2 -13  -2 -0.8586 3.24470   5
  -2 -13  -2 -0.9879 4.74819   2
   2  13   2 -4.8209 3.64626   2
   2  13   2 0.90747 4.16008   5
  -3 -13  -2 14.6864 6.91884   2
  -3 -13  -2 9.19957 5.44725   3
  -3 -13  -2 13.9768 5.08255   5
  -3 -13  -2 4.42974 6.17753   2
   3  13   2 8.06329 4.39858   5
   3  13   2 15.0771 6.26057   2
  -4 -13  -2 9.32902 6.15850   3
  -4 -13  -2 5.50477 5.28931   2
  -4 -13  -2 10.8717 4.73378   5
  -4 -13  -2 3.66385 6.00658   2
   4  13   2 1.17137 3.30126   5
   4  13   2 7.07721 3.52851   5
   4  13   2 5.17757 5.24634   2
  -5 -13  -2 -5.0270 4.45841   3
  -5 -13  -2 20.6821 7.46397   2
  -5 -13  -2 -1.9449 3.81958   2
  -5 -13  -2 15.0542 5.51309   5
   5  13   2 1.90108 2.15960   5
   5  13   2 1.57605 5.91934   2
   5  13   2 2.15444 3.21307   5
  -6 -13  -2 4.88649 5.81187   3
  -6 -13  -2 1.95032 4.45533   5
  -6 -13  -2 -6.7008 4.30300   2
   6  13   2 -5.0500 6.97701   2
   3 -14  -2 163.033 11.8681   5
   3 -14  -2 164.507 18.1735   2
  -3  14   2 203.137 18.3730   5
  -3  14   2 183.481 18.6987   2
  -3  14   2 179.540 17.5294   4
   2 -14  -2 28.0906 10.5740   2
   2 -14  -2 54.8944 8.22364   5
  -2  14   2 34.3061 9.39744   5
  -2  14   2 52.2692 10.9107   4
  -2  14   2 44.3740 10.8909   2
   1 -14  -2 107.344 10.7425   5
   1 -14  -2 84.5046 8.55869   3
   1 -14  -2 112.473 14.6871   2
  -1  14   2 92.5686 13.9603   4
  -1  14   2 106.184 13.7059   5
  -1  14   2 91.0502 13.4218   2
   0 -14  -2 4.95775 3.81834   5
   0 -14  -2 11.1070 4.64226   3
   0 -14  -2 6.99822 5.63742   2
   0  14   2 10.2083 5.08559   5
   0  14   2 7.02379 5.49270   4
   0  14   2 23.3558 7.68461   2
  -1 -14  -2 4.75341 6.10870   2
  -1 -14  -2 23.5690 6.50635   5
  -1 -14  -2 15.1499 5.22551   3
   1  14   2 18.4797 8.13908   2
   1  14   2 7.31093 5.73479   5
  -2 -14  -2 -4.1042 3.90090   5
  -2 -14  -2 8.39516 5.02400   3
  -2 -14  -2 0.22149 5.22197   2
   2  14   2 4.30298 4.46890   5
  -3 -14  -2 5.23966 4.63267   5
  -3 -14  -2 3.88869 4.45544   2
  -3 -14  -2 -1.9726 3.93109   3
   3  14   2 4.27098 5.48425   2
   3  14   2 8.04032 4.24807   5
  -4 -14  -2 24.8081 7.91710   2
  -4 -14  -2 9.60246 6.26131   3
  -4 -14  -2 2.66303 6.21323   2
  -4 -14  -2 14.7843 6.17713   5
   4  14   2 14.8469 4.61921   5
   4  14   2 7.43420 6.17498   2
  -5 -14  -2 6.95707 7.15018   3
  -5 -14  -2 1.31509 5.00944   2
  -5 -14  -2 4.88272 5.41810   5
   5  14   2 6.29844 7.27407   2
   5  14   2 -3.9827 3.16455   5
   2 -15  -2 4.00417 3.97358   3
   2 -15  -2 13.0426 7.81856   2
   2 -15  -2 2.27414 4.39422   5
  -2  15   2 8.08159 8.07064   2
  -2  15   2 14.6299 7.55445   5
  -2  15   2 8.69233 8.03998   4
   1 -15  -2 -1.2840 4.00601   5
   1 -15  -2 -0.8875 3.37516   3
   1 -15  -2 -1.8911 6.41049   2
  -1  15   2 0.11679 5.65536   4
  -1  15   2 -1.5623 5.90781   2
  -1  15   2 8.54534 5.19254   5
   0 -15  -2 -6.6407 5.43589   2
   0 -15  -2 1.26254 4.27307   5
   0 -15  -2 -2.2177 3.86294   3
   0  15   2 -1.3130 4.39962   5
   0  15   2 -4.3269 5.43246   2
  -1 -15  -2 0.41875 3.74427   5
  -1 -15  -2 -2.7574 3.74509   3
  -1 -15  -2 -2.0680 5.69870   2
   1  15   2 -1.7795 5.18284   2
   1  15   2 -3.1233 4.94790   5
  -2 -15  -2 -3.4510 5.60662   2
  -2 -15  -2 -9.5444 3.51596   5
  -2 -15  -2 0.34111 5.15709   3
   2  15   2 -5.8415 4.73004   5
   2  15   2 3.91957 5.30602   2
  -3 -15  -2 3.82498 5.49241   3
  -3 -15  -2 3.77503 5.75607   2
   3  15   2 45.8748 11.8477   2
  -4 -15  -2 6.71467 6.17171   2
  -4 -15  -2 11.6214 5.97698   5
  -4 -15  -2 3.04488 5.74399   3
   4  15   2 -2.4719 4.22891   5
   4  15   2 -2.9910 6.56026   2
  -1 -16  -2 0.08965 4.90527   5
  -1 -16  -2 2.67032 7.46215   2
  -1 -16  -2 -5.2062 4.62765   3
   1  16   2 3.65601 7.03921   2
  -2 -16  -2 34.1396 9.33799   3
  -2 -16  -2 27.6426 7.39343   5
  -2 -16  -2 42.4410 11.7786   2
   2  16   2 27.2730 8.40338   5
   2  16   2 18.1920 10.1206   2
   4  15  -3 -1.6617 3.74892   5
   4  15  -3 -6.0976 6.67267   2
  -4 -15   3 5.01677 6.10745   3
  -4 -15   3 -5.6986 4.55780   2
  -4 -15   3 -3.7875 4.80034   5
   3  15  -3 11.2745 4.85229   5
  -3 -15   3 14.9891 7.43977   2
  -3 -15   3 16.3160 7.16300   3
  -3 -15   3 28.2525 7.85742   5
   2  15  -3 3.12959 4.21945   5
   2  15  -3 5.31618 6.18642   2
  -2 -15   3 -2.9997 4.93268   2
  -2 -15   3 0.57983 4.54303   3
   1  15  -3 8.96318 6.09699   5
   1  15  -3 13.3742 7.36398   2
  -1 -15   3 11.3146 7.02504   2
  -1 -15   3 6.46040 5.67515   5
  -1 -15   3 8.42493 5.57605   3
   0  15  -3 1.95705 6.26630   2
   0  15  -3 4.51685 5.63024   5
   0 -15   3 -2.7106 5.88280   2
   0 -15   3 1.26804 4.13677   5
   0 -15   3 -0.5722 3.53351   3
  -1  15  -3 6.87871 5.88498   5
  -1  15  -3 8.57476 6.42839   2
   1 -15   3 6.28503 4.79929   5
   1 -15   3 2.55229 6.31381   2
   5  14  -3 1.79341 5.90398   2
  -5 -14   3 -1.4871 4.21010   3
  -5 -14   3 -3.9909 4.19665   2
  -5 -14   3 0.12046 4.58436   5
   4  14  -3 27.7306 9.17615   2
   4  14  -3 13.6929 4.31784   5
  -4 -14   3 23.7313 9.78788   2
  -4 -14   3 26.3437 8.88121   3
  -4 -14   3 29.9089 7.22392   5
  -4 -14   3 32.7385 8.76258   2
   3  14  -3 23.5767 7.50622   2
  -3 -14   3 36.5724 8.81416   3
  -3 -14   3 41.8593 8.47361   5
  -3 -14   3 24.4253 7.42702   2
   2  14  -3 51.2610 8.58593   5
   2  14  -3 58.8920 10.2966   2
  -2 -14   3 27.9037 7.39899   5
  -2 -14   3 36.1574 8.61399   3
  -2 -14   3 38.6058 9.67393   2
   1  14  -3 -0.4774 5.16752   2
   1  14  -3 -1.0535 4.17413   5
  -1 -14   3 -0.3450 3.50975   5
  -1 -14   3 1.13929 4.13185   3
  -1 -14   3 1.10684 4.44816   2
   0  14  -3 24.2352 7.42231   5
   0  14  -3 24.9150 8.55490   2
   0 -14   3 13.7470 5.20358   3
   0 -14   3 13.3497 7.49873   2
   0 -14   3 21.5474 6.11346   5
  -1  14  -3 44.0613 10.7894   2
  -1  14  -3 22.6504 7.77982   5
   1 -14   3 24.7170 5.71849   3
   1 -14   3 35.0684 7.19976   5
   1 -14   3 30.8547 8.60220   2
  -2  14  -3 103.723 14.7758   5
   2 -14   3 105.764 8.51056   3
   2 -14   3 110.367 10.7000   5
   2 -14   3 114.770 15.0407   2
  -3  14  -3 10.7815 7.53461   2
  -3  14  -3 20.8742 7.54515   5
   3 -14   3 15.6651 5.49888   5
   3 -14   3 8.19694 4.21435   3
   6  13  -3 13.9631 6.46599   2
  -6 -13   3 4.50792 6.09364   3
  -6 -13   3 12.5672 6.37095   2
  -6 -13   3 4.78312 4.72285   5
   5  13  -3 -1.9301 5.17433   2
  -5 -13   3 3.32750 4.86203   2
  -5 -13   3 2.52109 4.54594   5
  -5 -13   3 3.37501 6.27256   2
  -5 -13   3 2.74742 5.68103   3
   4  13  -3 11.1157 6.21144   2
   4  13  -3 -1.7983 2.75034   5
  -4 -13   3 5.13976 4.06815   3
  -4 -13   3 -2.2006 5.96774   2
  -4 -13   3 1.00283 4.44743   2
  -4 -13   3 3.20228 4.24073   5
   3  13  -3 15.0908 4.70120   5
   3  13  -3 10.8001 6.54686   2
  -3 -13   3 5.79327 4.15308   3
  -3 -13   3 6.32727 4.47656   5
  -3 -13   3 12.8431 5.49004   2
  -3 -13   3 6.90362 6.39552   2
   2  13  -3 25.5048 6.13224   5
   2  13  -3 35.6419 9.42227   2
  -2 -13   3 22.8454 6.61913   5
  -2 -13   3 25.4424 7.87761   2
  -2 -13   3 18.8672 6.42931   3
   1  13  -3 23.3150 7.56637   2
   1  13  -3 16.6070 6.12796   5
  -1 -13   3 8.74766 5.97467   2
  -1 -13   3 22.6427 6.02781   3
  -1 -13   3 24.7135 6.35817   5
   0  13  -3 6.83666 5.96328   2
   0  13  -3 5.22434 4.22427   5
   0 -13   3 11.5834 4.37243   3
   0 -13   3 6.46147 5.27117   2
   0 -13   3 23.7475 5.73305   5
  -1  13  -3 0.82666 4.31402   5
  -1  13  -3 4.54773 4.73601   2
   1 -13   3 -1.9358 3.43985   5
   1 -13   3 -1.6589 2.59269   3
  -2  13  -3 12.4365 6.55613   5
  -2  13  -3 18.3852 7.51996   2
   2 -13   3 11.7244 3.69446   3
   2 -13   3 1.90885 3.48032   5
   2 -13   3 14.3909 6.93551   2
  -3  13  -3 8.44772 5.40214   2
  -3  13  -3 6.91919 5.27691   5
   3 -13   3 21.3157 7.63772   2
   3 -13   3 11.8809 2.57182   3
  -4  13  -3 27.4615 8.41068   2
  -4  13  -3 46.2267 10.4298   5
   4 -13   3 26.2370 5.24090   5
   4 -13   3 26.8141 9.42547   2
   6  12  -3 1.26197 4.83490   2
  -6 -12   3 9.39827 5.27014   2
  -6 -12   3 4.37601 6.13928   3
  -6 -12   3 5.99940 4.87827   5
  -6 -12   3 8.66962 5.63117   2
   5  12  -3 2.05608 4.45481   2
  -5 -12   3 9.40583 5.21489   3
  -5 -12   3 10.7098 6.47346   2
  -5 -12   3 3.38228 3.93143   2
  -5 -12   3 0.67322 3.71603   5
   4  12  -3 189.023 16.5243   2
  -4 -12   3 182.765 16.4320   2
  -4 -12   3 143.734 12.5962   5
  -4 -12   3 186.490 17.2317   3
  -4 -12   3 199.683 16.6057   2
   3  12  -3 -0.6694 4.56165   2
   3  12  -3 1.67599 2.96334   5
   3  12  -3 8.80733 3.57542   5
  -3 -12   3 4.81707 4.54868   3
  -3 -12   3 6.53098 6.05518   2
  -3 -12   3 5.18951 3.71629   5
  -3 -12   3 0.08454 4.72963   2
   2  12  -3 139.450 14.4798   2
   2  12  -3 179.593 13.1175   5
  -2 -12   3 182.180 16.3696   2
  -2 -12   3 186.070 15.2403   3
  -2 -12   3 152.949 15.6587   2
  -2 -12   3 161.513 12.9368   5
   1  12  -3 19.5367 7.31202   2
  -1 -12   3 18.0558 7.83533   2
  -1 -12   3 16.3154 5.27209   5
  -1 -12   3 30.6115 6.76638   3
   0  12  -3 5.98922 3.76018   5
   0  12  -3 2.59114 4.43732   2
   0 -12   3 -0.7581 4.28461   2
   0 -12   3 5.42111 3.45621   3
   0 -12   3 -3.4332 2.59189   5
  -1  12  -3 133.527 14.4407   2
  -1  12  -3 144.950 13.5199   5
   1 -12   3 146.678 10.2210   3
   1 -12   3 142.906 15.2064   2
   1 -12   3 123.726 11.0651   5
  -2  12  -3 21.3759 7.79384   2
  -2  12  -3 15.0710 6.01177   5
  -2  12  -3 16.0576 6.80664   2
   2 -12   3 16.5166 3.76966   3
   2 -12   3 23.4650 5.58474   5
   2 -12   3 11.3361 5.90247   2
  -3  12  -3 -1.2932 3.71447   2
  -3  12  -3 1.70286 5.67402   2
  -3  12  -3 1.03822 4.39404   5
   3 -12   3 0.56621 1.74011   3
   3 -12   3 -5.4376 3.90543   2
   3 -12   3 -0.4641 2.71198   5
  -4  12  -3 8.86607 5.55915   2
  -4  12  -3 6.27426 5.79059   5
   4 -12   3 6.79248 3.41193   5
   4 -12   3 10.4424 6.10428   2
  -5  12  -3 36.0361 8.71650   2
   5 -12   3 16.1367 8.30604   2
  -7 -11   3 -3.9915 5.47466   3
  -7 -11   3 -2.9571 3.90570   2
  -7 -11   3 0.27494 5.25682   2
  -7 -11   3 5.40286 4.03784   5
   6  11  -3 -3.8490 3.82790   2
  -6 -11   3 1.08185 4.70409   2
  -6 -11   3 -0.3459 3.66507   2
  -6 -11   3 -6.8945 3.16822   5
  -6 -11   3 0.81626 5.21319   3
   5  11  -3 19.8198 5.54753   2
  -5 -11   3 27.0266 8.48592   2
  -5 -11   3 18.1816 5.30679   5
  -5 -11   3 26.3110 6.62571   2
  -5 -11   3 12.5727 6.08028   3
   4  11  -3 44.8944 4.36630   5
   4  11  -3 43.4177 4.65927   5
   4  11  -3 48.5444 8.45905   2
  -4 -11   3 53.6680 9.29971   3
  -4 -11   3 25.7172 7.79302   2
  -4 -11   3 50.0392 7.87855   5
  -4 -11   3 56.6945 9.21670   2
   3  11  -3 82.8923 7.68816   5
   3  11  -3 79.1674 10.4109   2
  -3 -11   3 74.2529 8.74667   5
  -3 -11   3 103.571 12.1152   2
  -3 -11   3 72.1873 10.1260   2
   2  11  -3 69.8918 9.39257   2
   2  11  -3 54.6934 6.45623   5
   2  11  -3 48.4732 6.81914   5
  -2 -11   3 51.7955 8.83098   2
  -2 -11   3 64.5430 9.54316   2
  -2 -11   3 51.4578 8.03289   3
   1  11  -3 21.7225 5.86635   5
   1  11  -3 27.1311 7.19458   2
  -1 -11   3 42.5795 9.24330   2
  -1 -11   3 33.5161 8.19622   2
  -1 -11   3 40.3655 8.05267   5
  -1 -11   3 29.7408 6.66974   3
   0  11  -3 6.21200 4.70181   2
   0  11  -3 3.24720 3.57710   5
   0  11  -3 4.31540 4.41006   2
   0 -11   3 2.03762 4.77923   2
   0 -11   3 6.23485 4.94842   2
   0 -11   3 3.75945 2.95220   5
   0 -11   3 -0.2270 2.10740   3
  -1  11  -3 -1.9797 3.44435   5
  -1  11  -3 -0.2444 4.27804   2
  -1  11  -3 -5.8478 2.92493   2
   1 -11   3 4.67366 3.46484   5
   1 -11   3 5.70167 4.30394   2
   1 -11   3 1.48668 1.95796   3
  -2  11  -3 -1.8300 3.07701   2
  -2  11  -3 2.53490 3.45576   5
   2 -11   3 -2.9861 2.45055   5
   2 -11   3 0.46310 3.49536   2
  -3  11  -3 5.37893 4.76368   2
  -3  11  -3 10.7546 5.69067   5
  -3  11  -3 5.52008 5.10262   2
   3 -11   3 6.14850 4.24803   5
   3 -11   3 9.85645 3.29669   5
   3 -11   3 5.16640 2.05240   3
   3 -11   3 3.38505 4.86387   2
  -4  11  -3 16.1275 5.92909   5
  -4  11  -3 11.4373 5.24815   4
  -4  11  -3 24.0309 6.81807   2
  -4  11  -3 14.0231 6.95606   2
   4 -11   3 11.6827 6.43038   2
   4 -11   3 11.8199 4.08011   5
   4 -11   3 9.77313 3.21537   5
  -5  11  -3 -1.5163 4.03821   5
  -5  11  -3 0.48391 4.35072   2
  -5  11  -3 2.18565 4.02968   4
  -5  11  -3 -3.9605 6.65953   2
  -6  11  -3 8.83091 5.08328   2
  -6  11  -3 6.53324 5.27991   5
   7  10  -3 10.5174 4.29406   2
  -7 -10   3 3.05112 3.66590   2
  -7 -10   3 4.92489 3.85272   5
  -7 -10   3 5.28758 5.76911   3
   6  10  -3 25.7925 5.47545   2
  -6 -10   3 21.4732 7.32669   3
  -6 -10   3 22.4421 6.46602   2
  -6 -10   3 33.8993 7.40438   5
  -6 -10   3 35.3729 7.14214   2
   5  10  -3 69.5464 8.80128   2
  -5 -10   3 58.1149 10.1202   3
  -5 -10   3 66.7290 8.02606   5
  -5 -10   3 70.8701 9.72882   2
  -5 -10   3 62.7158 8.42028   2
   4  10  -3 186.563 14.2978   2
   4  10  -3 174.566 7.71027   5
  -4 -10   3 192.641 14.6568   2
  -4 -10   3 195.374 17.7622   2
  -4 -10   3 182.273 12.8559   5
  -4 -10   3 175.793 15.3502   3
   3  10  -3 487.601 24.6292   2
   3  10  -3 470.342 18.1532   5
  -3 -10   3 492.573 21.8093   5
  -3 -10   3 480.991 25.2782   3
  -3 -10   3 456.827 24.6321   2
  -3 -10   3 511.229 25.3942   2
   2  10  -3 213.755 12.7101   5
   2  10  -3 189.207 15.1182   2
  -2 -10   3 170.829 14.8825   2
  -2 -10   3 199.657 14.8098   3
  -2 -10   3 199.807 13.0212   5
  -2 -10   3 202.962 15.6094   2
   1  10  -3 1101.72 41.7882   2
   1  10  -3 1164.86 37.5602   5
   1  10  -3 1088.35 34.8910   5
   1  10  -3 1024.00 40.4612   2
  -1 -10   3 1099.82 41.6219   2
  -1 -10   3 1041.13 41.4350   2
  -1 -10   3 1137.56 36.7880   5
  -1 -10   3 1031.43 39.5531   4
  -1 -10   3 1135.04 38.2326   3
   0  10  -3 41.6823 8.50025   2
   0  10  -3 40.0116 6.89470   5
   0  10  -3 40.5349 9.06796   2
   0 -10   3 34.6375 6.68628   5
   0 -10   3 25.5584 7.14912   2
   0 -10   3 32.4383 7.56042   2
   0 -10   3 30.8953 6.80352   4
   0 -10   3 38.0824 6.08405   3
  -1  10  -3 551.044 25.1988   5
  -1  10  -3 597.576 28.6673   2
  -1  10  -3 553.639 27.6363   2
   1 -10   3 543.083 24.6904   4
   1 -10   3 568.692 22.7971   5
   1 -10   3 533.331 27.0818   2
   1 -10   3 570.493 20.9161   3
   1 -10   3 502.131 26.7692   2
   1 -10   3 524.421 24.2981   5
  -2  10  -3 525.830 26.8045   2
  -2  10  -3 478.526 26.2818   2
  -2  10  -3 495.895 24.4987   5
   2 -10   3 506.034 22.8522   4
   2 -10   3 521.264 26.4728   2
   2 -10   3 499.891 17.5403   3
   2 -10   3 502.936 22.3532   5
   2 -10   3 496.614 20.2636   5
  -3  10  -3 16.3548 6.10944   2
  -3  10  -3 6.17811 4.55439   5
  -3  10  -3 7.66242 4.55940   2
  -3  10  -3 17.5196 5.82537   4
   3 -10   3 11.4236 2.47340   3
   3 -10   3 20.1614 6.40244   2
   3 -10   3 11.2457 4.30947   4
   3 -10   3 10.4677 4.41500   5
   3 -10   3 11.0304 3.70121   5
  -4  10  -3 233.968 17.1027   5
  -4  10  -3 215.805 17.9137   2
  -4  10  -3 217.605 14.9522   4
  -4  10  -3 193.736 15.7410   2
   4 -10   3 203.879 10.8414   5
   4 -10   3 220.667 13.6202   4
  -5  10  -3 7.03200 3.82664   4
  -5  10  -3 11.5537 6.03116   2
  -5  10  -3 -6.6155 3.33360   2
  -5  10  -3 2.59625 4.31172   5
   5 -10   3 0.60920 4.45956   2
   5 -10   3 6.06400 4.37428   4
  -6  10  -3 -0.9296 5.80256   2
  -6  10  -3 1.23307 3.70973   2
  -6  10  -3 -3.9911 4.29873   5
  -6  10  -3 2.09474 3.90125   4
   6 -10   3 -1.2650 5.13078   2
   6 -10   3 -4.1936 5.09836   4
  -8  -9   3 1.01750 4.11417   5
  -8  -9   3 5.80273 3.18866   2
  -8  -9   3 4.08378 3.82650   2
   7   9  -3 12.9074 4.09207   2
  -7  -9   3 10.4246 6.39655   3
  -7  -9   3 18.1935 5.37347   5
  -7  -9   3 18.1564 4.71356   2
  -7  -9   3 19.1024 4.72712   5
  -7  -9   3 16.2303 4.96871   2
  -6  -9   3 12.2990 4.62191   5
  -6  -9   3 2.84113 3.03033   5
  -6  -9   3 1.82958 3.23286   2
  -6  -9   3 -1.5941 3.53923   2
  -6  -9   3 10.0429 5.44854   3
   5   9  -3 97.7079 9.66236   2
  -5  -9   3 89.1889 9.46693   5
  -5  -9   3 102.970 9.10704   5
  -5  -9   3 114.192 10.8257   2
  -5  -9   3 86.5578 9.62402   2
  -5  -9   3 105.772 12.2943   3
   4   9  -3 57.7796 3.40071   5
   4   9  -3 62.9557 8.13763   2
   4   9  -3 63.2349 3.57414   5
  -4  -9   3 58.6237 7.78489   5
  -4  -9   3 63.3218 8.47172   2
  -4  -9   3 75.8183 8.75897   2
  -4  -9   3 67.1762 7.57685   5
  -4  -9   3 88.5716 11.0160   3
   3   9  -3 176.294 9.00649   5
   3   9  -3 167.831 13.3120   2
   3   9  -3 195.275 14.1289   2
  -3  -9   3 192.528 14.3844   2
  -3  -9   3 184.866 12.0631   5
  -3  -9   3 176.057 12.5566   5
  -3  -9   3 140.627 13.0067   4
  -3  -9   3 180.563 14.0468   2
  -3  -9   3 172.250 14.2121   3
   2   9  -3 203.386 14.6916   2
   2   9  -3 231.620 18.0715   2
   2   9  -3 215.846 11.9694   5
  -2  -9   3 208.423 14.6231   3
  -2  -9   3 239.949 15.9446   2
  -2  -9   3 212.272 13.7851   5
  -2  -9   3 213.696 12.8706   5
  -2  -9   3 200.465 14.9964   2
  -2  -9   3 212.634 15.0175   4
   1   9  -3 96.1264 10.0627   2
   1   9  -3 105.612 9.06499   5
   1   9  -3 111.849 9.54435   5
   1   9  -3 89.7116 11.6954   2
  -1  -9   3 105.471 9.72602   5
  -1  -9   3 122.581 9.37140   5
  -1  -9   3 99.7175 9.20731   3
  -1  -9   3 102.919 10.7943   2
  -1  -9   3 105.592 10.3265   4
  -1  -9   3 114.285 10.7140   2
   0   9  -3 47.2861 7.45453   2
   0   9  -3 60.2829 6.51512   5
   0   9  -3 50.2571 6.78600   5
   0   9  -3 53.9982 7.95129   2
   0  -9   3 58.4991 6.59025   5
   0  -9   3 52.6983 7.12275   4
   0  -9   3 69.5363 8.72289   2
   0  -9   3 52.2767 7.03888   5
   0  -9   3 58.6696 6.36704   3
   0  -9   3 44.5430 7.49629   2
  -1   9  -3 -3.2099 2.20881   5
  -1   9  -3 -1.0540 1.94951   5
  -1   9  -3 -0.7552 2.72336   2
  -1   9  -3 1.83871 3.52312   2
   1  -9   3 6.62559 3.24699   4
   1  -9   3 3.88347 3.35000   5
   1  -9   3 -2.1926 2.78176   2
   1  -9   3 0.17222 1.58846   3
   1  -9   3 -6.0232 3.20063   2
   1  -9   3 1.19912 2.11203   5
  -2   9  -3 1.22975 3.13601   4
  -2   9  -3 1.47475 3.40987   5
  -2   9  -3 4.77175 3.00726   5
  -2   9  -3 2.34612 3.48504   2
  -2   9  -3 7.02152 3.89252   2
   2  -9   3 3.75502 1.93934   3
   2  -9   3 1.79543 2.24162   5
   2  -9   3 4.18835 3.43803   2
   2  -9   3 6.53620 3.91985   2
   2  -9   3 0.10524 2.13929   4
  -3   9  -3 7.76088 3.88042   4
  -3   9  -3 11.1115 4.85599   2
  -3   9  -3 9.57230 4.88493   5
  -3   9  -3 18.4428 5.76026   2
   3  -9   3 11.6843 3.47062   5
   3  -9   3 5.97909 3.47897   4
   3  -9   3 10.1630 3.72463   5
   3  -9   3 16.4784 6.05530   2
   3  -9   3 13.1854 2.42262   3
  -4   9  -3 2.84483 4.00790   2
  -4   9  -3 9.30457 4.11916   2
  -4   9  -3 4.88037 3.60801   4
   4  -9   3 -0.3199 2.32934   5
   4  -9   3 4.01530 1.95642   5
   4  -9   3 9.48830 5.01213   2
   4  -9   3 8.81424 3.42861   4
  -5   9  -3 10.9904 5.12740   2
  -5   9  -3 4.64517 3.98332   5
  -5   9  -3 7.18776 4.34196   2
  -5   9  -3 7.08907 4.15272   4
   5  -9   3 4.72407 4.37334   2
   5  -9   3 10.9819 3.88819   4
  -6   9  -3 -0.9277 3.61494   5
  -6   9  -3 -0.6338 3.13741   2
  -6   9  -3 0.25828 3.75742   4
  -6   9  -3 0.37325 4.89826   2
   6  -9   3 -3.3750 3.25897   4
   6  -9   3 5.74368 3.94428   2
  -7   9  -3 14.7227 6.24089   5
  -7   9  -3 6.08417 4.65475   4
  -8  -8   3 13.1486 6.78345   3
  -8  -8   3 6.40398 4.94041   5
  -8  -8   3 15.0651 4.59976   5
  -8  -8   3 13.0710 2.95155   2
   7   8  -3 21.3322 4.02099   2
  -7  -8   3 26.9560 4.71931   2
  -7  -8   3 20.5406 4.39963   2
  -7  -8   3 19.8248 4.83538   5
  -7  -8   3 18.6405 7.20555   3
  -7  -8   3 22.2064 4.99116   5
  -6  -8   3 77.9240 8.03625   2
  -6  -8   3 83.6341 8.59076   5
  -6  -8   3 123.476 13.4035   3
  -6  -8   3 85.1776 7.86389   5
   5   8  -3 266.941 14.3634   2
  -5  -8   3 229.976 17.9202   3
  -5  -8   3 262.282 13.6132   5
  -5  -8   3 269.269 15.6920   2
  -5  -8   3 266.963 15.1704   2
  -5  -8   3 238.824 13.9999   5
   4   8  -3 524.972 23.3847   2
   4   8  -3 605.693 24.1570   2
  -4  -8   3 575.238 21.8431   5
  -4  -8   3 553.311 26.7207   4
  -4  -8   3 596.318 23.4502   5
  -4  -8   3 549.365 24.7171   2
  -4  -8   3 631.055 25.3079   2
  -4  -8   3 544.228 27.1139   3
   3   8  -3 926.267 33.5581   2
   3   8  -3 925.188 33.1127   2
   3   8  -3 922.587 25.4808   5
   3   8  -3 936.450 26.0442   5
  -3  -8   3 898.083 33.3587   2
  -3  -8   3 961.038 30.5067   5
  -3  -8   3 901.725 34.8118   4
  -3  -8   3 940.017 34.4905   2
  -3  -8   3 919.967 35.3208   3
  -3  -8   3 874.870 31.1731   5
   2   8  -3 259.899 12.5759   5
   2   8  -3 276.012 16.1355   2
   2   8  -3 274.323 16.1935   2
  -2  -8   3 262.411 13.6784   5
  -2  -8   3 259.957 16.1185   2
  -2  -8   3 259.833 15.5735   3
  -2  -8   3 262.316 15.9403   2
  -2  -8   3 251.278 14.4855   5
  -2  -8   3 291.076 16.7870   4
   1   8  -3 177.098 10.9123   5
   1   8  -3 183.034 13.0142   2
   1   8  -3 167.576 9.92617   5
  -1  -8   3 175.896 12.9506   2
  -1  -8   3 160.498 11.9295   4
  -1  -8   3 171.294 10.5917   5
  -1  -8   3 174.099 11.7616   5
  -1  -8   3 160.884 11.2600   3
  -1  -8   3 144.541 12.2356   2
   0   8  -3 31.4405 5.56643   2
   0   8  -3 41.6529 5.22004   5
   0   8  -3 48.0297 6.13313   5
   0   8  -3 33.3707 5.12377   3
   0   8  -3 45.1377 6.90414   2
   0  -8   3 48.4939 5.48308   3
   0  -8   3 52.3955 6.32056   5
   0  -8   3 49.1844 6.45927   4
   0  -8   3 53.0522 7.35867   2
   0  -8   3 49.2022 6.78768   2
   0  -8   3 44.3433 5.60368   5
  -1   8  -3 748.344 26.4558   5
  -1   8  -3 827.593 29.4078   5
  -1   8  -3 668.247 25.0627   3
  -1   8  -3 734.866 30.1909   2
  -1   8  -3 742.467 30.7947   2
   1  -8   3 813.599 28.5454   4
   1  -8   3 820.311 24.7991   3
   1  -8   3 827.705 26.4077   5
   1  -8   3 785.636 31.5038   2
   1  -8   3 780.882 30.7431   2
   1  -8   3 795.303 28.4241   5
  -2   8  -3 120.553 11.0061   2
  -2   8  -3 117.731 10.1597   5
  -2   8  -3 104.909 7.28699   3
  -2   8  -3 117.296 11.0314   2
  -2   8  -3 118.191 9.77284   4
   2  -8   3 122.855 11.2392   2
   2  -8   3 114.109 9.11659   5
   2  -8   3 117.195 7.93553   5
   2  -8   3 116.608 8.88341   4
   2  -8   3 123.170 6.74362   3
   2  -8   3 117.546 10.7668   2
  -3   8  -3 870.423 30.1334   5
  -3   8  -3 879.060 31.4211   4
  -3   8  -3 934.204 33.4387   5
  -3   8  -3 843.767 34.4304   2
  -3   8  -3 922.973 34.6045   2
   3  -8   3 894.971 26.4315   5
   3  -8   3 889.817 28.4672   5
   3  -8   3 935.018 23.8947   3
   3  -8   3 922.028 34.0643   2
   3  -8   3 903.912 29.6269   4
   3  -8   3 835.224 38.8297   2
  -4   8  -3 8.52568 3.57961   5
  -4   8  -3 6.13001 3.49038   4
  -4   8  -3 -0.3167 3.22011   5
  -4   8  -3 11.8519 4.33630   2
  -4   8  -3 4.55681 3.14387   2
   4  -8   3 6.31234 4.13564   2
   4  -8   3 4.25537 2.65692   4
   4  -8   3 3.24102 1.56935   5
   4  -8   3 2.17404 2.09066   5
  -5   8  -3 41.4389 7.16056   2
  -5   8  -3 47.9622 6.60384   4
  -5   8  -3 67.6597 8.22580   5
  -5   8  -3 61.8382 9.01751   2
   5  -8   3 42.3712 7.00891   2
   5  -8   3 50.7002 5.79627   4
  -6   8  -3 113.135 11.9286   2
  -6   8  -3 138.098 12.2859   5
  -6   8  -3 131.079 10.4839   4
  -6   8  -3 137.330 11.5498   2
   6  -8   3 134.174 9.14870   4
   6  -8   3 114.526 10.3608   2
  -7   8  -3 30.0241 7.22488   5
  -7   8  -3 22.5179 5.29472   4
  -7   8  -3 33.2910 7.56398   2
  -7   8  -3 6.49355 4.68946   2
   7  -8   3 16.0580 5.01464   2
  -8  -7   3 44.0776 3.44167   2
  -8  -7   3 51.3084 7.40571   5
  -8  -7   3 42.7987 4.48389   2
  -8  -7   3 70.2640 9.26142   4
  -8  -7   3 44.2209 10.1532   3
  -8  -7   3 64.7542 6.52508   5
   7   7  -3 64.9925 4.57950   2
  -7  -7   3 75.3971 6.77600   5
  -7  -7   3 67.8724 6.49230   2
  -7  -7   3 61.3889 7.31446   5
  -7  -7   3 72.4693 7.11375   2
  -7  -7   3 87.8664 11.8077   3
   6   7  -3 166.081 9.07413   2
  -6  -7   3 145.963 9.28714   5
  -6  -7   3 130.034 13.8494   3
  -6  -7   3 139.625 9.75288   5
  -6  -7   3 141.935 10.1158   2
  -6  -7   3 137.673 9.54572   2
   5   7  -3 269.756 14.2623   2
  -5  -7   3 285.396 14.3211   5
  -5  -7   3 364.331 21.2924   3
  -5  -7   3 320.691 15.5545   2
  -5  -7   3 327.392 14.1879   5
  -5  -7   3 295.827 15.5659   2
   4   7  -3 104.307 8.63183   2
   4   7  -3 111.916 9.15719   2
  -4  -7   3 110.342 9.42050   2
  -4  -7   3 113.368 8.48907   5
  -4  -7   3 91.1961 10.1553   3
  -4  -7   3 92.5406 7.40818   5
  -4  -7   3 125.094 9.49419   2
   3   7  -3 113.071 9.32889   2
   3   7  -3 104.772 8.85265   2
   3   7  -3 120.663 5.77998   5
   3   7  -3 122.318 6.01825   5
  -3  -7   3 120.350 8.89692   5
  -3  -7   3 122.623 9.62299   2
  -3  -7   3 109.052 9.33542   2
  -3  -7   3 118.610 8.23708   5
  -3  -7   3 103.067 9.79354   4
  -3  -7   3 108.956 10.2471   3
   2   7  -3 5.01418 2.64197   2
   2   7  -3 2.92627 1.92116   5
   2   7  -3 6.10734 3.17157   2
  -2  -7   3 2.93501 2.07888   4
  -2  -7   3 6.27219 2.96229   3
  -2  -7   3 5.82751 2.76146   5
  -2  -7   3 4.25735 2.60658   2
  -2  -7   3 4.59668 2.30654   5
  -2  -7   3 0.59012 2.25411   2
   1   7  -3 25.2255 3.78506   5
   1   7  -3 19.9999 4.94562   2
   1   7  -3 24.9778 5.45591   2
   1   7  -3 26.6599 4.25262   5
   1   7  -3 25.1459 5.29879   3
  -1  -7   3 25.2516 5.14703   4
  -1  -7   3 19.5342 4.32868   3
  -1  -7   3 25.7308 5.55585   2
  -1  -7   3 28.2560 4.38802   5
  -1  -7   3 22.8313 5.21656   2
  -1  -7   3 25.5052 3.95948   5
   0   7  -3 -1.7047 1.57061   2
   0   7  -3 6.64535 3.07470   2
   0   7  -3 0.93862 1.68464   5
   0   7  -3 -2.9011 1.16761   5
   0   7  -3 1.06379 1.44218   3
   0  -7   3 1.99241 1.76820   3
   0  -7   3 -0.7940 1.15773   5
   0  -7   3 -0.3262 1.51307   2
   0  -7   3 -2.3834 1.89285   5
   0  -7   3 0.64835 1.98201   2
   0  -7   3 -1.9358 1.68014   4
  -1   7  -3 4.04893 2.33910   2
  -1   7  -3 -0.2402 1.56759   5
  -1   7  -3 -3.2491 1.29640   3
  -1   7  -3 0.78673 1.70118   5
  -1   7  -3 -0.9945 1.86335   2
   1  -7   3 -2.8872 1.76127   5
   1  -7   3 1.19518 2.42924   2
   1  -7   3 1.13630 2.58443   2
   1  -7   3 2.83184 1.80831   4
   1  -7   3 1.14077 1.42099   3
   1  -7   3 -2.4432 1.22391   5
  -2   7  -3 12.8692 4.34507   2
  -2   7  -3 11.5717 3.82557   5
  -2   7  -3 7.41195 3.38358   2
  -2   7  -3 8.27361 3.45254   4
  -2   7  -3 4.50806 2.21414   3
  -2   7  -3 6.68770 2.56279   5
   2  -7   3 8.36999 2.11564   3
   2  -7   3 15.1922 3.71384   5
   2  -7   3 9.46962 2.78670   5
   2  -7   3 11.0696 4.04768   2
   2  -7   3 5.94352 3.45593   2
   2  -7   3 5.81792 2.58866   4
  -3   7  -3 32.7774 6.51168   2
  -3   7  -3 31.7923 6.09259   5
  -3   7  -3 24.5932 3.05462   3
  -3   7  -3 29.2803 6.25745   2
  -3   7  -3 38.0844 6.33037   4
  -3   7  -3 25.5692 4.31528   5
   3  -7   3 37.2668 7.40470   2
   3  -7   3 20.3890 5.19372   2
   3  -7   3 33.5311 4.63356   4
   3  -7   3 28.9714 2.77998   3
   3  -7   3 28.0651 4.41864   5
   3  -7   3 28.3251 3.58865   5
  -4   7  -3 2.69559 2.74465   2
  -4   7  -3 6.66465 3.86108   2
  -4   7  -3 6.12183 3.23711   5
  -4   7  -3 4.08627 3.13927   5
  -4   7  -3 1.70211 2.35758   4
   4  -7   3 4.64858 2.44397   4
   4  -7   3 8.26196 3.43215   2
   4  -7   3 8.18123 1.73419   5
   4  -7   3 8.75872 1.59308   5
  -5   7  -3 2.12061 2.54850   4
  -5   7  -3 1.88055 3.42002   2
  -5   7  -3 2.37890 2.97466   5
  -5   7  -3 10.0661 3.93644   5
  -5   7  -3 7.98644 3.81682   2
   5  -7   3 4.02822 3.07443   2
   5  -7   3 1.25202 2.15545   4
  -6   7  -3 27.4773 5.69025   5
  -6   7  -3 45.8397 6.11202   4
  -6   7  -3 50.3260 7.12675   5
  -6   7  -3 49.9126 7.63747   2
  -6   7  -3 39.7217 6.54550   2
   6  -7   3 39.0171 9.71142   2
   6  -7   3 44.0842 5.05304   4
  -7   7  -3 -2.9755 3.58636   5
  -7   7  -3 5.86708 4.90126   2
  -7   7  -3 3.45999 2.98001   2
  -7   7  -3 2.76480 2.85640   4
  -8   7  -3 12.3546 4.36952   2
  -8   7  -3 22.3913 6.99112   5
  -9  -6   3 2.41087 3.88325   4
  -9  -6   3 3.12109 5.51332   3
  -9  -6   3 -0.8818 3.02022   5
  -8  -6   3 -3.4710 2.38475   5
  -8  -6   3 -1.4229 3.96845   4
  -8  -6   3 -0.2662 4.33829   3
  -7  -6   3 67.5774 5.27079   2
  -7  -6   3 71.3867 4.90236   2
  -7  -6   3 59.8269 6.22123   5
  -7  -6   3 76.2843 11.0335   3
  -7  -6   3 77.5062 6.15105   5
   6   6  -3 170.998 8.50479   2
   6   6  -3 181.680 8.28826   2
  -6  -6   3 188.416 10.2779   2
  -6  -6   3 190.885 15.7201   3
  -6  -6   3 173.960 9.54381   5
  -6  -6   3 183.403 9.46968   5
  -6  -6   3 185.771 9.73567   2
   5   6  -3 31.8990 4.07562   2
  -5  -6   3 19.8431 4.41661   2
  -5  -6   3 23.4501 4.05524   5
  -5  -6   3 18.5441 5.91958   3
  -5  -6   3 24.5420 4.30134   2
   4   6  -3 361.214 15.9539   2
   4   6  -3 338.350 15.0182   2
  -4  -6   3 368.476 19.8471   3
  -4  -6   3 327.873 14.2001   5
  -4  -6   3 369.294 16.1833   2
  -4  -6   3 389.579 17.0306   2
   3   6  -3 130.060 9.14305   2
   3   6  -3 120.918 8.90722   2
   3   6  -3 133.694 5.14855   5
   3   6  -3 131.007 5.07489   5
  -3  -6   3 132.616 9.65827   2
  -3  -6   3 127.635 9.14958   2
  -3  -6   3 133.450 8.48705   5
  -3  -6   3 118.018 8.68721   5
  -3  -6   3 138.033 10.9669   3
   2   6  -3 5.35750 1.76630   5
   2   6  -3 4.98859 2.52656   2
   2   6  -3 3.60141 2.67198   3
   2   6  -3 3.78661 2.42677   2
  -2  -6   3 5.73406 2.89118   4
  -2  -6   3 7.45275 2.80138   3
  -2  -6   3 2.64747 2.34978   5
  -2  -6   3 9.14235 2.62664   5
  -2  -6   3 4.79634 2.57075   2
  -2  -6   3 4.82935 2.62749   2
   1   6  -3 360.994 14.2764   5
   1   6  -3 309.254 15.3457   3
   1   6  -3 323.743 16.0122   2
   1   6  -3 336.612 16.1285   2
   1   6  -3 333.988 13.2502   5
  -1  -6   3 340.271 16.6597   2
  -1  -6   3 366.724 16.5280   4
  -1  -6   3 322.051 15.1622   3
  -1  -6   3 353.189 14.1405   5
  -1  -6   3 324.076 14.7181   5
  -1  -6   3 372.517 17.1611   2
   0   6  -3 267.924 14.3798   2
   0   6  -3 251.661 12.5003   5
   0   6  -3 266.752 14.2022   2
   0   6  -3 261.832 11.7676   5
   0  -6   3 273.037 12.1852   3
   0  -6   3 245.004 12.8778   4
   0  -6   3 252.603 14.2422   2
   0  -6   3 267.075 11.8631   5
   0  -6   3 246.796 12.6028   5
   0  -6   3 264.057 14.1556   2
  -1   6  -3 116.263 11.1723   2
  -1   6  -3 132.804 7.84909   3
  -1   6  -3 132.606 9.07784   5
  -1   6  -3 135.243 9.92004   2
  -1   6  -3 131.111 8.11294   5
   1  -6   3 139.296 10.1747   2
   1  -6   3 138.713 7.18312   3
   1  -6   3 138.948 9.88951   2
   1  -6   3 118.593 8.20585   4
   1  -6   3 134.870 8.82219   5
  -2   6  -3 71.2902 7.50723   2
  -2   6  -3 61.2524 5.55540   5
  -2   6  -3 62.1763 4.77389   3
  -2   6  -3 66.8149 7.25052   2
  -2   6  -3 83.4492 6.92916   4
  -2   6  -3 78.8377 7.20977   5
   2  -6   3 57.7522 5.55242   5
   2  -6   3 63.1948 6.86434   2
   2  -6   3 68.1480 7.24137   2
   2  -6   3 57.8002 5.41839   4
   2  -6   3 58.5788 4.06309   3
   2  -6   3 71.4131 5.27192   5
  -3   6  -3 180.538 11.7325   2
  -3   6  -3 159.080 9.32031   5
  -3   6  -3 149.606 6.93021   3
  -3   6  -3 183.007 10.2935   4
  -3   6  -3 175.413 12.1561   2
  -3   6  -3 171.448 11.1468   5
   3  -6   3 171.095 11.7295   2
   3  -6   3 169.006 11.2907   2
   3  -6   3 176.425 7.71034   5
   3  -6   3 167.468 9.03774   4
   3  -6   3 157.852 6.74923   3
  -4   6  -3 4.50609 2.43365   4
  -4   6  -3 9.27871 2.69284   5
  -4   6  -3 3.00527 1.10160   3
  -4   6  -3 0.09506 2.33639   2
  -4   6  -3 5.37107 2.91468   2
  -4   6  -3 1.86704 2.23326   5
   4  -6   3 4.99048 2.70178   2
   4  -6   3 4.87008 1.94421   4
   4  -6   3 4.15877 2.92990   2
  -5   6  -3 108.049 9.47529   5
  -5   6  -3 123.723 8.63109   5
  -5   6  -3 125.799 8.66678   4
  -5   6  -3 115.906 9.34197   2
  -5   6  -3 101.353 9.78146   2
   5  -6   3 109.412 8.75507   2
   5  -6   3 115.364 7.32379   4
  -6   6  -3 1.62967 4.08349   2
  -6   6  -3 14.1408 4.98789   5
  -6   6  -3 10.5687 3.84173   4
  -6   6  -3 9.25081 4.10472   2
  -6   6  -3 12.9020 4.65079   5
   6  -6   3 11.7229 3.33431   4
   6  -6   3 10.9120 3.65294   2
  -7   6  -3 62.5591 8.04335   2
  -7   6  -3 90.4129 9.10437   5
  -7   6  -3 73.5812 6.97936   4
  -7   6  -3 67.5603 7.20980   2
  -7   6  -3 81.0533 7.78744   5
  -8   6  -3 19.9947 7.10233   5
  -8   6  -3 16.2462 4.19171   2
  -8   6  -3 19.3346 5.35443   2
  -8   6  -3 20.2512 4.24541   4
  -9  -5   3 3.94919 2.53177   5
  -9  -5   3 0.73477 3.84143   4
  -9  -5   3 -3.5641 4.32597   3
  -8  -5   3 60.3713 5.10823   5
  -8  -5   3 68.5648 5.64090   5
  -8  -5   3 60.5870 8.30153   4
  -8  -5   3 65.8376 10.6660   3
  -7  -5   3 5.51443 3.36048   4
  -7  -5   3 4.36027 1.99370   5
  -7  -5   3 2.95555 1.77900   5
  -7  -5   3 5.64827 4.38185   3
  -7  -5   3 3.63494 0.76388   2
   6   5  -3 90.6752 4.15142   2
  -6  -5   3 89.7141 6.03883   2
  -6  -5   3 97.6342 5.86287   2
  -6  -5   3 117.396 11.7711   3
  -6  -5   3 101.591 5.82804   5
  -6  -5   3 87.7692 5.77150   5
   5   5  -3 172.743 8.17300   2
   5   5  -3 179.990 8.79445   2
  -5  -5   3 190.425 14.0554   3
  -5  -5   3 201.566 9.65542   2
  -5  -5   3 176.602 9.74423   2
  -5  -5   3 169.976 8.17842   5
  -5  -5   3 186.021 8.28706   5
   4   5  -3 191.244 10.0218   2
  -4  -5   3 188.617 8.60896   5
  -4  -5   3 193.340 13.4696   3
  -4  -5   3 177.345 10.2490   2
  -4  -5   3 193.770 10.0473   2
  -4  -5   3 181.844 8.65621   5
   3   5  -3 302.165 13.1418   2
   3   5  -3 306.596 13.7357   2
  -3  -5   3 288.012 13.7406   2
  -3  -5   3 329.914 12.1177   5
  -3  -5   3 277.027 15.4186   3
  -3  -5   3 302.798 12.1132   5
  -3  -5   3 313.020 13.7219   2
   2   5  -3 170.131 11.1230   3
   2   5  -3 211.900 8.14668   5
   2   5  -3 211.650 11.3156   2
   2   5  -3 203.248 10.7766   2
  -2  -5   3 202.824 11.2293   2
  -2  -5   3 202.466 9.40625   5
   1   5  -3 38.0689 3.83309   5
   1   5  -3 30.5270 4.33263   2
   1   5  -3 39.3651 4.62766   3
   1   5  -3 35.1995 4.69869   2
  -1  -5   3 32.2470 3.59365   5
  -1  -5   3 23.5987 3.82818   3
  -1  -5   3 27.0394 4.24876   2
  -1  -5   3 39.5761 4.78575   2
  -1  -5   3 27.4619 3.98891   5
  -1  -5   3 31.0470 4.41410   4
   0   5  -3 14.5633 3.57958   2
   0   5  -3 12.3963 2.97639   5
   0   5  -3 12.8361 3.52441   2
   0   5  -3 10.2464 2.78558   3
   0   5  -3 11.7638 2.67582   5
   0  -5   3 16.9682 4.02973   2
   0  -5   3 16.3983 3.42485   5
   0  -5   3 12.7535 3.25331   4
   0  -5   3 15.9114 3.12352   5
   0  -5   3 12.9049 2.81871   3
   0  -5   3 14.6415 3.77783   2
  -1   5  -3 19.5342 2.74604   3
  -1   5  -3 20.0539 3.49746   5
  -1   5  -3 23.1966 4.68115   2
  -1   5  -3 26.9021 4.25327   2
  -1   5  -3 23.9023 3.16369   5
   1  -5   3 15.8691 3.98224   2
   1  -5   3 19.4141 2.84468   5
   1  -5   3 17.5056 3.94760   2
   1  -5   3 19.9173 2.44267   3
   1  -5   3 23.5551 3.55127   5
   1  -5   3 17.2704 3.50544   4
  -2   5  -3 2.24614 1.55843   5
  -2   5  -3 4.30184 2.46007   2
  -2   5  -3 1.75858 2.10076   2
  -2   5  -3 1.34015 1.11389   3
  -2   5  -3 1.47947 1.63455   4
   2  -5   3 2.57755 1.11804   3
   2  -5   3 2.18495 2.12263   2
   2  -5   3 3.79366 2.17835   2
   2  -5   3 1.48589 2.65864   5
   2  -5   3 3.49843 1.56725   4
   2  -5   3 1.30858 1.11306   5
  -3   5  -3 4.18945 1.91308   4
  -3   5  -3 -0.8552 1.42020   2
  -3   5  -3 3.97454 1.25452   3
  -3   5  -3 2.56540 2.06519   5
  -3   5  -3 5.75682 2.76682   2
  -3   5  -3 5.66843 2.18733   5
   3  -5   3 0.93682 1.43388   5
   3  -5   3 3.48465 1.31250   5
   3  -5   3 4.01094 1.70611   4
   3  -5   3 2.42012 2.49532   2
   3  -5   3 2.71247 1.95881   2
   3  -5   3 3.94929 1.32006   3
  -4   5  -3 0.04942 1.62728   5
  -4   5  -3 -0.5563 1.76307   5
  -4   5  -3 2.71673 2.28793   2
  -4   5  -3 0.62487 1.83374   2
  -4   5  -3 2.61906 1.71085   4
   4  -5   3 -0.3325 2.24867   2
   4  -5   3 -1.1321 1.06212   4
   4  -5   3 -1.0013 1.31649   2
  -5   5  -3 97.4189 4.38955   3
  -5   5  -3 98.6955 8.03424   2
  -5   5  -3 91.9527 6.96467   4
  -5   5  -3 82.0340 6.59928   5
  -5   5  -3 91.8983 8.62672   2
  -5   5  -3 106.524 8.50234   5
   5  -5   3 93.2724 8.34472   2
   5  -5   3 92.4142 5.94777   4
  -6   5  -3 2.19927 2.91037   2
  -6   5  -3 1.94477 1.04480   3
  -6   5  -3 2.27053 2.58873   5
  -6   5  -3 1.20827 1.97574   5
  -6   5  -3 -0.2242 1.04530   3
  -6   5  -3 0.95487 1.92272   2
  -6   5  -3 0.48514 2.01739   4
   6  -5   3 0.32040 1.78194   2
  -7   5  -3 96.8345 7.60334   2
  -7   5  -3 104.813 8.31178   5
  -7   5  -3 118.284 7.95218   4
  -7   5  -3 119.906 9.80313   5
  -7   5  -3 86.9635 8.61105   2
   7  -5   3 110.199 7.17061   2
  -8   5  -3 1.38668 1.96286   2
  -8   5  -3 -1.1197 3.53171   5
  -8   5  -3 2.21357 2.52868   4
  -8   5  -3 -1.4823 2.97249   2
  -8   5  -3 2.22116 3.83149   5
  -9  -4   3 -2.8658 3.29474   4
  -9  -4   3 3.41379 5.04932   3
  -8  -4   3 19.0147 6.24308   4
  -8  -4   3 21.4059 2.56711   5
  -8  -4   3 10.7032 5.17452   3
  -8  -4   3 14.8369 2.34581   5
  -7  -4   3 10.7899 4.64874   3
  -7  -4   3 9.01318 1.72001   5
  -7  -4   3 8.38338 1.58067   5
  -7  -4   3 3.34069 2.85293   4
  -6  -4   3 93.5601 10.1563   3
  -6  -4   3 90.3612 4.20451   5
  -6  -4   3 86.0000 4.11211   5
  -6  -4   3 83.2454 4.24423   2
  -6  -4   3 80.1926 8.15514   4
   5   4  -3 -0.9764 1.03681   2
   5   4  -3 0.91860 0.93800   2
  -5  -4   3 1.19375 1.01561   5
  -5  -4   3 0.75854 1.24092   2
  -5  -4   3 1.07075 1.30261   2
  -5  -4   3 -1.0141 1.46972   3
   4   4  -3 2.09380 1.49196   2
  -4  -4   3 1.92186 2.30180   3
  -4  -4   3 1.88799 1.11488   5
  -4  -4   3 3.39072 1.73084   2
  -4  -4   3 0.41170 0.92303   5
  -4  -4   3 1.64421 1.35676   2
   3   4  -3 251.332 11.3195   2
  -3  -4   3 284.964 9.96564   5
  -3  -4   3 276.867 9.85980   5
  -3  -4   3 274.762 11.9820   2
  -3  -4   3 245.475 13.7285   3
   2   4  -3 1465.37 33.5907   5
   2   4  -3 1510.39 38.5484   2
   2   4  -3 1471.49 39.0154   2
   2   4  -3 1430.29 33.7909   5
   2   4  -3 1297.12 40.4389   3
  -2  -4   3 1472.65 39.1964   2
  -2  -4   3 1430.72 36.3718   5
  -2  -4   3 1392.82 40.6894   3
  -2  -4   3 1489.08 38.8411   2
  -2  -4   3 1419.49 36.0656   5
   1   4  -3 426.545 13.8050   5
   1   4  -3 446.647 16.3103   2
   1   4  -3 401.993 16.2241   3
   1   4  -3 446.299 16.6384   2
   1   4  -3 431.970 14.0006   5
  -1  -4   3 452.792 16.7146   2
  -1  -4   3 446.943 16.4203   2
  -1  -4   3 455.864 16.5833   3
  -1  -4   3 440.279 15.0434   5
  -1  -4   3 428.713 14.3887   5
   0   4  -3 3398.85 80.1526   3
   0   4  -3 3384.38 82.2595   2
   0   4  -3 3471.21 82.1198   2
   0   4  -3 3403.12 78.8693   5
   0  -4   3 3447.25 80.8898   4
   0  -4   3 3355.57 80.2570   5
   0  -4   3 3492.86 82.1836   2
   0  -4   3 3446.24 82.3606   2
  -1   4  -3 5.72665 1.66478   3
  -1   4  -3 5.46519 2.33565   2
  -1   4  -3 3.69424 1.52098   5
  -1   4  -3 7.62814 2.48790   2
  -1   4  -3 5.71784 2.25103   5
   1  -4   3 0.97234 1.23037   4
   1  -4   3 6.06859 1.56265   3
   1  -4   3 3.93593 1.84585   2
   1  -4   3 5.23943 2.08982   5
   1  -4   3 3.40382 1.90353   2
   1  -4   3 1.55117 1.21085   5
  -2   4  -3 96.0626 7.11940   2
  -2   4  -3 100.714 6.03549   4
  -2   4  -3 84.4879 5.47622   5
  -2   4  -3 91.7663 4.76466   3
  -2   4  -3 92.3337 6.62915   5
  -2   4  -3 82.5833 6.83616   2
   2  -4   3 94.8417 6.91015   2
   2  -4   3 89.7747 5.38417   4
   2  -4   3 96.1543 7.39279   2
   2  -4   3 90.6797 4.65149   3
   2  -4   3 92.0381 5.90334   5
   2  -4   3 99.5675 5.12361   5
  -3   4  -3 34.8976 2.72683   3
  -3   4  -3 33.2784 4.29240   2
  -3   4  -3 34.7202 3.52967   4
  -3   4  -3 30.3492 4.21700   2
  -3   4  -3 32.2573 4.24571   5
   3  -4   3 40.9061 4.84374   2
   3  -4   3 37.2572 3.19912   4
   3  -4   3 29.8036 3.94535   2
   3  -4   3 30.4002 2.28007   5
   3  -4   3 31.2936 2.61325   5
  -4   4  -3 107.279 6.38316   5
  -4   4  -3 100.385 8.06073   2
  -4   4  -3 121.405 8.00538   5
  -4   4  -3 114.028 5.23997   3
  -4   4  -3 115.610 6.70615   4
  -4   4  -3 110.560 7.85689   2
   4  -4   3 109.561 8.29545   2
   4  -4   3 124.216 7.76520   2
   4  -4   3 113.825 5.85094   4
  -5   4  -3 104.782 7.54290   2
  -5   4  -3 109.775 6.75899   4
  -5   4  -3 134.077 9.44877   5
  -5   4  -3 98.9211 6.47889   5
  -5   4  -3 112.325 5.58260   3
  -5   4  -3 111.347 8.55187   2
   5  -4   3 115.051 7.32444   2
   5  -4   3 106.691 5.98089   4
  -6   4  -3 4.45302 2.93784   5
  -6   4  -3 9.53589 2.90119   2
  -6   4  -3 8.59915 2.29549   3
  -6   4  -3 7.88911 2.03997   3
  -6   4  -3 8.65966 2.69726   4
  -6   4  -3 5.52222 2.54644   5
  -6   4  -3 8.42106 3.08041   2
   6  -4   3 4.61529 2.09912   2
   6  -4   3 7.01558 3.09420   2
  -7   4  -3 40.0621 4.61980   4
  -7   4  -3 38.0509 3.80216   3
  -7   4  -3 44.1662 5.49740   2
  -7   4  -3 34.4934 6.29694   5
  -7   4  -3 38.4558 4.46062   3
  -7   4  -3 46.9068 5.09808   5
  -7   4  -3 44.1216 4.57752   2
  -8   4  -3 10.1888 2.87788   3
  -8   4  -3 4.41436 1.85950   2
  -8   4  -3 11.6816 3.81693   5
  -8   4  -3 6.95059 3.83723   5
  -8   4  -3 9.56624 2.37136   3
  -8   4  -3 8.29600 2.78143   4
  -9  -3   3 24.5122 5.89997   4
  -9  -3   3 13.6551 6.04904   3
  -8  -3   3 12.6072 4.90613   4
  -7  -3   3 11.9783 4.28540   3
  -7  -3   3 6.12341 3.21036   4
  -6  -3   3 31.2749 6.83001   3
  -6  -3   3 35.9229 5.66645   4
  -5  -3   3 72.8547 7.97656   3
  -5  -3   3 61.5261 3.73127   2
   4   3  -3 12.4530 1.66758   2
   4   3  -3 13.9261 2.00717   2
  -4  -3   3 11.7278 1.98219   2
  -4  -3   3 12.7004 1.08796   5
  -4  -3   3 12.5381 1.13355   5
  -4  -3   3 13.2265 2.29867   2
  -4  -3   3 11.8094 3.90900   3
   3   3  -3 209.947 8.86020   2
   3   3  -3 203.593 11.8930   3
   3   3  -3 222.596 8.40003   2
  -3  -3   3 213.238 9.20260   2
  -3  -3   3 203.815 6.96465   5
  -3  -3   3 204.700 6.68071   5
  -3  -3   3 195.232 11.4866   3
  -3  -3   3 214.955 8.76258   2
   2   3  -3 330.287 14.6310   3
   2   3  -3 353.774 8.57269   5
   2   3  -3 356.237 8.49953   5
   2   3  -3 369.660 12.5605   2
   2   3  -3 346.174 12.8346   2
  -2  -3   3 358.985 14.8568   3
  -2  -3   3 373.561 13.1850   2
  -2  -3   3 352.443 11.1003   5
  -2  -3   3 352.844 10.8469   5
  -2  -3   3 363.788 12.7468   2
   1   3  -3 18.4680 2.09946   5
   1   3  -3 17.3852 2.79082   3
   1   3  -3 15.6609 2.52002   2
   1   3  -3 14.7173 2.45446   2
   1   3  -3 15.3715 1.90028   5
  -1  -3   3 14.1437 2.50167   2
  -1  -3   3 15.9027 2.07046   5
  -1  -3   3 15.4201 2.08928   5
  -1  -3   3 14.4186 2.43564   2
  -1  -3   3 16.0099 2.77760   3
   0   3  -3 118.706 6.08569   5
   0   3  -3 119.449 6.82429   2
   0   3  -3 120.318 6.28286   3
   0   3  -3 124.548 7.07882   2
   0   3  -3 114.576 5.67991   5
   0  -3   3 127.204 6.41501   5
   0  -3   3 123.784 6.13012   3
   0  -3   3 123.451 6.94190   2
   0  -3   3 120.540 5.78631   5
   0  -3   3 112.506 6.82223   2
  -1   3  -3 1.72542 1.38166   2
  -1   3  -3 -0.0589 1.04676   2
  -1   3  -3 1.03077 1.17827   5
  -1   3  -3 -0.8354 0.78298   5
  -1   3  -3 0.74727 0.83696   3
   1  -3   3 -0.2141 0.69505   5
   1  -3   3 -0.8498 0.76464   4
   1  -3   3 -0.0617 0.66929   3
   1  -3   3 -1.2742 0.90675   2
   1  -3   3 -0.7122 0.97278   2
   1  -3   3 1.69027 1.18897   5
  -2   3  -3 108.593 6.43139   5
  -2   3  -3 123.140 5.82900   5
  -2   3  -3 108.210 7.03933   2
  -2   3  -3 118.427 5.66237   4
  -2   3  -3 112.315 6.97257   2
  -2   3  -3 111.219 4.98651   3
   2  -3   3 116.466 6.98612   2
   2  -3   3 109.754 5.17989   3
   2  -3   3 100.212 5.57303   5
   2  -3   3 113.762 5.23039   4
   2  -3   3 115.372 5.03476   5
  -3   3  -3 181.174 8.76515   5
  -3   3  -3 185.863 9.81482   2
  -3   3  -3 183.305 7.60642   5
  -3   3  -3 184.800 7.51861   4
  -3   3  -3 188.420 7.13649   3
   3  -3   3 186.953 8.96906   2
   3  -3   3 166.584 9.28807   2
   3  -3   3 185.526 6.82181   4
  -4   3  -3 48.3470 3.75467   5
  -4   3  -3 48.5836 4.52735   5
  -4   3  -3 52.2790 5.23705   2
  -4   3  -3 41.9660 4.37052   2
  -4   3  -3 43.1564 3.52503   4
  -4   3  -3 47.0260 3.67514   3
   4  -3   3 45.9898 3.25143   4
   4  -3   3 40.1518 4.74435   2
  -5   3  -3 106.392 5.72678   5
  -5   3  -3 94.7475 6.41554   2
  -5   3  -3 96.8092 5.73274   4
  -5   3  -3 96.7501 6.65214   5
  -5   3  -3 85.8641 5.58195   3
  -5   3  -3 82.4932 6.85774   2
   5  -3   3 96.8746 6.93240   2
  -6   3  -3 7.10071 2.84058   2
  -6   3  -3 7.01031 2.47455   3
  -6   3  -3 5.43634 2.68097   5
  -6   3  -3 4.36772 2.06237   2
  -6   3  -3 8.34571 2.44171   4
   6  -3   3 6.17435 2.62919   2
   6  -3   3 0.05423 1.69945   2
  -7   3  -3 1.39016 1.97615   5
  -7   3  -3 -1.8462 2.19493   3
  -7   3  -3 2.07570 1.86447   2
  -7   3  -3 -0.7819 1.70464   4
  -7   3  -3 -2.4946 1.87803   3
  -7   3  -3 -0.4685 1.23061   2
   7  -3   3 -1.0414 0.88003   2
  -8   3  -3 12.4837 3.59452   3
  -8   3  -3 10.0267 1.87546   2
  -8   3  -3 13.2486 3.08918   4
  -8   3  -3 10.4566 1.79765   2
  -8   3  -3 7.18133 3.40178   5
  -8   3  -3 5.82322 2.84889   5
  -9   3  -3 2.69292 3.34899   5
  -9   3  -3 2.49541 3.88049   4
  -9  -2   3 4.59800 4.47211   3
  -9  -2   3 1.21608 3.57475   4
  -8  -2   3 18.8946 5.30617   4
  -8  -2   3 32.6914 7.34126   3
  -7  -2   3 11.6891 4.16718   3
  -7  -2   3 9.64205 3.46930   4
  -6  -2   3 31.8763 5.01685   4
  -6  -2   3 33.9400 5.92304   3
  -5  -2   3 17.7538 4.64321   3
  -5  -2   3 19.9259 4.50548   4
   4   2  -3 7.48519 0.67129   2
  -4  -2   3 7.92246 1.53722   2
  -4  -2   3 8.63670 1.23748   2
  -4  -2   3 9.08889 3.26649   4
   3   2  -3 958.581 23.9596   2
   3   2  -3 974.330 23.0720   2
  -3  -2   3 951.019 23.6374   2
  -3  -2   3 912.627 29.0716   3
  -3  -2   3 931.229 24.2611   2
   2   2  -3 542.144 15.8743   2
   2   2  -3 523.640 18.5810   3
  -2  -2   3 528.674 15.8074   2
  -2  -2   3 551.560 15.6120   2
  -2  -2   3 556.586 13.9555   5
  -2  -2   3 553.391 13.4715   5
  -2  -2   3 575.809 18.8209   3
   1   2  -3 634.453 19.3798   3
   1   2  -3 641.662 16.4401   5
   1   2  -3 636.558 18.3198   2
   1   2  -3 673.459 18.2117   2
   1   2  -3 648.990 16.0246   5
  -1  -2   3 647.604 18.3699   2
  -1  -2   3 649.564 16.7735   5
  -1  -2   3 666.760 19.3905   3
  -1  -2   3 650.129 16.9831   5
  -1  -2   3 639.161 18.1860   2
   0   2  -3 892.045 23.7669   2
   0   2  -3 882.291 22.5784   5
   0   2  -3 906.289 24.0027   2
   0   2  -3 901.424 23.1753   3
   0   2  -3 866.592 22.2610   5
   0  -2   3 913.701 24.0786   2
   0  -2   3 876.607 23.7566   2
   0  -2   3 867.606 22.8008   5
   0  -2   3 879.883 22.2905   5
   0  -2   3 899.762 22.9457   3
  -1   2  -3 328.210 10.0712   5
  -1   2  -3 323.333 11.5402   2
  -1   2  -3 314.204 11.2887   2
  -1   2  -3 315.238 10.7212   5
  -1   2  -3 323.319 9.83690   3
   1  -2   3 318.654 9.73224   4
   1  -2   3 327.838 10.7939   5
   1  -2   3 304.821 9.61824   5
   1  -2   3 330.919 9.90407   3
   1  -2   3 316.292 11.4940   2
   1  -2   3 324.538 11.3267   2
  -2   2  -3 20.1330 2.60336   5
  -2   2  -3 16.7011 1.69335   4
  -2   2  -3 15.6576 2.51862   2
  -2   2  -3 17.6971 2.51801   2
  -2   2  -3 18.4175 2.00456   5
  -2   2  -3 19.2485 2.10468   3
   2  -2   3 14.9100 1.57679   5
   2  -2   3 14.7825 1.45599   4
   2  -2   3 17.2130 2.62550   2
   2  -2   3 16.1370 2.14037   3
   2  -2   3 14.9275 2.25927   2
   2  -2   3 16.1654 1.95717   5
  -3   2  -3 460.064 13.2592   5
  -3   2  -3 461.942 14.5778   5
  -3   2  -3 484.158 15.3958   2
  -3   2  -3 458.137 12.7679   4
  -3   2  -3 489.292 16.0702   2
  -3   2  -3 465.955 14.3633   3
   3  -2   3 466.560 12.2616   4
   3  -2   3 464.341 15.7020   2
  -4   2  -3 37.2772 2.83053   4
  -4   2  -3 43.1559 4.31294   2
  -4   2  -3 39.9720 3.79792   2
  -4   2  -3 30.6058 3.25558   5
  -4   2  -3 35.8522 3.64259   3
  -4   2  -3 40.2643 2.96054   5
   4  -2   3 38.6158 3.91176   2
  -5   2  -3 23.5005 2.87783   2
  -5   2  -3 18.5666 3.30676   2
  -5   2  -3 19.5268 2.52379   4
  -5   2  -3 17.6530 2.14473   5
  -5   2  -3 25.5603 3.08614   5
  -5   2  -3 23.9807 3.36855   3
   5  -2   3 17.3390 3.24670   2
   5  -2   3 21.2629 2.54641   2
  -6   2  -3 58.4275 4.95425   5
  -6   2  -3 58.3049 3.99933   5
  -6   2  -3 56.4768 4.47054   4
  -6   2  -3 57.1918 5.07807   2
  -6   2  -3 53.2204 4.16605   2
  -6   2  -3 63.1293 5.80970   3
   6  -2   3 59.8980 3.63757   2
   6  -2   3 61.0633 4.10142   2
  -7   2  -3 11.2217 3.04607   5
  -7   2  -3 4.31596 2.74684   3
  -7   2  -3 6.72131 2.12225   2
  -7   2  -3 6.41459 3.02229   3
  -7   2  -3 10.6394 2.60461   4
  -7   2  -3 11.5356 2.40493   5
  -7   2  -3 9.07264 1.87438   2
  -8   2  -3 5.42952 3.30397   3
  -8   2  -3 8.79031 2.75611   5
  -8   2  -3 1.41500 2.21906   4
  -8   2  -3 8.37903 3.10408   5
  -8   2  -3 2.79937 3.35492   3
  -9   2  -3 6.06848 4.29885   3
  -9   2  -3 7.17657 3.26113   5
  -9   2  -3 -1.7041 2.35130   4
  -9  -1   3 1.50061 4.19262   3
  -9  -1   3 4.47520 3.75286   4
  -8  -1   3 18.2805 5.27711   3
  -8  -1   3 9.57476 3.88650   4
  -7  -1   3 16.2268 4.68743   4
  -7  -1   3 9.78045 4.16984   3
  -6  -1   3 84.4944 8.53520   3
  -6  -1   3 76.1002 7.58128   4
  -5  -1   3 1.03283 2.38204   3
  -5  -1   3 -1.7066 1.72477   4
  -4  -1   3 4.38157 0.56572   2
  -4  -1   3 3.50623 0.62085   2
  -4  -1   3 2.73249 2.02015   3
  -4  -1   3 4.36595 2.18087   4
   3   1  -3 160.734 4.84783   2
   3   1  -3 166.429 5.24370   2
   3   1  -3 153.173 8.97392   3
  -3  -1   3 157.538 8.79201   3
  -3  -1   3 161.705 8.45581   4
  -3  -1   3 162.468 5.61495   2
  -3  -1   3 159.719 5.25023   2
   2   1  -3 111.432 4.58372   2
   2   1  -3 110.939 4.27082   2
   2   1  -3 109.269 6.54817   3
  -2  -1   3 117.395 6.27595   4
  -2  -1   3 105.165 4.49822   2
  -2  -1   3 108.973 6.36148   3
   1   1  -3 52.3258 3.75676   3
   1   1  -3 53.2117 2.12951   5
   1   1  -3 56.0582 3.13759   2
   1   1  -3 53.2233 2.33819   5
   1   1  -3 58.2247 3.29452   2
  -1  -1   3 52.8299 3.68265   3
  -1  -1   3 55.8755 2.47481   5
  -1  -1   3 53.7881 3.12147   2
  -1  -1   3 53.4815 3.14952   2
  -1  -1   3 58.7471 2.74960   5
   0   1  -3 3.99452 1.11227   3
   0   1  -3 0.91630 0.71027   5
   0   1  -3 1.82442 0.88745   2
   0   1  -3 1.93802 0.78674   5
   0   1  -3 1.38820 0.71292   2
   0  -1   3 1.53747 0.86179   2
   0  -1   3 1.26334 0.81889   3
   0  -1   3 2.11236 0.80998   5
   0  -1   3 1.24699 0.83947   2
   0  -1   3 1.98800 0.80778   5
  -1   1  -3 41.0514 2.69506   3
  -1   1  -3 38.5760 2.87831   2
  -1   1  -3 37.3632 2.39667   5
  -1   1  -3 47.2148 3.21041   2
  -1   1  -3 36.3473 2.62261   5
   1  -1   3 36.2989 2.79908   2
   1  -1   3 37.8684 2.69883   3
   1  -1   3 38.5119 2.65627   5
   1  -1   3 42.9752 2.47992   5
   1  -1   3 35.2429 2.84217   2
  -2   1  -3 101.011 4.22090   5
  -2   1  -3 102.851 4.75870   5
  -2   1  -3 103.200 5.20667   3
  -2   1  -3 101.112 5.21756   2
  -2   1  -3 103.703 5.13043   2
   2  -1   3 104.823 5.30583   2
   2  -1   3 107.668 3.61506   5
   2  -1   3 99.7492 3.34828   5
  -3   1  -3 4.84786 0.85351   4
  -3   1  -3 2.61486 1.42031   3
  -3   1  -3 5.80386 1.57162   2
  -3   1  -3 3.43608 1.54175   2
  -3   1  -3 4.37362 0.97539   5
  -3   1  -3 3.20207 1.11123   5
   3  -1   3 3.56659 1.37567   2
  -4   1  -3 191.727 6.79076   4
  -4   1  -3 191.403 8.35211   2
  -4   1  -3 195.460 6.42317   5
  -4   1  -3 189.519 7.61654   2
  -4   1  -3 198.709 7.08898   5
  -4   1  -3 173.875 9.01815   3
   4  -1   3 188.100 8.05352   2
   4  -1   3 200.870 7.46552   2
  -5   1  -3 20.7134 2.79552   2
  -5   1  -3 17.9247 3.62313   3
  -5   1  -3 20.9958 1.96220   5
  -5   1  -3 26.5553 2.45856   5
  -5   1  -3 19.8816 2.43708   4
  -5   1  -3 21.7793 2.45821   2
   5  -1   3 21.8008 2.63347   2
   5  -1   3 22.6783 2.27053   2
  -6   1  -3 1.21351 1.12971   5
  -6   1  -3 2.13376 2.13910   3
  -6   1  -3 -0.1327 0.89979   5
  -6   1  -3 0.33774 1.14648   4
  -6   1  -3 0.03142 1.09000   2
  -6   1  -3 -0.4142 0.90760   2
  -7   1  -3 6.78981 2.91924   3
  -7   1  -3 0.02981 1.61677   4
  -7   1  -3 0.41988 1.22730   5
  -7   1  -3 -2.2285 2.20848   3
  -7   1  -3 0.87942 0.73359   2
  -7   1  -3 -2.2741 1.35018   5
  -8   1  -3 21.3342 3.10269   5
  -8   1  -3 17.5983 3.65392   4
  -8   1  -3 19.8549 5.37190   3
  -8   1  -3 19.8239 5.10266   3
  -8   1  -3 30.1636 4.06870   5
  -9   1  -3 1.35011 3.50866   3
  -9   1  -3 0.76322 2.42840   4
  -9   1  -3 1.96315 4.05757   3
  -9   1  -3 2.13675 2.51146   5
  -9   0   3 144.794 11.5574   3
  -8   0   3 168.248 12.1327   4
  -8   0   3 166.739 12.1627   3
  -7   0   3 264.790 14.5608   4
  -7   0   3 261.769 14.8790   3
  -6   0   3 382.195 17.5428   3
  -6   0   3 393.534 17.4554   4
  -5   0   3 346.700 15.1281   4
  -5   0   3 353.678 15.5707   3
  -4   0   3 1.54570 1.82133   3
  -4   0   3 1.64312 1.45624   4
  -4   0   3 1.41821 0.44517   2
  -4   0   3 0.81357 0.38622   2
   3   0  -3 301.695 7.81729   2
   3   0  -3 265.877 11.6437   3
   3   0  -3 287.154 7.46479   2
  -3   0   3 285.726 11.5916   4
  -3   0   3 291.306 8.32215   2
  -3   0   3 287.655 7.98576   2
  -3   0   3 294.937 11.6610   3
   2   0  -3 345.781 12.0928   4
   2   0  -3 333.092 11.9877   3
   2   0  -3 355.236 9.69323   2
  -2   0   3 362.893 9.70505   2
  -2   0   3 348.084 12.0766   4
  -2   0   3 353.908 11.8046   3
  -2   0   3 353.900 9.77061   2
   1   0  -3 488.123 13.5815   3
   1   0  -3 473.783 11.0288   5
   1   0  -3 473.432 13.8655   4
   1   0  -3 466.206 12.5852   2
   1   0  -3 484.238 11.0628   5
  -1   0   3 485.889 12.6686   2
  -1   0   3 481.377 13.3665   3
  -1   0   3 478.953 13.8569   4
  -1   0   3 479.470 11.6648   5
  -1   0   3 482.085 11.7518   5
  -1   0   3 488.159 12.7474   2
   0   0  -3 55.9028 2.94687   3
   0   0  -3 56.3532 2.96830   2
   0   0  -3 58.5238 2.87821   4
   0   0  -3 52.4100 2.49727   5
   0   0  -3 55.7183 2.65447   5
   0   0  -3 57.7692 3.05106   2
   0   0   3 54.5272 2.97289   2
   0   0   3 62.8921 3.15565   3
   0   0   3 52.5717 2.51479   5
   0   0   3 54.8518 3.00066   2
   0   0   3 55.2725 2.83009   4
   0   0   3 58.7480 2.74264   5
  -1   0  -3 1405.15 33.4661   2
  -1   0  -3 1447.91 32.7988   5
  -1   0  -3 1471.07 33.5386   2
   1   0   3 1401.30 34.2312   3
   1   0   3 1426.85 33.4819   2
   1   0   3 1434.23 32.6924   5
   1   0   3 1398.86 32.6650   5
   1   0   3 1439.45 33.4826   2
  -2   0  -3 0.02477 0.82791   3
  -2   0  -3 -0.0504 0.56729   2
  -2   0  -3 -0.0416 0.55811   5
  -2   0  -3 -0.1116 0.35111   4
  -2   0  -3 0.89205 0.59952   5
   2   0   3 0.55585 0.72855   2
  -3   0  -3 951.412 23.0075   5
  -3   0  -3 958.587 24.3157   2
  -3   0  -3 975.945 22.9922   4
  -3   0  -3 1014.76 24.8302   2
  -3   0  -3 977.799 22.8325   5
   3   0   3 961.134 24.5074   2
   3   0   3 989.384 24.2642   2
  -4   0  -3 544.397 15.2788   2
  -4   0  -3 546.215 15.7547   2
  -4   0  -3 551.129 13.5152   5
  -4   0  -3 550.095 15.0546   4
  -4   0  -3 552.149 13.3586   5
   4   0   3 552.632 15.4572   2
   4   0   3 531.243 14.8714   2
  -5   0  -3 158.577 6.96602   4
  -5   0  -3 162.384 6.90538   2
  -5   0  -3 154.096 4.97279   5
  -5   0  -3 158.353 5.12665   5
  -5   0  -3 154.657 6.32778   2
   5   0   3 151.466 5.84584   2
   5   0   3 156.588 5.66788   2
  -6   0  -3 111.172 6.35779   4
  -6   0  -3 109.507 4.39860   5
  -6   0  -3 108.998 5.28259   2
  -6   0  -3 114.314 4.89137   2
  -6   0  -3 110.219 4.62338   5
  -7   0  -3 8.31020 1.66543   5
  -7   0  -3 8.52966 1.96028   5
  -7   0  -3 2.37127 3.36540   3
  -7   0  -3 6.83336 2.31246   4
  -8   0  -3 19.7007 5.77209   3
  -8   0  -3 22.5857 3.22855   5
  -8   0  -3 11.2677 5.31706   3
  -8   0  -3 20.8030 3.82634   4
  -8   0  -3 16.3056 2.67511   5
  -9   0  -3 -2.3090 3.80006   3
  -9   0  -3 -2.0248 3.46729   4
  -9   0  -3 0.74454 1.96328   5
  -9   1   3 -0.8693 3.42785   3
  -9   1   3 6.32225 4.01993   4
  -9   1   3 -1.0832 1.75111   5
  -8   1   3 77.1997 8.43561   4
  -8   1   3 62.7494 7.13405   3
  -8   1   3 59.9785 2.56226   5
  -7   1   3 14.3134 4.29675   4
  -7   1   3 25.8011 4.67095   3
  -6   1   3 125.503 8.74224   3
  -6   1   3 110.051 8.78154   4
  -5   1   3 128.267 8.64090   4
  -5   1   3 127.248 8.06761   3
  -4   1   3 2.84076 1.55807   3
  -4   1   3 0.48332 0.63488   2
  -4   1   3 1.47881 0.94434   2
  -4   1   3 0.49340 1.39388   4
   3  -1  -3 266.396 11.1792   4
   3  -1  -3 269.663 7.95401   2
   3  -1  -3 271.397 8.74579   2
  -3   1   3 275.594 9.16497   2
  -3   1   3 272.241 11.2274   4
  -3   1   3 283.779 10.2449   3
  -3   1   3 270.840 8.45422   2
   2  -1  -3 75.1849 4.74179   4
   2  -1  -3 65.2369 3.73531   2
   2  -1  -3 65.6300 3.99489   3
   2  -1  -3 75.3181 3.59331   2
  -2   1   3 74.4181 3.98516   2
  -2   1   3 68.9468 3.60411   2
  -2   1   3 61.9621 4.42377   4
  -2   1   3 72.6559 3.82822   3
  -2   1   3 69.6841 2.42165   5
  -2   1   3 70.0402 2.30737   5
   1  -1  -3 37.8360 1.79826   5
   1  -1  -3 35.9653 2.50575   2
   1  -1  -3 39.5666 1.97929   5
   1  -1  -3 39.9824 2.37678   3
   1  -1  -3 40.7942 3.07051   4
   1  -1  -3 38.0810 2.74890   2
  -1   1   3 40.6324 2.39931   3
  -1   1   3 37.6391 2.92281   4
  -1   1   3 36.9443 2.12606   5
  -1   1   3 37.4386 2.65841   2
  -1   1   3 39.9468 2.76958   2
   0  -1  -3 1.44898 0.67612   4
   0  -1  -3 1.68419 0.70999   5
   0  -1  -3 3.07927 0.87194   5
   0  -1  -3 2.53331 0.92293   2
   0  -1  -3 0.91340 0.71340   3
   0  -1  -3 3.15449 1.04707   2
   0   1   3 2.42923 0.96935   3
   0   1   3 3.35799 0.98512   4
   0   1   3 3.49055 0.87685   5
   0   1   3 1.55253 0.85758   2
   0   1   3 1.91966 0.89628   2
   0   1   3 1.71370 0.79937   5
  -1  -1  -3 5.11103 1.20570   5
  -1  -1  -3 2.98815 0.84572   5
  -1  -1  -3 5.13085 1.28860   2
  -1  -1  -3 4.37766 1.34259   3
  -1  -1  -3 4.95665 1.11654   4
  -1  -1  -3 5.72261 1.33644   2
   1   1   3 3.85886 1.08906   5
   1   1   3 5.56414 1.16044   4
   1   1   3 5.12501 0.89483   5
   1   1   3 3.63176 1.01031   2
   1   1   3 4.52068 1.23296   2
  -2  -1  -3 198.698 7.11654   2
  -2  -1  -3 203.470 6.20229   5
  -2  -1  -3 198.026 7.18645   2
  -2  -1  -3 198.272 6.86123   4
  -2  -1  -3 199.653 6.67004   5
   2   1   3 200.617 6.99940   2
  -3  -1  -3 85.0291 4.36116   2
  -3  -1  -3 83.3012 4.52897   4
  -3  -1  -3 82.5393 4.19316   2
  -3  -1  -3 81.9359 3.24996   5
  -3  -1  -3 77.5954 3.40705   5
   3   1   3 84.6043 4.34028   2
   3   1   3 79.8267 4.00976   2
  -4  -1  -3 509.767 12.1712   5
  -4  -1  -3 503.794 12.0501   5
  -4  -1  -3 499.301 14.4403   2
   4   1   3 502.205 13.9565   2
   4   1   3 501.895 14.2938   2
  -5  -1  -3 64.9538 2.34022   5
  -5  -1  -3 75.5144 4.14715   2
  -5  -1  -3 69.5393 3.96238   2
  -5  -1  -3 60.9944 2.25657   5
  -5  -1  -3 58.4600 4.49645   4
   5   1   3 67.1791 3.36064   2
   5   1   3 63.3293 3.15297   2
  -6  -1  -3 229.491 7.66986   2
  -6  -1  -3 229.370 7.67976   2
  -6  -1  -3 228.746 6.80169   5
  -6  -1  -3 232.875 10.1948   4
  -6  -1  -3 235.290 6.79158   5
  -7  -1  -3 21.2131 3.52141   4
  -7  -1  -3 19.4087 2.23777   5
  -7  -1  -3 16.3076 5.65245   3
  -7  -1  -3 21.9996 2.19262   5
  -8  -1  -3 40.1549 3.42388   5
  -8  -1  -3 34.8467 7.57788   3
  -8  -1  -3 40.0285 3.43361   5
  -8  -1  -3 37.3788 4.91329   4
  -9  -1  -3 3.82900 2.78192   4
  -9  -1  -3 0.84268 1.91133   5
  -9  -1  -3 8.38581 4.00409   4
  -9  -1  -3 -3.3330 4.10736   3
  -9  -1  -3 3.84827 1.95739   5
  -9   2   3 -0.9542 2.84750   3
  -9   2   3 9.57119 4.67889   4
  -8   2   3 414.934 20.0869   4
  -8   2   3 438.722 13.3503   5
  -8   2   3 426.352 17.0400   3
  -8   2   3 435.850 13.8911   5
  -7   2   3 122.899 5.16289   5
  -7   2   3 123.104 7.98060   3
  -7   2   3 125.078 5.38843   5
  -7   2   3 136.285 10.2566   4
  -6   2   3 466.409 12.3277   5
  -6   2   3 476.688 12.4511   5
  -6   2   3 508.960 20.1673   4
  -6   2   3 476.691 17.0402   3
  -5   2   3 592.009 16.9542   2
  -5   2   3 588.085 14.4291   5
  -5   2   3 628.538 21.8746   4
  -5   2   3 603.308 18.8671   3
  -5   2   3 617.901 16.3109   2
  -5   2   3 594.103 14.4369   5
   4  -2  -3 9.44247 1.56821   2
   4  -2  -3 7.91274 2.82469   4
   4  -2  -3 11.7274 1.86596   2
  -4   2   3 12.7572 2.93169   4
  -4   2   3 11.9133 1.97218   2
  -4   2   3 10.7717 2.18276   3
  -4   2   3 10.3124 1.11189   5
  -4   2   3 8.97564 1.06843   5
   3  -2  -3 923.411 24.8321   2
   3  -2  -3 875.247 28.3392   4
   3  -2  -3 926.005 25.2452   2
  -3   2   3 940.881 25.4279   2
  -3   2   3 929.433 23.1671   3
  -3   2   3 929.407 21.9780   5
  -3   2   3 954.644 24.5423   2
  -3   2   3 921.546 21.8178   5
  -3   2   3 916.240 26.6057   4
   2  -2  -3 188.820 8.28895   4
   2  -2  -3 188.998 7.49446   2
   2  -2  -3 171.167 6.23268   3
  -2   2   3 176.359 6.26682   5
  -2   2   3 180.491 7.55042   2
  -2   2   3 175.299 7.87668   2
  -2   2   3 179.640 6.20095   5
  -2   2   3 189.070 5.93240   3
  -2   2   3 171.986 8.18034   4
   1  -2  -3 0.99221 0.60743   5
   1  -2  -3 1.21710 0.57368   3
   1  -2  -3 1.47849 0.91143   4
   1  -2  -3 0.95365 0.63759   5
   1  -2  -3 0.93637 0.73983   2
   1  -2  -3 -0.8072 0.64001   2
  -1   2   3 0.43160 0.57501   3
  -1   2   3 0.25896 0.65619   5
  -1   2   3 -0.6155 0.42684   4
  -1   2   3 0.38303 0.78716   2
  -1   2   3 -0.5821 0.59577   5
  -1   2   3 0.20067 0.80418   2
   0  -2  -3 5.17002 1.27988   3
   0  -2  -3 5.69435 1.46678   5
   0  -2  -3 10.2797 1.46972   5
   0  -2  -3 8.41017 1.88230   2
   0  -2  -3 7.72641 1.66113   4
   0  -2  -3 9.80278 1.74118   2
   0   2   3 9.69468 1.39644   5
   0   2   3 7.35380 1.62150   5
   0   2   3 10.4995 2.18828   2
   0   2   3 7.19913 1.59128   4
   0   2   3 9.44830 2.01129   2
  -1  -2  -3 1076.73 27.0910   4
  -1  -2  -3 1058.09 26.7668   5
  -1  -2  -3 1059.57 27.3363   2
  -1  -2  -3 1069.57 25.6083   5
  -1  -2  -3 1071.41 27.5373   2
   1   2   3 1053.06 27.2847   4
   1   2   3 1093.92 27.7802   2
   1   2   3 1038.98 25.2284   5
   1   2   3 1084.55 27.1963   2
   1   2   3 1098.29 26.8922   5
  -2  -2  -3 64.4791 4.16455   2
  -2  -2  -3 67.0257 3.24786   5
  -2  -2  -3 69.9724 4.26458   2
  -2  -2  -3 72.5684 4.05887   5
  -2  -2  -3 73.6414 4.50271   4
   2   2   3 76.3411 4.65186   4
   2   2   3 62.3025 4.19497   2
   2   2   3 68.6339 2.75694   5
   2   2   3 68.3711 3.15858   5
   2   2   3 71.0543 4.08297   2
  -3  -2  -3 488.192 13.5939   5
  -3  -2  -3 488.309 15.6904   2
  -3  -2  -3 492.268 14.8846   2
  -3  -2  -3 463.754 15.3858   4
  -3  -2  -3 495.722 12.5802   5
   3   2   3 477.576 13.9573   2
  -4  -2  -3 0.45891 1.34933   4
  -4  -2  -3 2.39348 0.75413   5
  -4  -2  -3 2.01919 0.83475   5
  -4  -2  -3 1.47005 0.91500   2
  -4  -2  -3 1.90823 1.25383   2
   4   2   3 1.47910 1.08917   2
   4   2   3 1.76420 0.92585   2
  -5  -2  -3 105.245 5.03205   2
  -5  -2  -3 100.042 5.46674   2
  -5  -2  -3 92.6249 3.62373   5
  -5  -2  -3 94.7640 4.00986   5
   5   2   3 99.0543 4.29089   2
   5   2   3 87.9067 4.66017   2
  -6  -2  -3 82.5952 6.23822   4
  -6  -2  -3 79.8193 4.06245   2
  -6  -2  -3 90.3930 4.62036   2
  -6  -2  -3 73.4072 3.37499   5
  -6  -2  -3 76.6284 3.77933   5
  -7  -2  -3 22.8059 2.17137   5
  -7  -2  -3 24.1639 4.86147   4
  -7  -2  -3 24.6426 2.62441   5
  -7  -2  -3 21.3272 6.14207   3
  -8  -2  -3 46.7889 3.80240   5
  -8  -2  -3 56.1542 8.52131   3
  -8  -2  -3 48.0407 6.54899   4
  -8  -2  -3 42.3037 3.27891   5
  -8  -2  -3 34.5036 4.89016   4
  -9  -2  -3 2.50181 1.76503   5
  -9  -2  -3 2.12337 4.21655   4
  -9  -2  -3 0.26268 2.94628   4
  -9  -2  -3 0.93376 2.17644   5
  -9  -2  -3 2.24667 4.47390   3
  -8   3   3 -2.3787 2.70157   4
  -8   3   3 -2.9498 2.11314   3
  -8   3   3 -0.4303 1.79990   3
  -8   3   3 5.01620 2.60805   5
  -7   3   3 -3.1003 2.58680   4
  -7   3   3 -3.8512 1.57370   5
  -7   3   3 -1.0921 1.46036   3
  -7   3   3 1.94459 1.80049   5
  -6   3   3 16.7403 2.57193   3
  -6   3   3 20.0936 4.56711   4
  -6   3   3 16.8693 2.78150   5
  -6   3   3 18.9898 2.71727   2
  -6   3   3 15.3366 2.68970   5
  -6   3   3 16.3421 2.48198   2
   5  -3  -3 18.1761 3.89216   4
   5  -3  -3 24.3181 2.50858   2
   5  -3  -3 22.8639 2.63521   2
  -5   3   3 19.4515 4.34426   4
  -5   3   3 22.0851 2.98765   2
  -5   3   3 23.4085 2.48142   3
  -5   3   3 20.5353 3.16133   2
  -5   3   3 18.7860 2.53032   5
  -5   3   3 19.2707 2.54863   5
   4  -3  -3 10.9256 2.86826   4
   4  -3  -3 10.7625 2.49057   2
   4  -3  -3 12.0648 2.34861   2
  -4   3   3 11.2808 1.87411   5
  -4   3   3 12.5559 1.57913   3
  -4   3   3 10.9375 2.35082   2
  -4   3   3 6.15344 2.23876   2
  -4   3   3 10.6079 2.00068   5
   3  -3  -3 21.9821 3.19869   4
   3  -3  -3 16.4902 2.71808   2
  -3   3   3 15.8634 2.76732   2
  -3   3   3 19.5746 3.80800   4
  -3   3   3 18.0527 2.27832   5
  -3   3   3 17.8864 3.10640   2
  -3   3   3 18.1159 2.31181   5
  -3   3   3 15.1834 1.37163   3
   2  -3  -3 21.0612 1.39214   5
   2  -3  -3 21.5773 2.78913   4
   2  -3  -3 18.9262 1.44619   3
   2  -3  -3 22.4352 3.10078   2
   2  -3  -3 20.4702 1.33628   5
  -2   3   3 18.4450 2.22774   5
  -2   3   3 22.2647 1.52133   3
  -2   3   3 17.7889 2.83874   4
  -2   3   3 19.8959 2.40276   5
  -2   3   3 17.5647 2.86677   2
  -2   3   3 21.0677 2.79589   2
   1  -3  -3 0.28593 0.54286   3
   1  -3  -3 0.37037 0.99638   2
   1  -3  -3 0.08008 0.95316   2
   1  -3  -3 -0.1650 0.65190   5
   1  -3  -3 0.68009 1.02270   4
   1  -3  -3 0.48512 0.70581   5
  -1   3   3 0.46231 0.92757   4
  -1   3   3 1.13260 1.05755   5
  -1   3   3 -0.0754 0.98101   2
  -1   3   3 0.12407 0.97000   2
  -1   3   3 -0.0255 0.77646   5
   0  -3  -3 0.46092 0.79597   5
   0  -3  -3 0.87042 1.12629   2
   0  -3  -3 0.00557 0.97353   4
   0  -3  -3 -0.4467 0.75248   5
   0  -3  -3 -1.1054 0.72158   2
   0   3   3 0.57999 0.85545   4
   0   3   3 1.55845 1.15897   2
   0   3   3 1.16705 1.17777   5
   0   3   3 1.22843 0.89515   5
   0   3   3 -0.1220 1.09200   2
  -1  -3  -3 4.50709 1.62107   2
  -1  -3  -3 2.54028 1.29496   2
  -1  -3  -3 2.81132 1.07745   5
  -1  -3  -3 4.12916 1.53225   4
  -1  -3  -3 2.86984 1.26207   5
   1   3   3 0.98835 1.24461   2
   1   3   3 2.94436 1.48913   2
   1   3   3 3.14169 1.38748   5
   1   3   3 2.99248 1.61271   4
   1   3   3 1.98328 0.89895   5
  -2  -3  -3 156.964 7.99281   4
  -2  -3  -3 160.405 7.66668   2
  -2  -3  -3 153.996 6.05714   5
  -2  -3  -3 160.582 7.97920   2
  -2  -3  -3 148.249 7.06716   5
   2   3   3 152.143 5.37385   5
   2   3   3 152.984 7.84386   2
   2   3   3 158.835 7.44796   2
   2   3   3 166.369 8.19537   4
   2   3   3 149.239 6.31677   5
  -3  -3  -3 87.8026 5.74041   2
  -3  -3  -3 85.3178 5.31659   2
  -3  -3  -3 93.4264 4.19304   5
  -3  -3  -3 94.6629 6.37664   4
  -3  -3  -3 91.2366 5.12199   5
   3   3   3 67.1086 6.64775   2
   3   3   3 90.8633 5.22040   2
  -4  -3  -3 1.08082 0.96670   2
  -4  -3  -3 0.99717 0.79899   5
  -4  -3  -3 0.28096 1.32668   4
  -4  -3  -3 0.62591 0.86045   5
   4   3   3 2.34564 1.40976   2
   4   3   3 -0.0723 0.88979   2
  -5  -3  -3 186.218 10.5625   4
  -5  -3  -3 210.173 8.21980   2
  -5  -3  -3 198.233 7.74908   5
  -5  -3  -3 197.633 6.69796   5
  -5  -3  -3 203.393 9.15440   2
   5   3   3 191.687 7.31210   2
   5   3   3 201.931 8.55655   2
  -6  -3  -3 24.5536 2.75945   2
  -6  -3  -3 27.3514 2.99839   5
  -6  -3  -3 29.0739 2.40183   5
  -6  -3  -3 34.5640 3.49864   2
  -6  -3  -3 28.2837 5.71554   4
   6   3   3 28.5797 1.58781   2
  -7  -3  -3 38.3565 3.50839   5
  -7  -3  -3 29.0713 4.50372   4
  -7  -3  -3 30.9429 2.70758   5
  -7  -3  -3 22.9363 5.07819   4
  -7  -3  -3 27.5169 6.69520   3
  -8  -3  -3 -2.5547 2.13314   4
  -8  -3  -3 1.15201 1.37541   5
  -8  -3  -3 -2.1962 1.78679   5
  -8  -3  -3 0.61089 3.75207   3
  -8  -3  -3 -7.6905 3.41011   4
  -9  -3  -3 -2.8042 2.56481   4
  -9  -3  -3 -4.3587 2.17486   5
  -9  -3  -3 0.66654 4.64956   3
  -9  -3  -3 -4.1027 4.26494   4
  -9  -3  -3 5.52276 2.25420   5
  -8   4   3 15.4436 3.98377   5
  -8   4   3 18.5759 4.21589   5
  -8   4   3 11.9035 4.60567   4
  -7   4   3 109.191 5.70082   2
  -7   4   3 109.662 9.79509   4
  -7   4   3 111.800 7.41682   5
  -7   4   3 108.999 7.95725   5
   6  -4  -3 189.276 11.8120   4
  -6   4   3 175.116 8.79407   2
  -6   4   3 185.238 9.37717   2
  -6   4   3 187.598 12.0207   4
   5  -4  -3 111.096 6.84705   2
   5  -4  -3 95.6234 6.21213   2
   5  -4  -3 107.848 8.22027   4
  -5   4   3 105.030 7.56152   2
  -5   4   3 108.461 6.93319   5
  -5   4   3 124.037 8.99606   4
  -5   4   3 110.668 7.21403   2
  -5   4   3 102.917 6.29036   5
   4  -4  -3 299.615 13.7003   4
   4  -4  -3 325.384 13.7233   2
   4  -4  -3 322.171 12.9929   2
  -4   4   3 339.426 15.8005   2
  -4   4   3 329.184 14.8751   4
  -4   4   3 306.029 14.0395   2
  -4   4   3 334.168 12.6514   5
  -4   4   3 314.232 11.8492   5
   3  -4  -3 987.203 28.7222   4
   3  -4  -3 1006.36 29.6541   2
   3  -4  -3 963.737 28.4346   2
  -3   4   3 966.436 29.5543   4
  -3   4   3 941.464 26.2949   5
  -3   4   3 950.988 28.8639   2
  -3   4   3 922.409 29.5030   2
  -3   4   3 992.578 27.3689   5
   2  -4  -3 88.9365 6.16828   4
   2  -4  -3 87.3361 6.40534   2
   2  -4  -3 89.6449 2.82076   3
   2  -4  -3 96.5127 7.03770   2
   2  -4  -3 88.9284 4.36121   5
   2  -4  -3 84.3792 4.26538   5
  -2   4   3 94.7484 5.64985   5
  -2   4   3 89.7005 7.00018   2
  -2   4   3 88.2856 6.56208   2
  -2   4   3 93.5208 6.69066   4
  -2   4   3 83.9725 5.84112   5
   1  -4  -3 5352.81 122.044   2
   1  -4  -3 5220.23 124.421   2
  -1   4   3 5245.22 121.141   2
   0  -4  -3 117.783 7.10851   4
   0  -4  -3 125.803 7.74565   2
   0  -4  -3 131.732 6.69008   5
   0  -4  -3 135.622 8.20823   2
   0  -4  -3 119.269 6.76945   5
   0   4   3 135.385 7.95044   2
   0   4   3 131.534 7.79150   4
   0   4   3 134.012 8.27888   2
   0   4   3 124.662 6.31439   5
   0   4   3 134.241 7.45650   5
  -1  -4  -3 47.0119 4.25788   5
  -1  -4  -3 50.9235 4.81685   2
  -1  -4  -3 55.8979 4.75965   4
  -1  -4  -3 46.8065 4.77692   2
   1   4   3 45.1988 4.50081   2
   1   4   3 45.5832 4.80547   2
   1   4   3 50.7784 3.60444   5
   1   4   3 56.3887 4.95733   4
   1   4   3 52.4069 4.54071   5
  -2  -4  -3 571.549 16.8527   5
  -2  -4  -3 567.139 19.6966   2
  -2  -4  -3 580.412 19.7365   4
  -2  -4  -3 566.364 18.3723   5
  -2  -4  -3 580.506 19.2992   2
   2   4   3 579.954 15.6225   5
   2   4   3 598.052 20.1216   2
   2   4   3 594.746 20.1296   4
   2   4   3 567.632 17.4596   5
  -3  -4  -3 811.703 23.5456   5
  -3  -4  -3 785.456 24.1339   2
  -3  -4  -3 803.587 25.6164   4
  -3  -4  -3 818.749 25.2002   2
  -3  -4  -3 821.589 21.5236   5
   3   4   3 791.548 25.0405   2
   3   4   3 811.001 18.2991   5
   3   4   3 800.803 23.6299   2
   3   4   3 827.501 18.5749   5
  -4  -4  -3 654.141 21.7171   2
  -4  -4  -3 677.832 18.1113   5
  -4  -4  -3 662.103 20.6356   2
  -4  -4  -3 672.029 23.2806   4
  -4  -4  -3 648.705 19.9701   5
   4   4   3 665.552 19.9004   2
  -5  -4  -3 62.9611 5.52556   2
  -5  -4  -3 58.1940 6.49695   4
  -5  -4  -3 61.4503 4.80251   5
  -5  -4  -3 65.0499 4.86987   2
  -5  -4  -3 64.4763 3.90425   5
   5   4   3 62.7854 4.41250   2
   5   4   3 71.1989 5.51905   2
  -6  -4  -3 170.192 7.69048   2
  -6  -4  -3 170.310 11.3162   4
  -6  -4  -3 179.902 9.05765   2
  -6  -4  -3 172.053 6.86341   5
  -6  -4  -3 164.665 8.16271   5
   6   4   3 170.623 6.60541   2
   6   4   3 152.096 7.22501   2
  -7  -4  -3 29.0428 2.98063   5
  -7  -4  -3 33.9974 3.30959   2
  -7  -4  -3 32.0209 7.93518   3
  -7  -4  -3 38.8956 7.21640   4
  -7  -4  -3 31.7110 4.08939   5
  -8  -4  -3 0.64851 2.80580   4
  -8  -4  -3 11.5102 5.42188   3
  -8  -4  -3 7.97176 2.26493   5
  -8  -4  -3 10.5250 4.75097   4
  -8  -4  -3 4.35075 2.83034   5
  -9  -4  -3 -2.1654 2.99353   5
  -9  -4  -3 -1.4676 1.78560   5
  -9  -4  -3 1.81011 2.96224   4
  -9  -4  -3 5.45921 5.22465   4
  -9  -4  -3 -6.5133 4.52364   3
  -8   5   3 -0.9476 4.43980   5
  -8   5   3 3.86342 3.55702   5
  -8   5   3 -0.4171 0.91180   2
  -8   5   3 -1.2519 3.65050   4
   7  -5  -3 17.8688 1.88263   2
  -7   5   3 16.9820 3.54105   2
  -7   5   3 9.20736 4.13769   4
  -7   5   3 16.7172 4.26565   5
  -7   5   3 21.5124 4.69419   5
   6  -5  -3 6.35738 2.28265   2
   6  -5  -3 0.68577 2.24760   2
  -6   5   3 4.89475 3.97982   4
  -6   5   3 -2.5804 1.84817   2
  -6   5   3 1.14931 2.28905   5
  -6   5   3 3.59243 2.80605   2
  -6   5   3 3.78321 2.48038   5
   5  -5  -3 18.7791 3.76059   2
   5  -5  -3 21.2566 3.69616   2
   5  -5  -3 19.1280 4.09576   4
  -5   5   3 20.8656 4.33911   5
  -5   5   3 15.7217 3.73663   2
  -5   5   3 7.47968 3.57406   4
  -5   5   3 7.72558 3.18193   2
  -5   5   3 16.7824 3.56058   5
   4  -5  -3 12.4551 3.29610   4
   4  -5  -3 15.1972 3.51907   2
   4  -5  -3 4.39325 2.82796   2
  -4   5   3 12.1663 2.86962   5
  -4   5   3 9.57593 2.89489   2
  -4   5   3 12.6750 3.46373   5
  -4   5   3 17.4209 4.34760   4
  -4   5   3 19.9986 4.48073   2
   3  -5  -3 45.2308 5.22545   2
   3  -5  -3 39.0381 4.88153   4
   3  -5  -3 43.4432 5.44940   2
  -3   5   3 51.7942 5.61151   4
  -3   5   3 44.5121 5.17908   2
  -3   5   3 40.0653 4.19772   5
  -3   5   3 42.9585 4.89728   5
  -3   5   3 54.4250 6.07102   2
   2  -5  -3 0.90864 1.78943   2
   2  -5  -3 3.42042 0.61317   3
   2  -5  -3 6.67598 2.20630   4
   2  -5  -3 5.73870 0.83281   3
   2  -5  -3 0.47394 1.52053   2
   2  -5  -3 1.71400 1.43714   5
   2  -5  -3 2.71306 1.29749   5
  -2   5   3 4.64617 2.28145   2
  -2   5   3 2.75795 1.74696   5
  -2   5   3 1.85984 1.84257   2
  -2   5   3 5.77583 2.12103   5
  -2   5   3 6.47592 2.46989   4
   1  -5  -3 117.727 6.77934   5
   1  -5  -3 124.343 8.92752   2
   1  -5  -3 110.719 7.55773   4
   1  -5  -3 125.682 8.52618   2
  -1   5   3 125.411 7.18772   5
  -1   5   3 121.572 8.37262   4
  -1   5   3 130.287 8.12152   5
  -1   5   3 128.979 9.10891   2
  -1   5   3 133.533 8.84888   2
   0  -5  -3 11.0738 3.27630   2
   0  -5  -3 15.5926 3.63058   2
   0  -5  -3 16.9345 3.63165   4
   0  -5  -3 21.4334 3.11477   5
   0  -5  -3 15.9391 3.08893   5
   0   5   3 21.5750 3.65385   4
   0   5   3 15.8883 3.78756   2
   0   5   3 14.0505 3.40793   2
   0   5   3 19.5717 3.28364   5
  -1  -5  -3 179.615 9.57930   5
  -1  -5  -3 188.968 10.1578   4
  -1  -5  -3 192.683 10.9916   2
  -1  -5  -3 191.096 9.02612   5
  -1  -5  -3 201.462 10.8398   2
   1   5   3 197.997 11.1793   2
   1   5   3 179.641 10.4180   4
   1   5   3 193.186 9.85487   5
  -2  -5  -3 46.0972 4.15071   5
  -2  -5  -3 52.1077 5.45942   4
  -2  -5  -3 55.1593 5.41327   2
  -2  -5  -3 57.0546 5.85985   2
   2   5   3 43.2060 4.84007   2
   2   5   3 66.9490 6.32458   4
   2   5   3 50.0848 3.66045   5
   2   5   3 47.5808 4.50458   5
   2   5   3 53.3383 5.62620   2
  -3  -5  -3 429.591 17.8701   4
  -3  -5  -3 446.117 17.8789   2
  -3  -5  -3 432.415 14.5150   5
  -3  -5  -3 445.736 18.0816   5
  -3  -5  -3 427.175 16.8262   2
   3   5   3 449.215 12.0908   5
   3   5   3 436.989 13.1627   5
   3   5   3 439.312 17.8779   2
   3   5   3 423.384 16.3216   2
  -4  -5  -3 30.9427 4.10696   5
  -4  -5  -3 34.3295 4.17675   2
  -4  -5  -3 33.5708 4.93775   4
  -4  -5  -3 41.9282 3.65836   5
  -4  -5  -3 43.6302 5.13649   2
   4   5   3 43.5225 5.11943   2
   4   5   3 45.4435 4.54347   2
  -5  -5  -3 68.0799 4.61555   5
  -5  -5  -3 65.7669 6.34145   2
  -5  -5  -3 72.2396 7.35704   4
  -5  -5  -3 73.3182 5.83115   5
  -5  -5  -3 72.1053 6.89183   2
   5   5   3 54.2175 5.62843   2
   5   5   3 71.2510 5.36688   2
  -6  -5  -3 0.38728 1.76216   2
  -6  -5  -3 0.34350 1.35016   2
  -6  -5  -3 -0.3200 1.15526   5
  -6  -5  -3 1.90289 2.97158   5
  -6  -5  -3 0.09350 2.73792   4
  -6  -5  -3 -1.4098 2.07146   3
   6   5   3 -1.5436 1.23445   2
   6   5   3 1.38588 1.60930   2
  -7  -5  -3 5.93785 1.92880   2
  -7  -5  -3 -0.9631 2.71648   3
  -7  -5  -3 0.71389 3.25860   4
  -7  -5  -3 0.98461 1.42917   2
   7   5   3 1.82086 1.11161   2
   7   5   3 2.01219 0.90893   2
  -8  -5  -3 11.0345 5.11038   3
  -8  -5  -3 9.53657 3.19510   5
  -8  -5  -3 0.95403 2.81189   4
  -8  -5  -3 5.65718 2.01500   5
  -9  -5  -3 -4.2886 4.20415   3
  -9  -5  -3 3.04897 2.25716   5
  -9  -5  -3 3.11162 3.19869   4
  -8   6   3 0.44513 4.52219   4
  -8   6   3 -2.5249 3.84158   5
  -8   6   3 1.82010 2.11144   2
  -8   6   3 -0.1747 2.14005   2
   7  -6  -3 6.44053 2.66930   2
  -7   6   3 6.13988 3.81967   4
  -7   6   3 19.6461 5.09311   5
  -7   6   3 14.3860 3.49569   2
  -7   6   3 8.42141 2.93274   2
   6  -6  -3 9.08033 3.71321   2
   6  -6  -3 5.61622 4.10065   4
  -6   6   3 10.4429 4.48221   2
  -6   6   3 16.6997 4.54098   5
  -6   6   3 11.0661 3.90775   2
  -6   6   3 9.21889 4.37507   5
  -6   6   3 13.8747 5.32131   4
   5  -6  -3 31.6472 4.81940   4
  -5   6   3 35.6423 5.93003   4
  -5   6   3 27.6853 5.48592   5
  -5   6   3 25.7127 5.32297   2
  -5   6   3 38.4307 5.65589   2
  -5   6   3 26.8227 4.37705   5
   4  -6  -3 131.298 9.89353   2
   4  -6  -3 146.944 10.2240   2
   4  -6  -3 148.190 9.69925   4
  -4   6   3 155.855 10.4016   5
  -4   6   3 142.145 10.1069   2
  -4   6   3 146.888 10.8492   2
  -4   6   3 137.610 8.72017   5
  -4   6   3 139.555 10.5762   4
   3  -6  -3 166.943 6.24769   5
   3  -6  -3 169.898 11.2327   2
   3  -6  -3 166.672 6.31121   5
   3  -6  -3 154.752 11.1003   2
   3  -6  -3 156.659 9.85578   4
  -3   6   3 153.976 10.9322   2
  -3   6   3 181.686 12.0733   2
  -3   6   3 174.283 11.3805   4
  -3   6   3 161.949 10.5433   5
  -3   6   3 168.925 9.58214   5
   2  -6  -3 313.805 9.00914   3
   2  -6  -3 324.316 12.0921   5
   2  -6  -3 318.738 16.1840   2
   2  -6  -3 328.278 8.64340   3
   2  -6  -3 311.311 12.2123   5
   2  -6  -3 314.881 15.5417   2
   2  -6  -3 297.696 13.9918   4
  -2   6   3 320.910 16.4731   2
  -2   6   3 301.052 13.3399   5
  -2   6   3 314.743 15.6903   2
  -2   6   3 336.262 15.3147   5
  -2   6   3 330.026 15.8310   4
   1  -6  -3 384.429 16.5327   4
   1  -6  -3 427.503 19.0065   2
   1  -6  -3 419.884 18.3396   2
   1  -6  -3 429.547 15.5167   5
   1  -6  -3 417.085 15.8403   5
  -1   6   3 423.106 19.1042   2
  -1   6   3 418.034 17.5382   5
  -1   6   3 384.431 15.3604   5
  -1   6   3 406.977 18.1720   2
  -1   6   3 428.031 18.1939   4
   0  -6  -3 10.2306 3.57224   2
   0  -6  -3 13.0373 3.66459   2
   0  -6  -3 8.79630 2.82893   5
   0  -6  -3 12.7075 3.45176   4
   0  -6  -3 11.8504 3.34212   5
   0   6   3 16.8224 4.60173   5
   0   6   3 13.3632 4.06495   2
  -1  -6  -3 501.468 18.9810   5
  -1  -6  -3 499.551 21.0263   2
  -1  -6  -3 503.636 19.8143   4
  -1  -6  -3 507.816 20.4004   2
   1   6   3 463.025 19.6256   2
   1   6   3 501.435 16.8080   5
   1   6   3 513.781 21.2901   2
   1   6   3 554.560 19.6772   5
  -2  -6  -3 99.5671 8.46711   2
  -2  -6  -3 99.8360 7.51713   5
  -2  -6  -3 107.509 8.23200   2
  -2  -6  -3 92.3058 7.94089   4
  -2  -6  -3 99.1615 7.70031   5
   2   6   3 97.7941 8.33647   4
   2   6   3 97.0163 7.84689   2
   2   6   3 101.631 8.56102   2
   2   6   3 100.449 7.13457   5
   2   6   3 100.931 5.75596   5
  -3  -6  -3 397.599 18.1091   4
  -3  -6  -3 408.762 16.6467   5
  -3  -6  -3 375.264 14.7159   5
  -3  -6  -3 420.686 17.6369   2
  -3  -6  -3 416.906 18.4315   2
   3   6   3 399.587 12.2435   5
   3   6   3 398.796 16.8825   2
   3   6   3 409.557 18.2657   2
   3   6   3 397.599 13.8893   5
  -4  -6  -3 2.69436 2.34272   4
  -4  -6  -3 3.47724 2.28196   5
  -4  -6  -3 2.43454 1.73071   2
  -4  -6  -3 4.46978 1.92395   5
  -4  -6  -3 3.80668 2.34641   2
   4   6   3 3.05091 1.97297   2
   4   6   3 3.82479 2.44993   2
  -5  -6  -3 24.7482 4.11043   2
  -5  -6  -3 41.8700 5.53560   2
  -5  -6  -3 34.8211 3.94311   5
  -5  -6  -3 36.9732 5.71299   4
  -5  -6  -3 25.7930 4.45478   5
  -6  -6  -3 -6.2122 2.81717   3
  -6  -6  -3 0.51857 2.92013   4
  -6  -6  -3 4.31488 2.10388   5
  -6  -6  -3 1.86025 2.04136   2
  -6  -6  -3 -1.1044 2.26586   2
  -6  -6  -3 4.36010 2.58624   5
   6   6   3 4.23894 2.00576   2
   6   6   3 3.58475 2.24670   2
  -7  -6  -3 31.6393 5.34820   2
  -7  -6  -3 36.4777 4.34480   2
  -7  -6  -3 36.5079 8.89353   3
  -7  -6  -3 42.0485 4.45429   5
  -7  -6  -3 35.8895 5.52776   5
  -7  -6  -3 38.5492 7.25869   4
   7   6   3 29.2764 3.29249   2
   7   6   3 34.0655 6.41124   2
  -8  -6  -3 0.47217 1.90663   5
  -8  -6  -3 -1.1793 3.63148   3
  -8  -6  -3 -2.7590 1.61239   2
  -8  -6  -3 -3.8482 3.06669   5
  -9  -6  -3 10.3359 6.54623   3
  -9  -6  -3 5.02724 2.95686   5
  -7   7   3 -1.6630 2.86474   2
  -7   7   3 9.25090 4.87964   4
  -7   7   3 -0.9631 2.98103   2
  -7   7   3 4.90168 4.36737   5
   6  -7  -3 -0.4817 2.85307   4
   6  -7  -3 -1.3125 2.72905   2
  -6   7   3 5.21777 3.62721   5
  -6   7   3 0.79037 2.83780   2
  -6   7   3 -1.5311 2.96598   5
  -6   7   3 -0.3493 3.36827   4
   5  -7  -3 16.8935 4.25222   4
   5  -7  -3 15.8798 4.58804   2
  -5   7   3 22.9091 5.04158   5
  -5   7   3 18.1314 4.54254   2
  -5   7   3 10.3241 4.09553   4
  -5   7   3 15.2499 4.68550   5
   4  -7  -3 26.3168 4.60139   4
   4  -7  -3 19.6916 4.80033   2
  -4   7   3 24.3680 5.44287   5
  -4   7   3 21.9393 5.34498   2
  -4   7   3 31.0019 6.25547   4
  -4   7   3 21.6804 4.41901   5
  -4   7   3 27.2136 6.30610   2
   3  -7  -3 52.8995 3.96967   5
   3  -7  -3 48.3784 6.48444   2
   3  -7  -3 47.2991 6.51764   2
   3  -7  -3 45.3066 3.78345   5
   3  -7  -3 49.1260 5.81540   4
  -3   7   3 49.9583 7.09552   2
  -3   7   3 38.1015 5.30457   5
  -3   7   3 56.7906 6.96546   5
  -3   7   3 51.2243 6.56849   4
  -3   7   3 42.4837 6.47765   2
   2  -7  -3 5.36494 2.92311   2
   2  -7  -3 3.78349 2.54276   4
   2  -7  -3 5.86866 2.46043   5
   2  -7  -3 5.88036 1.35614   3
   2  -7  -3 7.24200 1.41074   3
   2  -7  -3 7.65499 2.27772   5
   2  -7  -3 8.46551 3.58605   2
  -2   7   3 9.59892 3.61183   4
  -2   7   3 3.68060 2.18892   5
  -2   7   3 4.81794 2.97224   5
  -2   7   3 3.42549 2.95451   2
  -2   7   3 7.30758 3.65049   2
   1  -7  -3 7.15834 2.97968   5
   1  -7  -3 8.67193 3.28489   4
   1  -7  -3 10.8761 3.83995   2
   1  -7  -3 7.58388 2.62491   5
   1  -7  -3 11.4908 3.84604   2
   1  -7  -3 6.86231 2.20530   3
  -1   7   3 9.01355 3.36872   5
  -1   7   3 7.35371 3.76958   2
  -1   7   3 8.47963 3.38611   2
  -1   7   3 9.09384 2.92338   5
  -1   7   3 11.2842 3.88134   4
   0  -7  -3 2.09150 2.34989   2
   0  -7  -3 4.11835 2.26262   5
   0  -7  -3 4.62095 2.50384   2
   0  -7  -3 0.29394 1.68840   4
   0  -7  -3 3.04177 2.11468   5
   0   7   3 6.06333 2.79965   4
   0   7   3 0.86575 1.83106   5
   0   7   3 5.42824 2.72512   2
   0   7   3 1.68845 2.47523   2
  -1  -7  -3 -2.8625 1.71329   5
  -1  -7  -3 1.32186 1.90231   4
  -1  -7  -3 0.37929 1.64610   5
  -1  -7  -3 -0.2061 1.91337   2
  -1  -7  -3 0.55055 1.94160   2
   1   7   3 -0.9253 1.97020   4
   1   7   3 2.77245 1.71763   5
   1   7   3 0.75310 2.04805   2
   1   7   3 -1.0573 2.10391   2
   1   7   3 -0.1356 1.84815   5
  -2  -7  -3 1.22737 2.04129   2
  -2  -7  -3 3.74410 2.19273   5
  -2  -7  -3 2.13583 1.82236   4
  -2  -7  -3 1.03951 2.04066   5
  -2  -7  -3 -1.0652 1.70305   2
   2   7   3 1.69601 2.40315   4
   2   7   3 1.73654 1.94972   2
   2   7   3 4.03659 1.71832   5
   2   7   3 3.95082 2.98879   2
  -3  -7  -3 26.3863 5.74051   4
  -3  -7  -3 29.3430 4.09454   5
  -3  -7  -3 31.7410 5.55684   2
  -3  -7  -3 24.9265 5.38384   2
  -3  -7  -3 28.4548 4.59823   5
   3   7   3 31.3737 4.04456   5
   3   7   3 29.5765 5.19899   2
   3   7   3 31.1145 5.74474   2
   3   7   3 29.7289 3.05499   5
  -4  -7  -3 2.40331 2.22833   2
  -4  -7  -3 3.06543 2.01562   2
  -4  -7  -3 4.16667 2.60151   5
  -4  -7  -3 2.73021 2.66904   4
  -4  -7  -3 1.85225 1.91223   5
   4   7   3 5.13851 3.17413   2
   4   7   3 2.40907 0.94495   5
   4   7   3 3.44126 0.90316   5
  -5  -7  -3 13.3796 5.22492   3
  -5  -7  -3 19.8167 5.10209   4
  -5  -7  -3 24.7507 3.88053   5
  -5  -7  -3 19.1290 4.24621   2
  -5  -7  -3 21.5880 4.77744   5
  -5  -7  -3 17.0100 4.87914   2
   5   7   3 14.2611 4.08352   2
   5   7   3 17.9713 4.24992   2
  -6  -7  -3 3.18326 3.33971   4
  -6  -7  -3 -1.7389 1.50169   5
  -6  -7  -3 0.38614 1.90721   2
  -6  -7  -3 -4.1049 1.71522   2
  -6  -7  -3 -0.9996 2.53235   5
   6   7   3 -3.4988 2.34120   2
  -7  -7  -3 0.86349 3.14014   5
  -7  -7  -3 -0.8879 2.11781   5
  -7  -7  -3 -0.8317 1.85804   2
  -7  -7  -3 2.26491 3.89844   3
   7   7   3 5.21309 2.64279   2
  -8  -7  -3 2.81711 2.04328   2
  -8  -7  -3 4.87557 2.53439   5
  -8  -7  -3 2.68788 4.36222   3
  -8  -7  -3 0.41990 2.20329   2
  -8  -7  -3 6.65643 4.25667   5
  -9  -7  -3 7.27358 7.00627   3
  -9  -7  -3 3.06969 3.14796   5
  -7   8   3 6.00186 4.82564   4
  -7   8   3 12.0121 4.34615   2
  -7   8   3 12.0037 5.13266   5
  -7   8   3 6.72023 3.85528   2
   6  -8  -3 11.4227 4.89096   2
  -6   8   3 12.9527 4.97916   2
  -6   8   3 10.0855 4.57111   4
  -6   8   3 10.4986 4.93958   2
   5  -8  -3 1.50459 3.41195   4
  -5   8   3 3.53964 3.35372   2
  -5   8   3 3.02273 3.29360   4
  -5   8   3 4.65867 3.48466   5
  -5   8   3 -0.8973 2.74085   5
  -5   8   3 5.99748 3.23883   2
   4  -8  -3 113.062 10.5093   2
   4  -8  -3 108.280 9.60835   4
  -4   8   3 97.1590 9.67283   5
  -4   8   3 97.8320 11.5162   2
  -4   8   3 103.401 9.93916   4
  -4   8   3 99.4780 9.78925   2
  -4   8   3 97.4361 8.84138   5
   3  -8  -3 118.531 6.77060   5
   3  -8  -3 121.036 7.05754   5
   3  -8  -3 128.310 11.3451   2
  -3   8   3 117.011 10.0770   5
  -3   8   3 120.788 11.0876   2
  -3   8   3 123.201 10.6030   5
  -3   8   3 111.785 10.4334   4
  -3   8   3 124.863 10.9352   2
   2  -8  -3 6.55337 3.00131   4
   2  -8  -3 4.22118 1.43423   3
   2  -8  -3 3.34707 2.45761   5
   2  -8  -3 2.42113 2.69303   2
   2  -8  -3 6.49608 2.72185   5
   2  -8  -3 6.97754 1.55513   3
   2  -8  -3 2.38057 3.19235   2
  -2   8   3 5.07824 3.35427   2
  -2   8   3 1.09417 2.60822   5
  -2   8   3 -0.9762 2.88700   2
  -2   8   3 3.66731 2.94897   4
  -2   8   3 2.53200 2.26104   5
   1  -8  -3 153.032 10.3102   5
   1  -8  -3 162.926 12.1573   2
   1  -8  -3 169.886 13.0042   2
   1  -8  -3 157.971 9.81363   5
   1  -8  -3 164.108 11.2188   4
   1  -8  -3 167.976 9.15083   3
  -1   8   3 186.561 10.8433   5
  -1   8   3 187.518 13.0808   2
  -1   8   3 165.581 13.0347   2
  -1   8   3 166.016 11.8373   5
  -1   8   3 188.314 12.8989   4
   0  -8  -3 594.014 26.1362   2
   0  -8  -3 597.505 22.0231   5
   0  -8  -3 555.945 21.6040   3
   0  -8  -3 600.268 23.0320   5
   0  -8  -3 569.766 24.9532   2
   0  -8  -3 572.014 23.4282   4
   0   8   3 588.770 25.0020   4
   0   8   3 574.710 24.8673   2
   0   8   3 622.401 24.3609   5
   0   8   3 601.821 26.4361   2
  -1  -8  -3 102.697 9.93367   2
  -1  -8  -3 82.7225 8.01855   3
  -1  -8  -3 91.5932 8.62273   4
  -1  -8  -3 94.1318 9.33251   2
  -1  -8  -3 94.4750 7.74984   5
  -1  -8  -3 104.489 8.75369   5
   1   8   3 99.4300 9.68852   2
   1   8   3 96.5056 9.33453   4
   1   8   3 104.418 9.19136   2
   1   8   3 98.2242 8.57986   5
   1   8   3 97.7596 7.15902   5
  -2  -8  -3 289.714 16.2545   4
  -2  -8  -3 300.847 17.4282   2
  -2  -8  -3 287.216 15.3290   5
  -2  -8  -3 303.204 16.7844   2
  -2  -8  -3 301.076 14.5727   5
   2   8   3 304.319 17.3150   4
   2   8   3 266.069 12.0561   5
   2   8   3 314.227 17.8545   2
   2   8   3 295.538 16.4015   2
   2   8   3 311.960 15.1786   5
  -3  -8  -3 67.4938 8.02836   2
  -3  -8  -3 65.4828 7.53424   2
  -3  -8  -3 64.7895 7.30178   5
  -3  -8  -3 67.9334 6.72131   5
  -3  -8  -3 75.8937 8.41355   4
   3   8   3 74.2273 8.40529   2
   3   8   3 65.4204 6.23339   5
   3   8   3 68.6172 5.03241   5
  -4  -8  -3 37.4574 5.09497   5
  -4  -8  -3 27.1056 6.01322   2
  -4  -8  -3 34.6679 5.84244   2
  -4  -8  -3 38.8135 8.30275   3
  -4  -8  -3 37.4423 6.36011   4
  -4  -8  -3 36.5943 5.88738   5
   4   8   3 34.0854 3.37764   5
   4   8   3 34.4200 2.88578   5
   4   8   3 40.6188 5.67178   2
   4   8   3 39.4332 6.01605   2
  -5  -8  -3 25.4924 6.56139   4
  -5  -8  -3 16.9113 4.91849   2
  -5  -8  -3 22.4892 5.35357   2
  -5  -8  -3 25.6764 5.44602   5
  -5  -8  -3 25.9396 6.84036   3
   5   8   3 11.8919 4.57971   2
  -6  -8  -3 36.1165 6.58047   5
  -6  -8  -3 33.0016 8.49698   3
  -6  -8  -3 42.7358 5.46427   5
  -6  -8  -3 33.7072 5.52959   2
  -7  -8  -3 6.17170 2.94173   2
  -7  -8  -3 0.26717 2.14693   5
  -7  -8  -3 1.89773 3.93949   3
  -7  -8  -3 -0.4471 2.59097   2
   7   8   3 -3.9111 2.98297   2
  -8  -8  -3 25.6713 9.14232   3
  -8  -8  -3 21.2255 5.07966   5
  -8  -8  -3 33.2485 7.17492   5
  -8  -8  -3 28.9629 4.98046   2
  -8  -8  -3 34.2790 5.63592   2
   8   8   3 17.3279 4.05272   2
  -7   9   3 15.7381 6.25690   5
   6  -9  -3 -3.0614 4.09050   2
  -6   9   3 2.62088 4.64135   2
  -6   9   3 -0.6774 4.17493   5
  -6   9   3 7.60044 4.25108   2
  -6   9   3 6.87086 4.66295   4
   5  -9  -3 1.49678 3.92075   2
  -5   9   3 2.82212 3.64072   2
  -5   9   3 2.06818 3.94566   5
  -5   9   3 3.50526 3.51338   2
  -5   9   3 4.72481 3.54920   4
   4  -9  -3 50.2778 9.30518   2
  -4   9   3 56.0126 7.86237   4
  -4   9   3 53.9240 7.90683   2
  -4   9   3 62.2631 8.57988   5
  -4   9   3 58.8813 8.46530   2
   3  -9  -3 4.66477 3.38589   4
   3  -9  -3 1.76935 3.83793   2
   3  -9  -3 3.31607 2.44541   5
  -3   9   3 6.09358 4.06872   2
  -3   9   3 7.56237 4.39153   5
  -3   9   3 8.63622 4.69913   2
  -3   9   3 3.63504 3.08691   4
  -3   9   3 6.19972 3.86845   5
   2  -9  -3 82.1628 7.07334   5
   2  -9  -3 54.0470 6.51505   5
   2  -9  -3 67.9902 7.87300   4
   2  -9  -3 75.2170 10.2560   2
   2  -9  -3 71.4030 4.55172   3
   2  -9  -3 70.0416 4.49131   3
   2  -9  -3 57.0058 9.74464   2
  -2   9   3 58.2438 6.96028   5
  -2   9   3 65.2060 9.01711   2
  -2   9   3 72.1285 9.20969   2
  -2   9   3 65.6232 8.31583   5
  -2   9   3 88.1598 9.42481   4
   1  -9  -3 -3.7031 2.58864   5
   1  -9  -3 4.66007 3.17134   2
   1  -9  -3 4.60771 2.30730   5
   1  -9  -3 3.28128 2.63398   4
   1  -9  -3 -1.5245 1.50774   3
   1  -9  -3 -2.4913 2.44985   2
  -1   9   3 0.09810 2.36694   5
  -1   9   3 2.38503 2.83850   4
  -1   9   3 0.23383 2.12871   5
  -1   9   3 5.86177 3.38629   2
  -1   9   3 2.21895 3.22788   2
   0  -9  -3 -6.3200 2.31593   4
   0  -9  -3 -3.8772 2.44422   2
   0  -9  -3 -1.7437 1.48778   5
   0  -9  -3 1.94038 2.91616   2
   0   9   3 3.86361 2.74409   2
   0   9   3 -0.1045 2.19567   2
   0   9   3 -4.8893 1.95057   5
   0   9   3 -0.6699 1.77222   4
  -1  -9  -3 6.35387 3.88216   2
  -1  -9  -3 15.6260 4.51335   3
  -1  -9  -3 12.7803 4.32083   5
  -1  -9  -3 11.9743 3.76074   5
  -1  -9  -3 16.0715 4.66994   4
  -1  -9  -3 14.4404 4.89064   2
   1   9   3 15.3847 4.43541   2
   1   9   3 19.2365 5.33540   4
   1   9   3 19.8267 5.71771   2
   1   9   3 15.8622 4.06612   5
   1   9   3 18.6109 4.98517   5
  -2  -9  -3 31.5232 7.12108   2
  -2  -9  -3 30.6426 6.21988   4
  -2  -9  -3 38.1881 7.55991   2
  -2  -9  -3 36.1328 5.31691   5
  -2  -9  -3 35.3095 7.33374   3
  -2  -9  -3 29.6744 6.26604   5
   2   9   3 38.8842 4.41569   5
   2   9   3 30.9433 6.61362   2
   2   9   3 33.9473 7.07958   4
   2   9   3 35.1505 5.85971   5
   2   9   3 37.8119 6.73081   2
  -3  -9  -3 -0.8978 2.42453   5
  -3  -9  -3 0.79095 1.97557   5
  -3  -9  -3 1.69080 2.57134   2
  -3  -9  -3 -1.4340 2.35640   2
  -3  -9  -3 -3.7407 2.48819   4
   3   9   3 1.34408 2.28270   2
   3   9   3 -0.9160 2.40046   2
   3   9   3 0.39820 2.16372   5
   3   9   3 0.79427 1.58107   5
  -4  -9  -3 3.31226 3.22587   2
  -4  -9  -3 5.20174 3.37633   3
  -4  -9  -3 3.92725 2.61408   5
  -4  -9  -3 -0.2262 2.87988   5
  -4  -9  -3 1.18470 2.97595   2
  -4  -9  -3 -1.7282 3.05961   4
   4   9   3 -1.4851 2.92925   2
   4   9   3 1.19372 1.42676   5
   4   9   3 0.08086 1.75112   5
  -5  -9  -3 2.99947 2.53685   5
  -5  -9  -3 2.00213 3.65868   3
  -5  -9  -3 4.59257 3.69312   5
  -5  -9  -3 3.75244 3.25732   2
   5   9   3 4.75604 4.07971   2
  -6  -9  -3 11.3017 3.94515   5
  -6  -9  -3 6.86916 4.46370   3
  -6  -9  -3 -7.8431 3.93818   5
  -6  -9  -3 4.63609 3.39758   2
  -6  -9  -3 5.00079 3.36109   2
  -7  -9  -3 16.4406 5.09471   2
  -7  -9  -3 7.90822 3.40439   5
  -7  -9  -3 4.51085 5.30338   3
  -7  -9  -3 16.9201 4.59689   2
   7   9   3 7.25555 3.71953   2
  -8  -9  -3 11.0960 4.05772   5
  -8  -9  -3 8.27746 4.21752   2
  -8  -9  -3 15.1148 7.43944   3
  -8  -9  -3 8.64704 3.66258   2
   6 -10  -3 25.7085 7.79344   2
  -6  10   3 52.0685 9.01407   2
  -6  10   3 24.2403 8.43658   5
  -6  10   3 38.3769 8.70437   4
   5 -10  -3 0.56037 4.68569   2
  -5  10   3 4.22297 4.51327   5
  -5  10   3 2.31924 3.90575   2
  -5  10   3 5.74195 4.40578   4
  -5  10   3 13.6298 5.26995   2
   4 -10  -3 12.3166 5.30773   2
   4 -10  -3 19.7046 2.31453   5
   4 -10  -3 15.9753 2.33644   5
  -4  10   3 6.57661 5.84826   2
  -4  10   3 26.9945 6.99350   5
  -4  10   3 21.7848 6.63834   2
  -4  10   3 18.4332 5.97793   4
   3 -10  -3 23.1807 4.36323   5
   3 -10  -3 25.2775 4.13937   5
  -3  10   3 23.6644 8.12590   5
  -3  10   3 15.9010 5.41716   4
  -3  10   3 15.3176 6.00571   2
  -3  10   3 24.0206 6.88832   2
   2 -10  -3 192.879 15.7038   2
   2 -10  -3 197.084 8.42210   3
   2 -10  -3 205.079 12.4995   5
   2 -10  -3 189.013 11.2392   5
   2 -10  -3 184.315 8.29179   3
  -2  10   3 181.273 14.7462   4
  -2  10   3 221.680 16.8197   2
  -2  10   3 176.979 14.9957   2
  -2  10   3 185.467 14.3882   5
   1 -10  -3 35.0448 8.64744   2
   1 -10  -3 51.8941 6.35479   5
   1 -10  -3 40.9425 6.95363   4
   1 -10  -3 52.3241 8.71204   2
   1 -10  -3 53.8931 5.68234   3
   1 -10  -3 41.2434 6.94385   5
  -1  10   3 51.6970 8.60409   2
  -1  10   3 64.9541 8.29496   5
  -1  10   3 59.5067 8.53726   2
  -1  10   3 73.1693 9.00747   4
   0 -10  -3 303.473 15.8915   5
   0 -10  -3 301.403 15.6694   3
   0 -10  -3 318.547 20.1129   2
   0 -10  -3 264.136 17.8726   2
   0 -10  -3 267.049 16.7036   4
   0 -10  -3 272.234 15.8820   5
   0  10   3 252.025 17.2806   2
   0  10   3 293.176 18.5684   4
   0  10   3 274.663 19.0827   2
   0  10   3 309.048 17.8265   5
  -1 -10  -3 -0.8945 2.57645   4
  -1 -10  -3 0.40605 3.29467   5
  -1 -10  -3 3.88099 2.68319   5
  -1 -10  -3 6.59881 4.03053   2
  -1 -10  -3 1.68799 3.80041   2
  -1 -10  -3 11.2640 3.98084   3
   1  10   3 8.72443 3.10128   5
   1  10   3 1.72605 2.70878   2
   1  10   3 5.77636 3.46702   4
   1  10   3 10.7966 4.49606   2
   1  10   3 10.2029 3.76598   5
  -2 -10  -3 -0.9939 1.90062   5
  -2 -10  -3 3.32497 3.35984   2
  -2 -10  -3 1.77639 3.22878   2
  -2 -10  -3 -0.7832 2.52250   3
   2  10   3 4.30477 2.32218   5
   2  10   3 -4.3964 2.12739   5
   2  10   3 4.57944 3.32293   2
   2  10   3 -0.3606 2.85583   2
   2  10   3 3.03679 2.79707   4
  -3 -10  -3 15.8033 5.43625   2
  -3 -10  -3 6.74703 3.90569   3
  -3 -10  -3 19.2066 4.76999   5
  -3 -10  -3 10.8987 4.69694   2
   3  10   3 16.0171 4.34742   5
   3  10   3 11.4105 3.15704   5
   3  10   3 8.59802 4.68982   2
  -4 -10  -3 50.2668 7.57820   2
  -4 -10  -3 55.9486 7.07657   5
  -4 -10  -3 58.1602 9.24209   3
   4  10   3 48.1544 4.45268   5
   4  10   3 50.8053 8.22210   2
  -5 -10  -3 166.808 11.8746   5
  -5 -10  -3 140.882 15.0710   3
  -5 -10  -3 161.665 13.7725   2
  -5 -10  -3 154.543 12.8157   2
   5  10   3 139.311 13.1106   2
  -6 -10  -3 9.10872 6.38374   3
  -6 -10  -3 22.0392 5.60229   2
  -6 -10  -3 25.6471 6.34581   2
   6  10   3 22.7904 6.22112   2
  -7 -10  -3 112.112 10.4444   2
  -7 -10  -3 118.537 11.8559   2
  -7 -10  -3 94.4025 13.3281   3
  -7 -10  -3 122.949 10.7502   5
  -8 -10  -3 37.9977 7.36766   5
  -8 -10  -3 40.0218 11.1509   3
  -8 -10  -3 21.2330 6.47293   2
  -8 -10  -3 19.3446 5.94854   2
   5 -11  -3 13.0298 6.20658   2
  -5  11   3 9.52548 6.09581   5
  -5  11   3 12.3441 5.88149   2
  -5  11   3 5.50517 6.95360   2
  -5  11   3 10.5363 5.84455   4
   4 -11  -3 5.46287 3.26614   5
   4 -11  -3 7.05148 2.31549   5
  -4  11   3 10.7459 6.37254   2
  -4  11   3 2.94208 5.03747   4
  -4  11   3 11.0348 5.43560   5
  -4  11   3 -2.0251 3.35151   2
   3 -11  -3 -0.8280 2.60974   5
   3 -11  -3 -5.0854 3.36200   2
  -3  11   3 0.21697 3.83290   4
  -3  11   3 -1.5568 3.09180   5
  -3  11   3 -0.6210 3.15743   2
  -3  11   3 1.26738 4.90034   2
   2 -11  -3 0.21847 3.53082   2
   2 -11  -3 2.11493 3.50898   5
   2 -11  -3 -0.3942 1.38248   3
   2 -11  -3 -1.0892 2.68059   5
   2 -11  -3 3.66441 1.90657   3
  -2  11   3 -0.9445 3.93885   2
  -2  11   3 -2.9246 3.16083   5
  -2  11   3 -6.3425 2.91361   4
  -2  11   3 -1.9946 3.31181   2
   1 -11  -3 2.38715 2.93098   5
   1 -11  -3 5.65527 4.82647   2
  -1  11   3 2.73151 3.69425   2
  -1  11   3 2.44602 4.03171   5
  -1  11   3 5.18486 3.96739   4
   0 -11  -3 5.34200 3.22272   5
   0 -11  -3 7.02009 4.68314   2
   0 -11  -3 2.58652 2.68072   3
   0  11   3 4.64049 3.82288   4
   0  11   3 6.28462 3.67772   5
   0  11   3 8.80490 4.06951   2
   0  11   3 9.20837 5.33696   2
  -1 -11  -3 2.25848 2.59836   3
  -1 -11  -3 4.07110 3.64778   2
  -1 -11  -3 1.94379 4.00388   2
  -1 -11  -3 2.48280 2.88614   5
   1  11   3 8.50147 4.35154   5
   1  11   3 1.26491 3.69618   2
   1  11   3 7.97503 4.26360   2
   1  11   3 11.9779 4.69152   4
  -2 -11  -3 26.6461 7.04711   3
  -2 -11  -3 20.2594 7.04933   2
  -2 -11  -3 17.3203 5.98951   2
  -2 -11  -3 25.7070 5.88199   5
   2  11   3 25.7463 5.70391   5
   2  11   3 18.4699 6.30875   2
  -3 -11  -3 -0.1284 3.38716   2
  -3 -11  -3 0.29378 3.56302   3
   3  11   3 -0.5151 2.48729   5
   3  11   3 0.82203 2.66332   5
   3  11   3 -0.1146 3.25662   2
  -4 -11  -3 5.83814 3.98214   5
  -4 -11  -3 2.62740 4.34955   2
  -4 -11  -3 7.53404 5.07084   3
  -4 -11  -3 15.2284 5.71766   2
   4  11   3 2.61931 4.53230   2
   4  11   3 4.81244 2.54479   5
   4  11   3 6.69498 3.01361   5
  -5 -11  -3 -2.7312 3.86570   2
  -5 -11  -3 0.37590 3.95004   3
  -5 -11  -3 1.36040 3.16843   5
  -5 -11  -3 3.57985 4.18732   2
   5  11   3 -0.9194 4.00034   2
   5  11   3 2.75339 1.10137   5
   5  11   3 2.04040 1.11265   5
  -6 -11  -3 -0.6842 4.52091   2
  -6 -11  -3 0.22503 4.16811   3
  -6 -11  -3 6.56784 3.61837   5
  -6 -11  -3 -1.4148 3.77951   2
   6  11   3 -5.3507 3.85825   2
  -7 -11  -3 2.03623 4.36941   5
  -7 -11  -3 5.85920 6.82775   3
  -7 -11  -3 -0.9426 3.69810   2
  -7 -11  -3 6.93828 4.74255   2
   7  11   3 4.08900 4.84916   2
   5 -12  -3 130.056 17.1272   2
  -5  12   3 128.751 14.1989   4
  -5  12   3 112.216 13.9227   2
  -5  12   3 98.0331 16.1129   5
   4 -12  -3 97.5229 6.32943   5
   4 -12  -3 104.654 13.6452   2
  -4  12   3 108.872 13.5177   2
  -4  12   3 130.847 14.2034   4
  -4  12   3 88.9034 12.9303   2
  -4  12   3 93.8398 13.0430   5
   3 -12  -3 77.7253 12.0100   2
   3 -12  -3 65.8137 7.17483   5
   3 -12  -3 70.6757 8.26294   5
  -3  12   3 87.4633 11.9055   5
  -3  12   3 97.3956 13.3009   2
  -3  12   3 68.0720 10.9869   2
  -3  12   3 51.0551 10.7674   4
   2 -12  -3 14.6949 6.50601   2
   2 -12  -3 9.75351 2.70347   3
   2 -12  -3 8.55758 2.53900   3
   2 -12  -3 10.1927 3.70803   5
  -2  12   3 17.4220 6.91268   2
  -2  12   3 9.08379 5.10212   2
  -2  12   3 11.6635 5.20992   4
  -2  12   3 11.6072 4.91236   5
   1 -12  -3 -3.2870 3.53170   2
   1 -12  -3 1.37675 2.44873   3
   1 -12  -3 3.37548 3.16965   5
  -1  12   3 -3.1574 2.86607   4
  -1  12   3 12.2685 5.44339   2
  -1  12   3 13.7095 4.95522   2
  -1  12   3 4.36775 4.38899   5
   0 -12  -3 -1.2582 3.60703   5
   0 -12  -3 1.97737 2.88968   3
   0 -12  -3 -2.1596 3.99772   2
   0  12   3 0.42549 4.05417   4
   0  12   3 -1.0110 3.81027   5
   0  12   3 2.25326 3.72432   2
  -1 -12  -3 96.6466 10.1272   5
  -1 -12  -3 77.5592 9.43197   3
  -1 -12  -3 89.0553 11.8857   2
   1  12   3 103.500 12.6838   2
   1  12   3 99.3665 12.4485   5
   1  12   3 67.6586 9.71281   4
  -2 -12  -3 58.0756 9.03133   3
  -2 -12  -3 88.4947 11.6487   2
  -2 -12  -3 74.3099 11.1797   2
  -2 -12  -3 80.6868 9.26256   5
   2  12   3 79.1022 9.39055   5
   2  12   3 85.9375 11.4424   2
  -3 -12  -3 20.0787 6.48640   3
  -3 -12  -3 31.1183 7.87016   2
  -3 -12  -3 33.4961 8.65710   2
  -3 -12  -3 25.8313 6.60708   5
   3  12   3 29.0572 8.34570   2
   3  12   3 37.3051 7.37385   5
  -4 -12  -3 68.7265 8.99656   5
  -4 -12  -3 59.3558 10.0751   3
  -4 -12  -3 54.2271 9.54174   2
  -4 -12  -3 61.8595 9.54212   2
   4  12   3 79.8710 11.2959   2
   4  12   3 73.2790 7.49312   5
  -5 -12  -3 1.34587 3.51537   3
  -5 -12  -3 1.77995 4.68377   2
  -5 -12  -3 5.20844 3.46418   5
  -5 -12  -3 3.45824 5.84042   2
   5  12   3 3.63272 2.19967   5
   5  12   3 14.0287 7.02557   2
  -6 -12  -3 3.81949 5.20698   2
  -6 -12  -3 -2.1162 4.19324   2
  -6 -12  -3 2.10154 4.90359   3
  -6 -12  -3 4.38076 3.66014   5
   6  12   3 8.72536 6.08093   2
  -7 -12  -3 13.4714 6.71780   2
  -7 -12  -3 10.4605 7.63244   3
  -7 -12  -3 8.03529 6.09616   5
   4 -13  -3 -11.507 6.32531   2
  -4  13   3 5.76359 5.36252   4
  -4  13   3 -2.9737 5.40593   5
  -4  13   3 3.83531 5.07030   2
   3 -13  -3 13.0522 3.80894   5
   3 -13  -3 9.77087 6.80672   2
  -3  13   3 -0.3433 4.56847   2
  -3  13   3 4.91252 5.46421   5
  -3  13   3 5.90499 6.87794   2
  -3  13   3 19.3762 6.77069   4
   2 -13  -3 7.42608 2.32982   3
   2 -13  -3 6.25543 5.25430   2
  -2  13   3 4.77346 4.64617   2
  -2  13   3 18.6363 6.55103   5
  -2  13   3 0.70183 4.69139   4
   1 -13  -3 7.19710 5.15331   2
   1 -13  -3 -1.2709 2.61273   3
   1 -13  -3 -0.4258 3.28744   5
  -1  13   3 2.49855 3.50196   4
  -1  13   3 2.83783 4.25568   5
   0 -13  -3 1.73821 2.96290   3
   0 -13  -3 -1.4104 3.24073   5
   0  13   3 6.31866 4.66680   5
   0  13   3 1.54523 3.56767   4
   0  13   3 0.53763 4.41569   2
  -1 -13  -3 4.92144 4.87199   2
  -1 -13  -3 0.85841 2.99401   5
  -1 -13  -3 -4.1097 3.49853   3
   1  13   3 -0.0348 4.35239   2
   1  13   3 1.84063 3.37453   5
   1  13   3 2.00390 4.78205   4
  -2 -13  -3 0.32878 3.35412   5
  -2 -13  -3 -1.4576 3.89319   2
   2  13   3 1.34155 3.19664   5
   2  13   3 0.69122 4.69384   2
  -3 -13  -3 5.60294 5.47274   2
  -3 -13  -3 1.57311 3.79582   2
  -3 -13  -3 2.45057 3.47331   5
  -3 -13  -3 -5.6819 3.17624   3
   3  13   3 8.41101 4.98113   2
   3  13   3 -1.8043 3.25186   5
  -4 -13  -3 11.6952 5.24043   5
  -4 -13  -3 9.81633 6.11203   3
  -4 -13  -3 6.32188 4.96700   2
   4  13   3 4.97525 3.99091   5
   4  13   3 9.98701 6.31525   2
   4  13   3 10.3437 5.82100   5
  -5 -13  -3 -4.7408 3.42060   2
  -5 -13  -3 -1.6909 3.00892   5
  -5 -13  -3 15.9960 6.34011   2
  -5 -13  -3 -7.1120 4.76203   3
   5  13   3 1.19260 6.29610   2
   5  13   3 0.82993 2.36394   5
   5  13   3 -3.9574 2.36075   5
  -6 -13  -3 -7.6427 4.39810   5
  -6 -13  -3 8.31739 7.43842   2
  -6 -13  -3 3.64163 8.37210   3
   6  13   3 -6.1368 6.34265   2
   3 -14  -3 25.9862 9.27089   2
   3 -14  -3 44.4065 7.24798   5
  -3  14   3 35.4978 9.36932   2
  -3  14   3 42.9004 10.0417   4
  -3  14   3 31.3632 8.39971   5
   2 -14  -3 -0.6405 3.46646   5
   2 -14  -3 6.50837 2.42886   3
   2 -14  -3 1.55000 5.59608   2
  -2  14   3 11.8069 6.10410   2
  -2  14   3 12.4864 5.75267   4
  -2  14   3 -7.6285 4.03807   5
   1 -14  -3 28.9789 7.00014   5
   1 -14  -3 35.5023 6.30305   3
   1 -14  -3 29.3821 9.25210   2
  -1  14   3 45.8159 10.5555   4
  -1  14   3 38.4568 9.75499   5
  -1  14   3 38.8033 10.0592   2
   0 -14  -3 2.03503 3.41308   5
   0 -14  -3 0.66101 3.82542   3
   0 -14  -3 9.30720 6.07764   2
   0  14   3 8.76277 5.92578   4
   0  14   3 7.92551 4.78021   2
   0  14   3 3.25791 5.03960   5
  -1 -14  -3 11.2843 4.96889   5
  -1 -14  -3 12.0871 6.68321   2
  -1 -14  -3 2.99024 4.02533   3
   1  14   3 11.5994 5.95358   5
   1  14   3 0.37947 5.51994   2
  -2 -14  -3 16.4806 6.11516   5
  -2 -14  -3 16.4675 6.79168   3
  -2 -14  -3 14.8720 7.13256   2
   2  14   3 33.8717 7.70334   5
  -3 -14  -3 3.89833 4.76280   2
  -3 -14  -3 10.3546 5.20907   5
  -3 -14  -3 2.25138 4.70385   3
   3  14   3 1.63552 3.81600   5
   3  14   3 9.70967 6.19237   2
  -4 -14  -3 26.2131 9.28190   2
  -4 -14  -3 43.2819 10.3589   3
  -4 -14  -3 8.86966 8.81150   2
  -4 -14  -3 35.1302 8.26222   5
   4  14   3 23.5532 5.39901   5
   4  14   3 21.5177 8.89977   2
  -5 -14  -3 8.40485 5.73367   2
  -5 -14  -3 -8.1978 4.15229   5
  -5 -14  -3 8.24004 6.91860   3
   5  14   3 -2.5575 7.13884   2
   2 -15  -3 -3.0054 7.14792   2
   2 -15  -3 -0.4729 4.30336   5
  -2  15   3 5.45380 6.27030   2
  -2  15   3 8.85548 6.64002   5
   1 -15  -3 8.60894 7.71664   2
   1 -15  -3 1.49039 3.71618   3
   1 -15  -3 -4.5742 3.85755   5
  -1  15   3 1.38308 4.92419   5
  -1  15   3 3.30083 5.82758   2
  -1  15   3 13.9626 7.50082   4
   0 -15  -3 -1.0227 5.71954   2
   0 -15  -3 4.64206 4.42724   5
   0 -15  -3 0.31608 3.71839   3
   0  15   3 10.3983 5.53335   5
   0  15   3 -8.3980 4.50345   2
   0  15   3 -3.1212 5.50313   4
  -1 -15  -3 -0.1677 5.60320   2
  -1 -15  -3 -1.2844 4.39204   3
  -1 -15  -3 -2.0897 4.14107   5
   1  15   3 -4.9457 4.29065   5
   1  15   3 -2.4418 5.62780   2
  -2 -15  -3 4.66672 4.87560   5
  -2 -15  -3 -8.7780 5.51656   2
  -2 -15  -3 1.50944 4.23348   3
   2  15   3 1.39362 5.05462   5
   2  15   3 -0.7320 5.83089   2
  -3 -15  -3 -1.7456 5.91129   2
  -3 -15  -3 4.01189 4.36953   3
   3  15   3 -1.3973 5.84860   2
   3  15   3 -6.9669 4.47503   5
  -4 -15  -3 4.69365 5.63298   3
  -4 -15  -3 -2.0299 4.39853   5
  -4 -15  -3 4.21677 6.10881   2
   4  15   3 1.97117 6.19499   2
  -1 -16  -3 0.49606 5.18556   3
  -1 -16  -3 2.52481 5.46147   5
  -1 -16  -3 8.21401 8.00994   2
   1  16   3 3.30849 7.14034   2
  -2 -16  -3 -1.5288 7.34266   2
  -2 -16  -3 1.58305 5.24519   3
   2  16   3 2.01340 6.92571   2
   3  15  -4 25.8794 10.8952   2
   3  15  -4 34.2791 6.93961   5
  -3 -15   4 32.0856 10.0409   2
  -3 -15   4 21.0037 8.45678   3
  -3 -15   4 35.3790 8.43510   5
   2  15  -4 44.6252 11.3273   2
   2  15  -4 17.8025 6.19822   5
  -2 -15   4 23.0164 7.17678   3
  -2 -15   4 18.2158 8.07463   2
  -2 -15   4 14.7997 5.99917   5
   1  15  -4 42.0110 10.3656   2
   1  15  -4 3.36583 5.31693   5
  -1 -15   4 25.2862 7.12633   3
  -1 -15   4 14.3787 7.74917   2
   0  15  -4 13.0477 6.86697   5
   0  15  -4 8.23067 7.08304   2
   0 -15   4 19.8915 5.90809   5
   0 -15   4 8.12473 6.80656   2
   0 -15   4 7.35049 5.40675   3
  -1  15  -4 -0.1616 5.34996   5
  -1  15  -4 14.5163 7.52923   2
   1 -15   4 11.9218 7.42044   2
   1 -15   4 18.8127 5.77663   5
   1 -15   4 4.16226 3.93730   3
   5  14  -4 1.50181 6.69614   2
  -5 -14   4 8.59177 6.05156   2
  -5 -14   4 9.18771 5.35696   5
  -5 -14   4 18.4646 8.85763   3
   4  14  -4 3.31570 5.59824   2
   4  14  -4 -0.0938 6.40561   5
   4  14  -4 -1.8357 3.10391   5
  -4 -14   4 4.06035 5.41759   3
  -4 -14   4 1.11824 4.09174   5
  -4 -14   4 0.31682 7.81079   2
   3  14  -4 14.4022 6.78373   2
  -3 -14   4 14.8629 6.91905   2
  -3 -14   4 17.6079 7.24000   3
  -3 -14   4 3.79397 5.12484   5
   2  14  -4 2.73375 4.00293   5
   2  14  -4 4.56105 5.99817   2
  -2 -14   4 0.83571 3.32895   5
  -2 -14   4 -5.6174 2.99793   3
  -2 -14   4 -8.2004 3.70599   2
   1  14  -4 131.441 15.5677   2
   1  14  -4 142.781 13.4249   5
  -1 -14   4 133.232 15.6202   2
  -1 -14   4 153.552 13.5423   3
  -1 -14   4 179.198 14.3544   5
   0  14  -4 124.520 15.1452   2
   0  14  -4 105.659 12.1728   5
   0 -14   4 106.652 14.5549   2
   0 -14   4 101.647 10.9702   5
   0 -14   4 105.574 11.0159   3
  -1  14  -4 27.0524 8.10094   2
  -1  14  -4 24.1307 7.69498   5
   1 -14   4 11.2369 5.16600   5
   1 -14   4 18.8191 4.91157   3
   1 -14   4 12.7236 7.68037   2
  -2  14  -4 258.570 21.9629   2
   2 -14   4 251.111 21.9272   2
   2 -14   4 269.018 16.5940   5
  -3  14  -4 6.60168 6.04255   5
  -3  14  -4 9.96013 6.65342   2
   3 -14   4 11.9603 3.48098   3
   3 -14   4 13.2049 6.97363   2
   3 -14   4 10.8485 4.58734   5
   6  13  -4 -7.7936 8.93758   2
  -6 -13   4 1.68112 5.05227   5
  -6 -13   4 3.51428 4.04328   2
  -6 -13   4 6.42760 6.21738   3
   5  13  -4 0.15158 5.80163   2
  -5 -13   4 -2.9098 4.97172   2
  -5 -13   4 10.5323 5.25072   5
  -5 -13   4 -4.2863 4.57885   3
  -5 -13   4 -3.0485 7.28530   2
   4  13  -4 2.01805 5.35857   2
   4  13  -4 3.53837 3.09082   5
  -4 -13   4 11.8629 5.70203   2
  -4 -13   4 15.7469 7.11551   2
  -4 -13   4 -1.6919 4.16726   5
  -4 -13   4 -4.7400 4.80910   3
   3  13  -4 -2.3041 4.46539   2
   3  13  -4 1.75865 2.83630   5
  -3 -13   4 0.21753 3.70928   2
  -3 -13   4 -0.8138 3.86831   3
  -3 -13   4 3.64078 4.07278   5
  -3 -13   4 -1.9427 5.27747   2
   2  13  -4 1.93807 4.00287   2
   2  13  -4 1.19052 3.74768   5
  -2 -13   4 -0.9269 3.50499   3
  -2 -13   4 5.55580 4.83839   2
  -2 -13   4 0.97413 2.96822   5
   1  13  -4 -2.2781 4.00806   2
   1  13  -4 -0.2325 3.70153   5
  -1 -13   4 2.87203 5.40908   2
  -1 -13   4 0.13402 3.46856   3
  -1 -13   4 -0.1110 3.12921   5
   0  13  -4 6.10599 5.79249   2
   0  13  -4 6.85601 4.91582   5
   0 -13   4 2.38916 3.28465   3
   0 -13   4 16.8256 5.45271   5
   0 -13   4 10.3334 5.78495   2
  -1  13  -4 11.3723 5.75153   5
  -1  13  -4 40.3367 9.80169   2
   1 -13   4 22.7679 5.22469   3
   1 -13   4 15.3996 7.33516   2
   1 -13   4 15.1657 5.18892   5
  -2  13  -4 0.93973 4.24143   5
  -2  13  -4 3.33019 3.99539   2
   2 -13   4 1.53212 3.59006   5
   2 -13   4 -5.9333 2.18774   3
   2 -13   4 9.17312 5.96063   2
  -3  13  -4 21.9819 7.48285   5
  -3  13  -4 22.8687 8.46609   2
   3 -13   4 27.5780 4.29775   3
   3 -13   4 9.56773 6.70590   2
  -4  13  -4 6.80688 5.18717   2
  -4  13  -4 2.76337 5.50562   5
   4 -13   4 0.91672 3.53314   5
   4 -13   4 1.18384 6.00308   2
   6  12  -4 0.44722 5.00733   2
  -6 -12   4 2.53925 4.03900   2
  -6 -12   4 9.86380 7.59336   2
  -6 -12   4 -6.3403 3.97330   5
   5  12  -4 9.47603 5.44359   2
  -5 -12   4 -7.6536 5.22483   2
  -5 -12   4 -2.8820 3.26838   5
  -5 -12   4 3.87954 4.07512   2
  -5 -12   4 0.29871 3.95312   3
   4  12  -4 109.777 7.09846   5
   4  12  -4 101.804 12.1035   2
   4  12  -4 112.403 8.19611   5
  -4 -12   4 105.600 12.8750   2
  -4 -12   4 129.555 11.5813   5
  -4 -12   4 133.242 13.8025   2
  -4 -12   4 90.9149 11.6185   3
   3  12  -4 131.155 9.76122   5
   3  12  -4 139.481 9.71435   5
   3  12  -4 145.315 14.4698   2
  -3 -12   4 156.176 14.6445   3
  -3 -12   4 143.620 12.3874   5
  -3 -12   4 150.891 14.9128   2
  -3 -12   4 158.268 15.8955   2
   2  12  -4 694.556 27.8956   5
   2  12  -4 694.744 33.5409   2
  -2 -12   4 741.463 34.9686   2
  -2 -12   4 763.035 30.5509   5
  -2 -12   4 709.919 34.9211   2
   1  12  -4 403.695 24.7464   2
   1  12  -4 340.433 22.5593   5
  -1 -12   4 375.441 20.1792   5
  -1 -12   4 391.784 21.1120   3
  -1 -12   4 401.684 24.8741   2
   0  12  -4 870.508 39.2624   2
   0  12  -4 870.978 35.2375   5
   0 -12   4 894.309 39.7100   2
   0 -12   4 926.353 33.1573   3
   0 -12   4 930.959 34.0650   5
  -1  12  -4 190.164 15.7913   5
  -1  12  -4 178.657 16.5176   2
   1 -12   4 186.479 13.1732   5
   1 -12   4 174.189 16.5635   2
   1 -12   4 204.165 12.5062   3
  -2  12  -4 321.525 20.2789   5
  -2  12  -4 288.452 21.2317   2
   2 -12   4 269.746 13.1746   3
   2 -12   4 257.459 19.9686   2
  -3  12  -4 49.3946 10.8483   2
  -3  12  -4 19.3646 7.57603   2
  -3  12  -4 58.1442 9.87134   5
   3 -12   4 41.8591 9.62763   2
   3 -12   4 50.8917 6.74164   5
   3 -12   4 44.9092 4.73412   3
  -4  12  -4 11.4838 6.14818   2
  -4  12  -4 10.9425 6.81520   5
  -4  12  -4 -8.8193 6.75839   2
   4 -12   4 20.6368 7.30410   2
   4 -12   4 11.6836 3.76734   5
   4 -12   4 5.14411 4.99795   5
  -5  12  -4 13.0954 6.06489   2
   5 -12   4 5.99176 6.48312   2
  -7 -11   4 -0.7704 3.61668   3
  -7 -11   4 4.41798 4.39215   5
  -7 -11   4 8.59384 4.15815   2
   6  11  -4 7.92643 5.12732   2
  -6 -11   4 2.26242 3.04999   5
  -6 -11   4 -0.4670 5.65254   2
  -6 -11   4 1.26013 3.55420   2
  -6 -11   4 -3.0873 2.97384   3
   5  11  -4 3.38595 4.71258   2
  -5 -11   4 6.02256 5.07460   2
  -5 -11   4 -3.9967 2.42048   3
  -5 -11   4 -0.6070 2.89647   2
  -5 -11   4 1.28091 3.25020   5
   4  11  -4 30.1324 3.96258   5
   4  11  -4 30.8344 7.41061   2
   4  11  -4 36.5866 4.00021   5
  -4 -11   4 17.9868 6.38156   3
  -4 -11   4 29.6611 6.54197   5
  -4 -11   4 28.3983 7.30470   2
  -4 -11   4 31.2568 7.97472   2
   3  11  -4 21.7143 6.84627   2
   3  11  -4 8.33397 3.47682   5
  -3 -11   4 10.2238 4.20218   5
  -3 -11   4 17.0475 6.06469   2
  -3 -11   4 9.85778 4.09642   3
  -3 -11   4 10.8953 5.40308   2
   2  11  -4 13.4618 5.50931   2
  -2 -11   4 15.7478 5.58160   3
  -2 -11   4 12.3222 6.80090   2
  -2 -11   4 9.92149 3.90500   5
   1  11  -4 42.8926 7.06509   5
   1  11  -4 35.6112 8.39794   2
  -1 -11   4 31.1186 7.99990   2
  -1 -11   4 37.9797 6.61181   3
  -1 -11   4 24.3460 7.60264   2
   0  11  -4 0.66906 2.97575   5
   0  11  -4 5.13022 4.29759   2
   0 -11   4 3.83161 2.93610   5
   0 -11   4 6.14106 3.26724   3
   0 -11   4 2.59955 4.37625   2
   0 -11   4 -0.2783 4.54343   2
  -1  11  -4 8.37831 4.27680   5
  -1  11  -4 6.85110 5.30116   2
  -1  11  -4 14.4879 5.90232   2
   1 -11   4 3.61305 2.95086   5
   1 -11   4 4.61291 2.96736   3
   1 -11   4 4.39310 4.57349   2
  -2  11  -4 3.66574 4.32509   2
  -2  11  -4 1.44425 3.74304   2
  -2  11  -4 5.07053 4.01401   5
   2 -11   4 7.78903 3.68404   5
   2 -11   4 7.37590 2.71033   3
   2 -11   4 -2.2369 3.61158   2
  -3  11  -4 18.5887 6.14868   5
  -3  11  -4 7.92485 5.12658   2
  -3  11  -4 4.50533 5.28207   2
   3 -11   4 3.48308 2.80376   5
   3 -11   4 0.54043 4.10956   2
   3 -11   4 1.63424 2.01875   3
  -4  11  -4 -1.8446 5.66145   2
  -4  11  -4 2.69335 3.90305   2
  -4  11  -4 0.96794 3.78183   5
   4 -11   4 0.23234 4.25478   5
   4 -11   4 -1.6441 2.37899   5
   4 -11   4 -2.2854 3.77283   2
  -5  11  -4 22.3802 6.59507   2
  -5  11  -4 14.2594 5.62026   5
  -5  11  -4 13.7083 6.11159   2
   5 -11   4 18.2963 7.07745   2
   7  10  -4 47.7761 7.46658   2
  -7 -10   4 49.9632 11.3146   3
  -7 -10   4 52.0051 8.33758   5
  -7 -10   4 28.7488 6.37255   2
   6  10  -4 15.8298 4.70188   2
  -6 -10   4 16.8588 5.19003   2
  -6 -10   4 13.7975 4.64059   5
  -6 -10   4 23.6371 7.08373   3
  -6 -10   4 17.3403 5.98326   2
   5  10  -4 -2.9367 3.20054   2
  -5 -10   4 -2.9972 2.91738   5
  -5 -10   4 0.72507 3.26248   2
  -5 -10   4 4.68077 4.98815   3
  -5 -10   4 13.0492 4.76813   2
   4  10  -4 7.63104 2.11884   5
   4  10  -4 2.17841 3.87298   2
  -4 -10   4 4.58177 3.85875   2
  -4 -10   4 8.40058 3.82844   5
  -4 -10   4 9.08753 5.05843   3
  -4 -10   4 7.04166 4.99200   2
   3  10  -4 374.468 21.1630   2
   3  10  -4 374.897 15.0909   5
   3  10  -4 385.675 15.8035   5
  -3 -10   4 382.505 22.1461   3
  -3 -10   4 385.139 22.1733   2
  -3 -10   4 379.731 21.6737   2
  -3 -10   4 389.462 19.0642   5
   2  10  -4 3.78558 4.14178   2
   2  10  -4 2.34420 2.60666   5
   2  10  -4 3.64819 3.06834   5
  -2 -10   4 -1.4604 3.00914   3
  -2 -10   4 4.29708 3.73821   2
  -2 -10   4 2.57224 3.23217   2
  -2 -10   4 5.03246 3.15872   5
   1  10  -4 1537.23 45.4126   5
   1  10  -4 1379.61 49.6262   2
   1  10  -4 1486.97 50.2275   2
   1  10  -4 1353.38 42.4130   5
  -1 -10   4 1424.85 50.5773   2
  -1 -10   4 1476.03 46.2723   3
  -1 -10   4 1469.69 50.2055   2
  -1 -10   4 1340.98 48.1623   4
  -1 -10   4 1482.43 44.7611   5
   0  10  -4 24.3114 6.60541   2
   0  10  -4 18.8462 5.89174   5
   0  10  -4 18.1694 6.11423   2
   0 -10   4 19.3518 5.63958   4
   0 -10   4 20.2924 4.81297   5
   0 -10   4 20.9163 6.13178   2
   0 -10   4 17.0272 4.53749   3
   0 -10   4 20.1879 6.17529   2
  -1  10  -4 918.497 37.6008   2
  -1  10  -4 933.807 34.9824   5
  -1  10  -4 934.478 39.0234   2
   1 -10   4 970.599 30.2547   3
   1 -10   4 919.325 34.4032   4
   1 -10   4 837.734 41.6123   2
   1 -10   4 948.402 37.8252   2
   1 -10   4 965.105 32.0661   5
  -2  10  -4 4.12031 4.08539   2
  -2  10  -4 -4.0404 2.27966   5
  -2  10  -4 -0.6980 2.88203   2
   2 -10   4 2.52283 2.34726   3
   2 -10   4 -1.4108 2.56777   5
   2 -10   4 -1.1675 4.07317   5
   2 -10   4 0.04654 3.55630   2
   2 -10   4 0.30229 2.93391   4
  -3  10  -4 49.4914 7.96076   5
  -3  10  -4 69.1023 10.1664   2
  -3  10  -4 61.6440 8.96465   2
   3 -10   4 70.1561 9.61909   2
   3 -10   4 75.2828 8.25681   5
   3 -10   4 66.1808 6.49407   5
   3 -10   4 58.5500 7.46595   4
   3 -10   4 55.3185 4.84897   3
  -4  10  -4 34.6050 8.02411   5
  -4  10  -4 61.1540 9.89832   2
  -4  10  -4 30.1178 7.24220   2
   4 -10   4 36.1281 6.64596   5
   4 -10   4 48.7606 6.92211   4
   4 -10   4 24.7824 5.19550   5
   4 -10   4 48.8319 8.16759   2
  -5  10  -4 9.89975 4.54173   2
  -5  10  -4 2.37523 4.61267   5
  -5  10  -4 23.0499 8.00947   2
   5 -10   4 3.81800 3.91000   4
   5 -10   4 -0.9107 4.35597   2
  -6  10  -4 0.73137 4.96882   5
  -6  10  -4 22.7400 7.26222   2
   6 -10   4 2.08095 4.33141   2
  -8  -9   4 3.80274 2.76495   2
  -8  -9   4 2.13521 4.34872   3
  -8  -9   4 -3.8169 3.19995   2
  -8  -9   4 3.79999 3.96577   5
   7   9  -4 24.8229 5.34486   2
  -7  -9   4 41.0905 6.80027   2
  -7  -9   4 31.6920 6.40021   5
  -7  -9   4 26.4638 5.42424   2
  -7  -9   4 10.3169 6.46718   3
  -6  -9   4 53.6616 7.80940   2
  -6  -9   4 38.9099 6.55152   5
  -6  -9   4 70.4645 8.26679   2
  -6  -9   4 51.1242 10.9556   3
  -6  -9   4 60.2785 8.12730   5
   5   9  -4 -3.5918 2.54186   2
  -5  -9   4 -0.4752 2.68602   2
  -5  -9   4 0.58669 4.23926   3
  -5  -9   4 -1.5492 2.57366   5
  -5  -9   4 -1.5988 3.73522   2
  -5  -9   4 -3.4269 3.22372   5
   4   9  -4 197.197 6.33068   5
   4   9  -4 172.467 6.05797   5
   4   9  -4 199.209 13.8801   2
  -4  -9   4 180.419 14.5177   2
  -4  -9   4 180.392 15.0601   3
  -4  -9   4 166.362 12.3318   5
  -4  -9   4 179.757 13.4190   2
  -4  -9   4 171.942 11.9136   5
   3   9  -4 124.143 11.3356   2
   3   9  -4 107.422 7.03103   5
  -3  -9   4 126.780 11.8599   2
  -3  -9   4 110.391 10.0591   5
  -3  -9   4 111.192 9.46965   5
  -3  -9   4 119.517 11.6635   3
  -3  -9   4 124.915 11.3912   2
   2   9  -4 23.1703 4.87938   5
   2   9  -4 26.5174 4.85326   5
   2   9  -4 18.9491 5.49306   2
  -2  -9   4 27.9864 6.66301   2
  -2  -9   4 22.9649 6.06679   4
  -2  -9   4 18.9060 5.10112   5
  -2  -9   4 24.4494 5.87754   3
  -2  -9   4 31.1619 6.88704   2
  -2  -9   4 24.6243 5.40373   5
   1   9  -4 111.678 10.8376   2
   1   9  -4 126.817 9.80850   5
   1   9  -4 119.627 11.4226   2
  -1  -9   4 140.776 10.7561   3
  -1  -9   4 126.025 9.67883   5
  -1  -9   4 126.575 12.0371   2
  -1  -9   4 137.373 11.6747   2
  -1  -9   4 94.8211 9.36225   5
  -1  -9   4 131.819 11.1475   4
   0   9  -4 27.5153 5.92800   5
   0   9  -4 29.1332 6.65098   2
   0   9  -4 19.0254 4.86261   3
   0   9  -4 27.1564 6.50270   2
   0   9  -4 24.7527 5.03521   5
   0  -9   4 29.2752 4.82510   5
   0  -9   4 32.0128 7.06074   2
   0  -9   4 26.1953 6.40595   2
   0  -9   4 24.6452 5.71902   4
   0  -9   4 18.1928 4.24516   3
   0  -9   4 27.9800 6.02585   5
  -1   9  -4 2.23440 3.44818   2
  -1   9  -4 2.52223 2.11970   3
  -1   9  -4 -1.7852 1.97835   5
  -1   9  -4 3.80691 2.80136   2
  -1   9  -4 2.37051 2.81763   5
   1  -9   4 -0.2275 1.65852   3
   1  -9   4 5.19717 3.76224   2
   1  -9   4 0.05011 2.90257   2
   1  -9   4 4.79369 3.49962   4
   1  -9   4 -0.1404 3.15310   5
   1  -9   4 0.96481 2.22799   5
  -2   9  -4 0.69836 2.64616   5
  -2   9  -4 7.38053 3.76938   2
  -2   9  -4 2.97073 3.01337   2
  -2   9  -4 3.09136 2.21206   3
   2  -9   4 2.49477 2.07070   5
   2  -9   4 3.95879 3.55189   2
   2  -9   4 5.74118 3.17970   4
   2  -9   4 0.70479 3.72268   2
   2  -9   4 3.49025 3.02999   5
   2  -9   4 5.88758 2.25401   3
  -3   9  -4 7.85433 4.85965   2
  -3   9  -4 8.90559 4.13920   2
  -3   9  -4 6.93653 4.65166   5
   3  -9   4 12.0648 4.42887   2
   3  -9   4 12.8132 4.19268   5
   3  -9   4 9.34307 3.21691   5
   3  -9   4 12.1877 2.68947   3
   3  -9   4 10.1580 3.26034   4
  -4   9  -4 0.29514 2.92945   2
  -4   9  -4 3.37197 5.47894   5
  -4   9  -4 1.11270 4.65613   2
  -4   9  -4 3.07539 3.22878   4
   4  -9   4 2.01211 2.79541   5
   4  -9   4 6.51820 3.30259   4
   4  -9   4 2.70444 3.45091   2
   4  -9   4 2.48328 1.96370   5
  -5   9  -4 13.9351 4.81617   2
  -5   9  -4 14.6805 4.46642   4
  -5   9  -4 11.7307 5.36829   5
   5  -9   4 7.84648 3.40978   4
   5  -9   4 9.82407 4.66247   2
  -6   9  -4 -1.4789 3.53917   2
  -6   9  -4 1.31622 4.36592   5
  -6   9  -4 -6.8872 5.03530   2
   6  -9   4 6.35164 4.56419   2
   6  -9   4 -1.5650 3.55706   4
  -7   9  -4 5.82019 4.12097   2
  -7   9  -4 -0.2101 4.74405   5
  -8  -8   4 37.2743 6.24548   5
  -8  -8   4 32.1694 9.10631   3
  -8  -8   4 31.2601 6.82210   5
   7   8  -4 103.540 10.3050   2
  -7  -8   4 133.661 10.0149   2
  -7  -8   4 137.206 15.3453   3
  -7  -8   4 132.661 9.97944   5
  -7  -8   4 150.080 9.74054   2
   6   8  -4 61.5210 6.51197   2
  -6  -8   4 65.9430 7.53144   2
  -6  -8   4 65.9577 10.1894   3
  -6  -8   4 56.7841 6.87899   5
  -6  -8   4 62.3319 7.59993   5
   5   8  -4 321.519 16.2847   2
  -5  -8   4 359.440 16.4704   5
  -5  -8   4 346.003 18.6315   2
  -5  -8   4 330.304 16.8934   5
  -5  -8   4 361.174 18.0154   2
   4   8  -4 -0.7425 2.01489   2
   4   8  -4 -0.3740 3.11306   2
  -4  -8   4 4.39522 2.83386   2
  -4  -8   4 0.84965 3.27498   2
  -4  -8   4 -2.5763 2.54027   5
  -4  -8   4 3.67996 2.51278   5
  -4  -8   4 3.47453 3.28921   3
   3   8  -4 109.584 6.56385   5
   3   8  -4 105.293 6.32216   5
   3   8  -4 101.204 9.90754   2
   3   8  -4 121.997 10.2009   2
  -3  -8   4 110.377 10.1319   2
  -3  -8   4 112.676 9.23705   5
  -3  -8   4 124.700 9.25259   5
  -3  -8   4 114.352 11.1522   4
  -3  -8   4 100.897 10.0818   2
  -3  -8   4 121.186 11.2301   3
   2   8  -4 26.7109 6.08003   2
   2   8  -4 20.2021 5.65640   2
   2   8  -4 12.9947 3.40135   5
   2   8  -4 22.1657 4.07249   5
  -2  -8   4 17.5669 4.80541   2
  -2  -8   4 23.4809 5.66741   5
  -2  -8   4 9.85981 3.34655   5
  -2  -8   4 11.6000 4.41679   3
  -2  -8   4 18.9208 5.68021   4
  -2  -8   4 18.3468 5.09932   2
   1   8  -4 68.0201 6.58092   5
   1   8  -4 59.6902 9.07266   2
   1   8  -4 83.4035 7.51027   5
   1   8  -4 54.1656 7.03118   3
   1   8  -4 74.3000 8.51263   2
  -1  -8   4 80.2890 8.42008   2
  -1  -8   4 74.3583 7.70062   3
  -1  -8   4 64.7053 7.44182   4
  -1  -8   4 69.6834 8.77015   2
  -1  -8   4 72.1570 7.73253   5
  -1  -8   4 75.6749 7.00262   5
   0   8  -4 -1.0419 1.90484   5
   0   8  -4 -0.0699 2.70567   2
   0   8  -4 -1.0630 1.65649   2
   0   8  -4 4.26872 2.51028   5
   0   8  -4 -4.1673 1.92710   3
   0  -8   4 5.81900 3.65945   2
   0  -8   4 1.00147 1.86998   2
   0  -8   4 0.65903 1.73374   5
   0  -8   4 4.99004 2.63348   4
   0  -8   4 1.78355 1.84614   3
   0  -8   4 -1.7270 2.11635   5
  -1   8  -4 371.127 17.0214   3
  -1   8  -4 414.371 19.2929   5
  -1   8  -4 389.179 19.3986   5
  -1   8  -4 398.899 21.0523   2
  -1   8  -4 398.060 20.6075   2
   1  -8   4 410.313 18.8621   5
   1  -8   4 411.380 17.0527   5
   1  -8   4 425.877 16.2123   3
   1  -8   4 417.620 18.9525   4
   1  -8   4 428.718 21.1213   2
   1  -8   4 410.294 21.3899   2
  -2   8  -4 20.2380 5.56287   2
  -2   8  -4 32.4410 4.87867   5
  -2   8  -4 25.6704 6.50872   2
  -2   8  -4 25.6364 5.27091   3
  -2   8  -4 32.2589 5.57712   5
   2  -8   4 26.1867 6.56608   2
   2  -8   4 22.1323 4.72079   4
   2  -8   4 28.6242 5.98859   5
   2  -8   4 24.3822 3.39205   3
   2  -8   4 29.8025 4.13158   5
  -3   8  -4 154.628 12.6048   2
  -3   8  -4 133.662 7.96110   3
  -3   8  -4 172.067 13.8447   2
  -3   8  -4 150.339 10.7453   5
  -3   8  -4 156.026 12.0754   5
  -3   8  -4 160.411 11.2173   4
   3  -8   4 146.385 12.1662   2
   3  -8   4 150.034 10.0699   4
   3  -8   4 162.341 8.96209   5
   3  -8   4 168.773 7.79698   3
   3  -8   4 173.146 10.5733   5
  -4   8  -4 66.9837 8.24522   5
  -4   8  -4 52.1017 6.57345   4
  -4   8  -4 48.8936 6.26962   5
  -4   8  -4 62.9407 10.7626   2
   4  -8   4 72.2103 8.70634   2
   4  -8   4 57.9576 6.02076   4
   4  -8   4 59.9094 4.47053   5
   4  -8   4 57.2859 6.89533   5
  -5   8  -4 -1.7969 3.29684   2
  -5   8  -4 1.53908 2.59620   4
  -5   8  -4 -4.2929 2.80954   5
  -5   8  -4 1.24447 2.83290   2
   5  -8   4 -0.2446 3.04391   2
   5  -8   4 -2.4668 2.41129   4
  -6   8  -4 2.30161 3.74362   2
  -6   8  -4 12.3874 5.77017   2
  -6   8  -4 17.3451 5.36012   5
  -6   8  -4 8.31337 3.65365   4
   6  -8   4 14.8143 4.30123   2
  -7   8  -4 9.51569 5.60754   2
  -7   8  -4 1.15205 3.82573   2
  -7   8  -4 8.02422 4.73488   5
   7  -8   4 6.67726 4.43239   2
  -8  -7   4 0.34392 4.59519   4
  -8  -7   4 4.81290 1.58565   2
  -8  -7   4 0.18867 3.94165   5
  -8  -7   4 -2.5375 4.60797   3
  -8  -7   4 -0.4329 2.73996   5
   7   7  -4 0.87428 1.71052   2
  -7  -7   4 3.25238 2.52949   5
  -7  -7   4 2.52812 2.57787   2
  -7  -7   4 0.22879 2.12093   2
  -7  -7   4 6.91697 5.09440   3
  -7  -7   4 5.19895 3.24227   5
   6   7  -4 5.55329 2.62002   2
  -6  -7   4 7.45943 4.18761   3
  -6  -7   4 6.47344 3.17726   5
  -6  -7   4 4.76011 2.86148   5
  -6  -7   4 7.34605 3.13840   2
  -6  -7   4 12.4894 3.33388   2
   5   7  -4 9.98181 3.85269   2
  -5  -7   4 13.0744 4.33634   2
  -5  -7   4 12.9395 4.01126   5
  -5  -7   4 15.2620 3.80614   5
  -5  -7   4 20.6694 4.43401   2
  -5  -7   4 8.30488 4.99023   3
   4   7  -4 0.99359 2.60707   2
   4   7  -4 -0.3115 2.19809   2
  -4  -7   4 0.43204 2.20298   2
  -4  -7   4 2.21824 1.94356   5
  -4  -7   4 2.69066 2.46953   5
  -4  -7   4 -0.1427 2.09088   2
  -4  -7   4 -1.1242 2.26461   3
   3   7  -4 67.6196 4.38443   5
   3   7  -4 58.2898 7.06690   2
   3   7  -4 78.1400 7.43980   2
   3   7  -4 71.1296 4.50430   5
  -3  -7   4 69.5898 6.29744   5
  -3  -7   4 75.0722 8.49537   3
  -3  -7   4 67.6441 6.90520   5
  -3  -7   4 70.8616 7.30004   2
  -3  -7   4 62.2570 7.74019   2
   2   7  -4 5.00718 2.39163   5
   2   7  -4 7.48774 2.98193   2
   2   7  -4 6.69455 3.35272   3
   2   7  -4 6.44437 3.16123   2
   2   7  -4 8.46520 2.46585   5
  -2  -7   4 1.88611 2.36983   2
  -2  -7   4 8.70097 3.41303   2
  -2  -7   4 9.91993 3.30462   5
  -2  -7   4 6.18298 2.40491   5
  -2  -7   4 6.34260 3.32344   3
  -2  -7   4 4.48791 3.19060   4
   1   7  -4 14.4527 3.41164   5
   1   7  -4 8.54578 3.49677   2
   1   7  -4 6.03195 3.06367   3
   1   7  -4 11.6751 3.18528   5
   1   7  -4 17.0110 4.38026   2
  -1  -7   4 11.3360 3.49265   5
  -1  -7   4 12.5935 4.32699   2
  -1  -7   4 13.4403 4.33142   4
  -1  -7   4 9.83549 3.45347   3
  -1  -7   4 11.9051 3.44381   5
  -1  -7   4 5.66998 2.97047   2
   0   7  -4 21.5153 4.55458   3
   0   7  -4 15.1950 3.61436   5
   0   7  -4 20.2667 4.46828   5
   0   7  -4 20.7018 5.30637   2
   0   7  -4 17.8729 4.83951   2
   0  -7   4 14.2938 4.61773   2
   0  -7   4 15.3840 4.28860   2
   0  -7   4 10.0438 3.10958   5
   0  -7   4 19.1440 4.30681   4
   0  -7   4 25.2527 4.27236   5
   0  -7   4 20.5551 4.29689   3
  -1   7  -4 1.70780 1.77543   3
  -1   7  -4 2.66700 2.81826   2
  -1   7  -4 3.42730 2.60871   5
  -1   7  -4 1.98017 1.93441   5
  -1   7  -4 0.17472 2.40904   2
   1  -7   4 2.92320 2.44397   2
   1  -7   4 1.41706 2.31824   2
   1  -7   4 2.69323 1.81460   3
   1  -7   4 -0.4588 2.02383   4
   1  -7   4 -0.7330 2.41645   5
   1  -7   4 1.86281 1.77478   5
  -2   7  -4 23.6646 4.03818   5
  -2   7  -4 18.2060 3.32487   3
  -2   7  -4 22.3682 5.75897   2
[truncated: 2,760,846 more chars]
