# Supplementary material for: Syntheses and crystal structures of 4-(4-meth­oxy­phen­yl)piperazin-1-ium 4-methyl­benzoate monohydrate and bis­[4-(4-meth­oxy­phen­yl)piperazin-1-ium] benzene-1,2-di­carboxyl­ate
Source: Acta Crystallogr E Crystallogr Commun. 2022 Aug 26;78(Pt 9):947–52. doi: 10.1107/S2056989022008337 (PMC9443794; doi:10.1107/S2056989022008337)
Supplement: Supplementary file 2 [file e-78-00947-Isup2.hkl]

data_I                                                                          
_shelx_title ' hsy10cg'                                                         
_shelx_refln_list_code          4                                               
_shelx_F_calc_maximum      135.23                                               
_exptl_crystal_F_000       744.00                                               
_reflns_d_resolution_high  0.7687                                               
                                                                                
loop_                                                                           
 _space_group_symop_operation_xyz                                               
 'x, y, z'                                                                      
 '-x, -y, -z'                                                                   
                                                                                
_cell_length_a     7.4141                                                       
_cell_length_b    12.3595                                                       
_cell_length_c    19.9917                                                       
_cell_angle_alpha  86.695                                                       
_cell_angle_beta   83.654                                                       
_cell_angle_gamma  82.182                                                       
                                                                                
_shelx_F_squared_multiplier     1.000                                           
                                                                                
loop_                                                                           
 _refln_index_h                                                                 
 _refln_index_k                                                                 
 _refln_index_l                                                                 
 _refln_F_squared_calc                                                          
 _refln_F_squared_meas                                                          
 _refln_F_squared_sigma                                                         
 _refln_observed_status                                                         
   1   0   0          0.20         -0.50         0.56 o                         
   3   0   0         16.34         24.05         1.27 o                         
   4   0   0        516.69        605.82        20.45 o                         
   5   0   0        347.17        362.59        13.55 o                         
   7   0   0         43.63        114.38         9.06 o                         
   8   0   0         19.16         20.78         5.42 o                         
   9   0   0          9.19         12.14         1.90 o                         
  -9   1   0          0.08         -5.46         5.46 o                         
  -8   1   0         14.44         13.40         1.82 o                         
  -7   1   0          5.78         12.30         3.88 o                         
  -6   1   0         15.31         19.58         4.36 o                         
  -5   1   0          1.02          2.66         1.11 o                         
  -4   1   0         75.61         65.77         1.92 o                         
  -3   1   0          0.82          0.33         0.45 o                         
  -2   1   0        702.05        617.75         7.38 o                         
  -1   1   0         53.77         46.07         1.11 o                         
   1   1   0         18.14         17.86         1.18 o                         
   2   1   0        488.67        469.25         6.20 o                         
   3   1   0        218.42        209.36         4.39 o                         
   4   1   0         13.85         10.97         2.80 o                         
   5   1   0          0.21         -1.74         1.74 o                         
   6   1   0        109.94        119.04         8.73 o                         
   7   1   0         10.86         15.85         4.61 o                         
   8   1   0         15.09          7.53         4.30 o                         
   9   1   0          0.11          4.42         4.40 o                         
  -9   2   0          7.04          8.33         3.64 o                         
  -8   2   0         32.27         27.72         4.19 o                         
  -7   2   0          0.02         -1.29         1.29 o                         
  -6   2   0         47.79         56.13         2.37 o                         
  -5   2   0        515.52        541.61         6.09 o                         
  -4   2   0       1092.43       1137.42        10.54 o                         
  -3   2   0       8525.95       8416.49       109.37 o                         
  -2   2   0       1326.86       1195.72        11.25 o                         
   0   2   0        582.14        591.85         5.60 o                         
   2   2   0        183.68        192.10         4.04 o                         
   3   2   0       6071.82       5965.29        98.02 o                         
   4   2   0        967.14        961.82        26.95 o                         
   5   2   0         83.44         91.07         7.86 o                         
   6   2   0          0.34         -0.15         2.68 o                         
   7   2   0          4.68          8.14         4.95 o                         
   8   2   0        107.25        112.14        10.34 o                         
   9   2   0          2.70         -3.75         4.54 o                         
  -9   3   0         25.96         23.70         4.00 o                         
  -8   3   0         12.40         11.00         3.24 o                         
  -7   3   0         11.11         17.89         2.53 o                         
  -6   3   0        184.46        182.58         3.73 o                         
  -5   3   0        176.48        167.73         3.29 o                         
  -4   3   0        545.79        488.15         6.16 o                         
  -3   3   0        899.25        910.75         9.08 o                         
  -2   3   0        144.83        135.55         2.52 o                         
  -1   3   0        339.67        335.81         4.19 o                         
   0   3   0        148.38        150.61         2.77 o                         
   1   3   0        484.92        465.52         5.57 o                         
   2   3   0       3376.83       3136.78        25.11 o                         
   3   3   0        152.22        164.76         3.24 o                         
   4   3   0        992.76       1029.17        10.48 o                         
   5   3   0         12.19          6.19         5.83 o                         
   6   3   0         37.11         39.10         6.86 o                         
   7   3   0          0.15         -3.35         3.35 o                         
   8   3   0          4.88          3.62         4.21 o                         
   9   3   0         11.17         16.85         5.23 o                         
  -8   4   0          6.44         10.89         3.49 o                         
  -7   4   0          9.89         13.44         1.45 o                         
  -6   4   0         11.17          7.06         1.09 o                         
  -5   4   0        112.30        138.15         2.71 o                         
  -4   4   0         15.02          8.81         1.56 o                         
  -3   4   0       3528.05       3636.80        39.52 o                         
  -2   4   0         15.30         12.22         1.22 o                         
  -1   4   0       5263.52       5104.12        36.72 o                         
   0   4   0        121.12        122.56         2.83 o                         
   1   4   0        626.84        597.34         7.85 o                         
   2   4   0        151.78        155.82         3.33 o                         
   3   4   0        780.79        755.27        12.28 o                         
   4   4   0          7.00          1.26         0.78 o                         
   5   4   0        194.92        195.37         3.83 o                         
   6   4   0         58.22         66.82         2.48 o                         
   7   4   0          9.78         12.73         3.50 o                         
   8   4   0         79.41         77.55         4.00 o                         
   9   4   0        100.54         91.31         5.02 o                         
  -8   5   0         44.78         40.87         3.41 o                         
  -7   5   0          0.20          0.53         2.15 o                         
  -6   5   0          8.44          3.18         2.03 o                         
  -5   5   0          3.48          5.39         1.43 o                         
  -4   5   0          0.01          2.58         1.15 o                         
  -3   5   0         33.50         31.98         1.74 o                         
  -2   5   0          5.08          8.87         1.05 o                         
  -1   5   0          3.53          0.37         0.72 o                         
   0   5   0         17.34         20.22         1.76 o                         
   1   5   0         28.30         37.71         1.96 o                         
   2   5   0        200.64        212.78         4.20 o                         
   3   5   0        874.48        939.53        11.36 o                         
   4   5   0        190.09        182.78         5.13 o                         
   5   5   0        435.04        465.14         7.74 o                         
   6   5   0         32.37         32.70         1.96 o                         
   7   5   0          6.18          3.10         1.55 o                         
   8   5   0         11.71         10.54         2.99 o                         
   9   5   0         86.15        100.01        15.17 o                         
  -8   6   0         10.59          8.15         3.39 o                         
  -7   6   0         40.56         44.84         4.25 o                         
  -6   6   0         23.46         24.91         3.01 o                         
  -5   6   0          9.91          6.43         3.00 o                         
  -4   6   0          4.14          6.29         1.79 o                         
  -3   6   0        238.73        337.98         6.07 o                         
  -2   6   0        368.06        333.14         5.31 o                         
  -1   6   0         21.38         30.26         1.97 o                         
   0   6   0        323.01        309.53         5.66 o                         
   1   6   0       1060.15       1107.02        12.32 o                         
   2   6   0        332.35        344.99         6.63 o                         
   3   6   0         20.80         82.01        17.65 o                         
   4   6   0        118.75        133.37         4.38 o                         
   5   6   0        577.61        615.94        10.74 o                         
   6   6   0          0.10          0.96         1.48 o                         
   7   6   0        172.00        180.38         5.88 o                         
   8   6   0         13.19         13.11         4.07 o                         
   9   6   0          5.36         -7.90         8.29 o                         
  -7   7   0         34.14         25.97         3.98 o                         
  -6   7   0         85.86         91.27         4.75 o                         
  -5   7   0          1.05         -1.71         1.71 o                         
  -4   7   0        155.10        155.25         5.41 o                         
  -3   7   0        150.63        148.94         4.34 o                         
  -2   7   0         41.36         39.61         2.13 o                         
  -1   7   0         33.95         41.09         2.46 o                         
   0   7   0          0.85          0.15         0.97 o                         
   1   7   0         68.85         68.94         2.87 o                         
   2   7   0         52.01         58.49         2.74 o                         
   3   7   0         40.64         45.08         2.41 o                         
   4   7   0         98.34         95.33         4.42 o                         
   5   7   0        400.00        400.40        11.11 o                         
   6   7   0         13.40         12.82         2.45 o                         
   7   7   0        109.68        107.46         6.35 o                         
   8   7   0         13.00         10.76         6.48 o                         
   9   7   0          3.32          1.95         4.16 o                         
  -7   8   0         42.04         31.94         4.49 o                         
  -6   8   0          0.01          4.15         4.48 o                         
  -5   8   0         12.50         12.60         3.62 o                         
  -4   8   0         40.50         52.24         4.61 o                         
  -3   8   0         98.81         88.57         3.89 o                         
  -2   8   0         14.76         12.74         1.63 o                         
  -1   8   0          0.80          0.32         1.18 o                         
   0   8   0         52.54         75.57         3.31 o                         
   1   8   0         76.55         83.53         3.68 o                         
   2   8   0        299.26        305.43         7.44 o                         
   3   8   0         44.86         48.63         3.06 o                         
   4   8   0         61.64         58.59         2.86 o                         
   5   8   0         25.98         20.39         2.84 o                         
   6   8   0         70.54         64.05         4.81 o                         
   7   8   0         32.49         27.08         3.57 o                         
   8   8   0         76.94         77.97         5.71 o                         
  -7   9   0         37.82         37.83         7.25 o                         
  -6   9   0          0.02          0.40         2.90 o                         
  -5   9   0         78.88         86.05         5.82 o                         
  -4   9   0          4.26          2.06         1.98 o                         
  -3   9   0          0.20          2.37         1.76 o                         
  -2   9   0         35.05         37.02         2.54 o                         
  -1   9   0          0.05          0.83         1.34 o                         
   0   9   0          0.59          3.01         1.42 o                         
   1   9   0         43.34         47.94         3.56 o                         
   2   9   0          4.72          4.85         2.07 o                         
   3   9   0         88.61         88.47         3.95 o                         
   4   9   0         24.18         23.16         2.68 o                         
   5   9   0         33.38         35.04         4.14 o                         
   6   9   0         71.30         73.75         6.14 o                         
   7   9   0         10.24          6.81         3.50 o                         
   8   9   0          0.26          1.84         3.51 o                         
  -6  10   0        324.26        333.75        14.24 o                         
  -5  10   0         24.76         28.85         5.69 o                         
  -4  10   0        262.73        286.57         8.41 o                         
  -3  10   0          1.68          3.43         2.27 o                         
  -2  10   0         21.51         33.22         3.54 o                         
  -1  10   0          3.65          2.88         1.60 o                         
   0  10   0          0.46          2.33         1.50 o                         
   1  10   0          5.78          6.54         2.25 o                         
   2  10   0         41.88         34.39         3.18 o                         
   3  10   0        261.20        248.76         7.13 o                         
   4  10   0         35.21         33.89         3.63 o                         
   5  10   0        314.48        318.79        14.92 o                         
   6  10   0          0.75          4.08         2.77 o                         
   7  10   0         53.26         56.56         5.72 o                         
   8  10   0          5.31         13.50         4.28 o                         
  -6  11   0         71.62         64.09         8.99 o                         
  -5  11   0         18.08         12.49         4.46 o                         
  -4  11   0        149.26        170.02         6.53 o                         
  -3  11   0         13.81         15.15         2.97 o                         
  -2  11   0         19.25         15.60         4.04 o                         
  -1  11   0         21.59         29.55         4.02 o                         
   0  11   0          4.59          4.53         2.16 o                         
   1  11   0          0.56         -2.00         2.13 o                         
   2  11   0         88.34         88.21         5.27 o                         
   3  11   0          6.64          5.17         2.61 o                         
   4  11   0         71.98         59.57         4.91 o                         
   5  11   0          4.53          2.07         5.75 o                         
   6  11   0          0.05          5.49         3.38 o                         
   7  11   0          8.62          0.73         3.76 o                         
  -5  12   0        215.65        215.63        29.16 o                         
  -4  12   0        141.26        126.56         9.60 o                         
  -3  12   0         77.73         61.98         6.60 o                         
  -2  12   0         92.03        102.01         5.87 o                         
  -1  12   0         33.11         22.40         3.95 o                         
   0  12   0        103.95        103.27         7.07 o                         
   1  12   0          4.22         -0.62         2.58 o                         
   2  12   0        436.65        442.88        13.16 o                         
   3  12   0         72.12         73.95         5.38 o                         
   4  12   0        182.35        198.89         9.28 o                         
   5  12   0          1.39         -2.36         3.51 o                         
   6  12   0         40.11         54.52         6.61 o                         
   7  12   0         44.90         48.49         8.62 o                         
  -4  13   0         42.11         51.54         9.68 o                         
  -3  13   0          1.35         -0.93         3.33 o                         
  -2  13   0         11.44          9.11         3.06 o                         
  -1  13   0          7.75          4.07         4.29 o                         
   0  13   0          0.63         -0.36         2.83 o                         
   1  13   0          0.69          0.10         3.05 o                         
   2  13   0          0.82          0.53         3.19 o                         
   3  13   0          4.65         -0.98         3.89 o                         
   4  13   0          2.98          0.93         2.50 o                         
   5  13   0          0.11          1.07         1.99 o                         
   6  13   0          0.02          1.78         4.77 o                         
  -3  14   0         42.95         61.24        10.68 o                         
  -2  14   0          0.06          5.63         4.33 o                         
  -1  14   0          0.00          1.28         3.23 o                         
   0  14   0         25.54         19.73         4.62 o                         
   1  14   0         23.90         25.72         4.92 o                         
   2  14   0          0.74          3.29         4.31 o                         
   3  14   0         42.27         48.35         7.43 o                         
   4  14   0         20.72         22.95         4.49 o                         
   5  14   0         54.83         62.01         6.00 o                         
  -2  15   0          0.32         -5.12         5.12 o                         
  -1  15   0          2.83          1.23         3.92 o                         
   0  15   0          3.56         -0.02         3.69 o                         
   1  15   0          6.09          9.90         4.41 o                         
   2  15   0          7.32          2.98         4.06 o                         
   3  15   0          1.33          1.12         5.20 o                         
   4  15   0          4.64          6.00         4.23 o                         
   1  16   0          8.48         15.50         8.28 o                         
   2  16   0          9.14         -5.07        11.25 o                         
  -4 -15   1          0.15          0.63         4.57 o                         
  -3 -15   1          9.99         11.83         5.59 o                         
  -2 -15   1          4.47         -0.42         4.16 o                         
  -1 -15   1         23.01         20.25         5.18 o                         
   0 -15   1          6.39          9.57         4.19 o                         
   1 -15   1          0.22          1.95         4.52 o                         
   2 -15   1          2.14          2.79         5.29 o                         
  -5 -14   1        114.77        127.43        26.19 o                         
  -4 -14   1         55.05         61.23         6.37 o                         
  -3 -14   1        110.49        122.61        10.23 o                         
  -2 -14   1          3.68          3.01         4.19 o                         
  -1 -14   1         18.24         15.99         6.38 o                         
   0 -14   1         26.12         27.48         4.69 o                         
   1 -14   1          6.84          0.77         3.14 o                         
   2 -14   1          0.60          2.93         3.10 o                         
   3 -14   1         62.81         67.30         9.16 o                         
  -6 -13   1         37.81         46.86         7.22 o                         
  -5 -13   1          0.53         -3.76         3.76 o                         
  -4 -13   1         21.28         17.96         3.25 o                         
  -3 -13   1         10.96          8.42         3.73 o                         
  -2 -13   1         12.28         18.87         4.36 o                         
  -1 -13   1          2.63          0.76         3.03 o                         
   0 -13   1         13.88         14.30         5.67 o                         
   1 -13   1         21.91         18.01         4.12 o                         
   2 -13   1         12.51          9.41         4.34 o                         
   3 -13   1          6.70          6.58         4.10 o                         
   4 -13   1         16.22         12.34         4.90 o                         
  -7 -12   1         27.01         34.77         7.69 o                         
  -6 -12   1          0.64          1.85         3.84 o                         
  -5 -12   1          8.02          9.83         4.26 o                         
  -4 -12   1         34.09         40.75         3.93 o                         
  -3 -12   1          0.01         -1.99         2.25 o                         
  -2 -12   1        208.47        211.12         9.06 o                         
  -1 -12   1          4.28          6.05         3.49 o                         
   0 -12   1         17.52          4.81         3.96 o                         
   1 -12   1          7.44          7.68         3.42 o                         
   2 -12   1        230.33        242.92         8.31 o                         
   3 -12   1          7.72          6.18         2.16 o                         
   4 -12   1        210.25        216.41        11.70 o                         
   5 -12   1         61.48         60.18        10.27 o                         
  -7 -11   1         13.82         14.21         5.03 o                         
  -6 -11   1          1.08          2.65         3.32 o                         
  -5 -11   1          0.25          0.49         3.28 o                         
  -4 -11   1         10.24          7.28         2.86 o                         
  -3 -11   1          2.44         -2.45         2.45 o                         
  -2 -11   1          0.00         -1.12         1.90 o                         
  -1 -11   1          1.14          0.39         2.30 o                         
   0 -11   1          0.06         -0.88         2.08 o                         
   1 -11   1          0.45          2.74         2.40 o                         
   2 -11   1         29.55         30.55         4.88 o                         
   3 -11   1         25.35         26.15         2.38 o                         
   4 -11   1         11.12         13.44         3.48 o                         
   5 -11   1         40.14         48.00         6.57 o                         
   6 -11   1          5.78         13.36         6.02 o                         
  -8 -10   1          0.35          6.98         4.44 o                         
  -7 -10   1         17.64         12.46         3.69 o                         
  -6 -10   1          8.14          1.77         3.41 o                         
  -5 -10   1        182.71        184.67         8.82 o                         
  -4 -10   1         81.75         74.68         4.23 o                         
  -3 -10   1        291.59        284.55         7.62 o                         
  -2 -10   1        263.74        278.68        10.01 o                         
  -1 -10   1        240.20        244.99         6.74 o                         
   0 -10   1         39.83         46.05         3.74 o                         
   1 -10   1        424.38        413.49         8.91 o                         
   2 -10   1        716.30        730.81        12.02 o                         
   3 -10   1        235.60        232.10         5.57 o                         
   4 -10   1        170.54        184.63         5.96 o                         
   5 -10   1         15.96         12.31         3.67 o                         
   6 -10   1         28.01         21.76         4.79 o                         
  -8  -9   1          4.76          7.23         3.62 o                         
  -7  -9   1          0.01         -0.46         2.37 o                         
  -6  -9   1          1.45         -1.71         2.39 o                         
  -5  -9   1         60.79         69.94         5.52 o                         
  -4  -9   1         39.14         41.53         3.46 o                         
  -3  -9   1        226.53        235.50         6.10 o                         
  -2  -9   1          0.02          1.70         1.45 o                         
  -1  -9   1         77.17         81.95         4.74 o                         
   0  -9   1         15.83         19.56         2.25 o                         
   1  -9   1          2.47          1.36         1.46 o                         
   2  -9   1         23.44         19.59         2.09 o                         
   3  -9   1          9.84          9.88         1.51 o                         
   4  -9   1         35.97         32.51         3.77 o                         
   5  -9   1          8.18          2.18         2.78 o                         
   6  -9   1          7.13          5.13         3.01 o                         
   7  -9   1          0.80          5.98         4.98 o                         
  -8  -8   1         21.87         18.38         3.32 o                         
  -7  -8   1          3.91          1.15         2.12 o                         
  -6  -8   1        159.97        167.99         7.81 o                         
  -5  -8   1         99.33        101.97         5.34 o                         
  -4  -8   1        284.60        286.19         5.80 o                         
  -3  -8   1         26.03         34.06         2.62 o                         
  -2  -8   1        529.56        539.41        10.41 o                         
  -1  -8   1        189.06        195.56         5.37 o                         
   0  -8   1       1012.53       1092.06        13.34 o                         
   1  -8   1         20.93         25.17         2.57 o                         
   2  -8   1       1339.11       1341.65        14.70 o                         
   3  -8   1        754.78        754.33        11.57 o                         
   4  -8   1        852.28        838.29        11.02 o                         
   5  -8   1        541.76        533.92        13.34 o                         
   6  -8   1        232.14        225.25         8.81 o                         
   7  -8   1          0.02          2.87         3.51 o                         
  -9  -7   1          7.88         -4.34         4.34 o                         
  -8  -7   1         49.36         42.28         4.78 o                         
  -7  -7   1        125.18        129.47         5.47 o                         
  -6  -7   1        115.73        119.82         4.81 o                         
  -5  -7   1         81.42         76.25         4.12 o                         
  -4  -7   1         48.37         40.76         3.36 o                         
  -3  -7   1          4.54          1.66         1.05 o                         
  -2  -7   1         88.25         72.04         2.98 o                         
  -1  -7   1         21.10         23.01         2.25 o                         
   0  -7   1         36.60         34.46         2.44 o                         
   1  -7   1          3.11          4.84         1.57 o                         
   2  -7   1        158.26        164.88         4.90 o                         
   3  -7   1          4.28          2.37         1.27 o                         
   4  -7   1        346.38        348.98         8.16 o                         
   5  -7   1          3.67          2.79         2.13 o                         
   6  -7   1        109.28        102.10         5.27 o                         
   7  -7   1         20.78          9.98         5.10 o                         
   8  -7   1         22.10         15.97         6.74 o                         
  -9  -6   1          5.55          6.23         6.41 o                         
  -8  -6   1        250.13        264.07        12.46 o                         
  -7  -6   1          9.29          8.40         2.18 o                         
  -6  -6   1        392.32        389.58         8.59 o                         
  -5  -6   1        918.63        902.34        13.24 o                         
  -4  -6   1          5.91          6.95         1.61 o                         
  -3  -6   1        454.15        432.66         6.39 o                         
  -2  -6   1        543.27        473.74         8.03 o                         
  -1  -6   1       1878.08       1887.40        18.60 o                         
   0  -6   1        110.26         95.40         3.37 o                         
   1  -6   1        345.63        371.09         6.07 o                         
   2  -6   1         11.17         17.93         1.46 o                         
   3  -6   1       2492.80       2445.77        22.16 o                         
   4  -6   1          0.28          2.78         1.46 o                         
   5  -6   1       1927.58       1921.74        23.23 o                         
   6  -6   1          3.90          2.21         1.93 o                         
   7  -6   1        154.16        154.33         7.53 o                         
   8  -6   1          0.86          2.39         2.91 o                         
  -9  -5   1          2.94          0.50         6.01 o                         
  -8  -5   1         61.54         72.38         5.42 o                         
  -7  -5   1         22.86         24.46         2.20 o                         
  -6  -5   1        252.99        264.59         5.42 o                         
  -5  -5   1          9.55          9.03         1.43 o                         
  -4  -5   1        897.16        820.04        14.09 o                         
  -3  -5   1         29.01         21.68         2.10 o                         
  -2  -5   1        407.82        423.20         6.23 o                         
  -1  -5   1         77.17         67.32         2.60 o                         
   0  -5   1          0.02         -0.60         0.60 o                         
   1  -5   1          1.49          4.43         0.85 o                         
   2  -5   1         12.91          9.39         0.95 o                         
   3  -5   1        240.51        250.28         4.52 o                         
   4  -5   1          0.07          0.25         1.10 o                         
   5  -5   1        875.34        865.42        11.99 o                         
   6  -5   1          0.05         -0.59         1.93 o                         
   7  -5   1        443.96        431.56        10.33 o                         
   8  -5   1          0.00          0.35         2.21 o                         
  -9  -4   1        167.88        175.12         7.71 o                         
  -8  -4   1          0.23         -0.73         4.60 o                         
  -7  -4   1         78.72         80.81         3.69 o                         
  -6  -4   1         36.10         40.35         2.64 o                         
  -5  -4   1        692.01        700.84         8.51 o                         
  -4  -4   1         19.90         18.49         1.55 o                         
  -3  -4   1       2418.03       2487.69        32.28 o                         
  -2  -4   1        396.27        343.82         6.03 o                         
  -1  -4   1         32.52         52.18         2.68 o                         
   0  -4   1        383.60        371.82         4.99 o                         
   1  -4   1        110.91        120.65         2.56 o                         
   2  -4   1       1586.59       1626.03        13.06 o                         
   3  -4   1        145.48        142.04         3.08 o                         
   4  -4   1       2008.14       2028.36        18.24 o                         
   5  -4   1          2.75          2.58         0.91 o                         
   6  -4   1        831.51        825.10        10.56 o                         
   7  -4   1         37.22         33.90         1.99 o                         
   8  -4   1         82.00         74.42         2.34 o                         
  -9  -3   1         10.10          6.82        14.59 o                         
  -8  -3   1          8.86          0.74         4.07 o                         
  -7  -3   1          9.76         18.60         5.32 o                         
  -6  -3   1          2.01          0.16         2.73 o                         
  -5  -3   1         44.48         39.99         3.42 o                         
  -4  -3   1        118.27        116.47         3.36 o                         
  -3  -3   1       1110.62       1005.30        10.98 o                         
  -2  -3   1        366.37        344.09         7.22 o                         
  -1  -3   1       2225.14       2125.38        17.88 o                         
   0  -3   1         10.82          8.71         0.83 o                         
   1  -3   1        986.67        985.79         8.47 o                         
   2  -3   1         50.53         58.71         1.58 o                         
   3  -3   1       2021.56       2049.60        18.95 o                         
   4  -3   1        195.08        196.16         3.71 o                         
   5  -3   1        287.02        300.55         4.62 o                         
   6  -3   1        159.35        156.38         3.33 o                         
   7  -3   1          1.71          1.62         1.36 o                         
   8  -3   1         38.85         35.52         4.05 o                         
   9  -3   1          0.16          1.64         3.24 o                         
  -9  -2   1         39.24         36.34         7.93 o                         
  -8  -2   1         49.67         53.78         7.84 o                         
  -7  -2   1         40.60         42.50         7.15 o                         
  -6  -2   1         80.97         74.65        11.13 o                         
  -5  -2   1          0.01          2.31         2.30 o                         
  -4  -2   1       8271.73       8028.65       165.01 o                         
  -3  -2   1        319.56        305.11         6.31 o                         
  -1  -2   1      10739.44       9888.52       239.98 o                         
   0  -2   1       1772.15       1656.76        12.15 o                         
   2  -2   1       6350.25       6298.99        83.15 o                         
   3  -2   1       7949.50       7985.98        89.69 o                         
   4  -2   1        262.05        266.61         3.93 o                         
   5  -2   1        555.30        543.09         6.56 o                         
   6  -2   1         50.88         55.86         2.29 o                         
   7  -2   1          2.71          3.02         1.64 o                         
   8  -2   1          0.04          1.95         1.99 o                         
   9  -2   1          0.50          1.60         3.40 o                         
  -9  -1   1         16.42         21.20         6.22 o                         
  -8  -1   1         12.74          2.75         4.24 o                         
  -7  -1   1          2.09          1.28         5.19 o                         
  -6  -1   1          3.12          5.23         3.24 o                         
  -5  -1   1        199.59        196.00        11.07 o                         
  -4  -1   1          1.68          0.60         1.90 o                         
  -3  -1   1        902.99        812.47        30.20 o                         
  -2  -1   1          4.47          7.86         0.66 o                         
  -1  -1   1        126.78        120.58         2.86 o                         
   0  -1   1          1.50          1.27         0.35 o                         
   1  -1   1         63.61         66.68         1.09 o                         
   2  -1   1       2211.34       2182.99        17.90 o                         
   3  -1   1         42.50         45.33         2.11 o                         
   4  -1   1       1372.67       1496.33        16.99 o                         
   5  -1   1          5.80         10.69         3.07 o                         
   6  -1   1         59.46         53.51         5.50 o                         
   7  -1   1          1.58          3.22         1.01 o                         
   8  -1   1         67.36         68.70         4.10 o                         
   9  -1   1          4.71         -0.88         5.26 o                         
  -9   0   1         58.41         59.72         9.18 o                         
  -8   0   1          5.76          6.91         4.14 o                         
  -7   0   1          2.00          2.33         6.99 o                         
  -6   0   1          2.75          3.44         3.02 o                         
  -5   0   1        409.13        397.70        14.62 o                         
  -4   0   1       1137.82       1138.85        26.39 o                         
  -3   0   1        149.63        145.79         7.29 o                         
  -2   0   1       2554.19       2506.69        67.36 o                         
  -1   0   1        320.63        232.67         2.52 o                         
   1   0   1        841.87        689.17         9.96 o                         
   2   0   1       6741.83       6433.32       148.28 o                         
   3   0   1         72.17         41.85         1.55 o                         
   4   0   1          0.45          0.84         1.17 o                         
   5   0   1         42.72         52.97         5.10 o                         
   6   0   1         36.82         36.30         5.17 o                         
   7   0   1          4.26          3.44         3.84 o                         
   8   0   1         87.59         93.80         5.28 o                         
   9   0   1         12.56         10.26         2.24 o                         
  -9   1   1         14.64         15.69         3.40 o                         
  -8   1   1         24.65         31.77         3.66 o                         
  -7   1   1          0.02         -0.59         2.72 o                         
  -6   1   1          3.35          5.43         2.83 o                         
  -5   1   1         34.83         29.26         4.52 o                         
  -4   1   1       1793.03       1754.54        22.64 o                         
  -3   1   1         23.98         22.97         1.10 o                         
  -2   1   1      10175.44       9169.15       211.44 o                         
  -1   1   1          2.09          2.40         0.32 o                         
   0   1   1          8.61          6.61         1.73 o                         
   1   1   1          0.23          0.59         0.39 o                         
   2   1   1       2107.90       1996.36        23.06 o                         
   3   1   1         10.54          9.41         0.78 o                         
   4   1   1         28.21         20.03         1.40 o                         
   5   1   1          0.24         -0.72         1.87 o                         
   6   1   1         81.56         89.77         7.54 o                         
   7   1   1         19.91         20.98         5.89 o                         
   8   1   1          2.82          0.10         3.23 o                         
   9   1   1         11.91         10.07         3.36 o                         
  -9   2   1          1.15         -2.46         4.22 o                         
  -8   2   1        178.60        153.49         5.28 o                         
  -7   2   1         17.55         21.06         3.35 o                         
  -6   2   1       1079.84       1091.19        12.00 o                         
  -5   2   1         77.78         94.33         2.21 o                         
  -4   2   1       3822.39       3811.52        29.65 o                         
  -3   2   1        865.32        949.38         8.99 o                         
  -2   2   1       7800.72       7198.43       162.41 o                         
  -1   2   1       5217.71       4978.24        66.20 o                         
   0   2   1        572.83        588.28         5.90 o                         
   1   2   1       1040.26       1049.75         8.99 o                         
   2   2   1        305.91        270.02         4.35 o                         
   3   2   1        973.70        974.25        13.32 o                         
   4   2   1         25.09         15.81         1.10 o                         
   5   2   1        938.86        949.77        20.68 o                         
   6   2   1         17.03         22.20        10.06 o                         
   7   2   1        135.82        161.09        11.01 o                         
   8   2   1          0.43         -3.64         3.64 o                         
   9   2   1         71.93         70.17         5.68 o                         
  -9   3   1          3.56         -2.40         4.26 o                         
  -8   3   1         59.50         60.90         4.76 o                         
  -7   3   1          6.99          8.17         1.19 o                         
  -6   3   1        446.45        451.59         9.79 o                         
  -5   3   1         46.22         51.58         1.94 o                         
  -4   3   1        380.73        335.34         4.58 o                         
  -3   3   1        279.96        288.70         3.93 o                         
  -2   3   1          0.20          0.03         0.46 o                         
  -1   3   1        127.93        131.47         2.41 o                         
   0   3   1         45.45         43.99         1.59 o                         
   1   3   1        270.94        261.20         4.17 o                         
   2   3   1        300.47        272.10         3.72 o                         
   3   3   1        160.60        126.85         4.80 o                         
   4   3   1         17.02         15.96         1.22 o                         
   5   3   1         63.24         64.52         2.25 o                         
   6   3   1         23.82         27.92         2.25 o                         
   7   3   1         37.55         37.27         6.76 o                         
   8   3   1          0.21          0.60         3.47 o                         
   9   3   1         11.29          9.93         2.57 o                         
  -8   4   1          1.19         -3.63         3.63 o                         
  -7   4   1        374.28        358.21         8.99 o                         
  -6   4   1         67.31         72.48         3.16 o                         
  -5   4   1       1142.69       1177.45        13.66 o                         
  -4   4   1        626.80        610.56         9.70 o                         
  -3   4   1       4044.99       4137.37        36.78 o                         
  -2   4   1         56.25         87.59         2.77 o                         
  -1   4   1       4079.77       3951.64        29.27 o                         
   0   4   1       3289.02       3085.62        25.07 o                         
   1   4   1        450.54        466.72         6.25 o                         
   2   4   1       1672.50       1557.52        14.70 o                         
   3   4   1        678.38        653.64         9.17 o                         
   4   4   1        225.24        266.69         5.10 o                         
   5   4   1        200.27        204.33         4.20 o                         
   6   4   1        441.05        479.45        11.87 o                         
   7   4   1        295.95        320.67        10.69 o                         
   8   4   1        320.71        343.40         8.27 o                         
   9   4   1          8.56         10.02         2.62 o                         
  -8   5   1         10.95          8.74         3.56 o                         
  -7   5   1        175.35        170.79         7.31 o                         
  -6   5   1         26.02         28.35         3.18 o                         
  -5   5   1        725.27        719.07        11.36 o                         
  -4   5   1          3.03          2.64         1.32 o                         
  -3   5   1        472.22        451.73         5.87 o                         
  -2   5   1          4.40          2.08         1.09 o                         
  -1   5   1          0.18          0.16         0.69 o                         
   0   5   1          7.74          6.58         1.18 o                         
   1   5   1         82.78         90.64         2.79 o                         
   2   5   1          0.01          0.53         0.73 o                         
   3   5   1        565.26        621.94         7.27 o                         
   4   5   1         12.62          9.71         1.59 o                         
   5   5   1          3.02          2.53         1.13 o                         
   6   5   1         48.47         51.07         2.34 o                         
   7   5   1         33.27         33.67         3.01 o                         
   8   5   1         76.46         78.00         8.13 o                         
   9   5   1          2.21         23.50        12.15 o                         
  -8   6   1          3.71         -4.08         4.08 o                         
  -7   6   1        137.57        135.77         8.57 o                         
  -6   6   1        208.39        217.90         6.57 o                         
  -5   6   1         16.31         14.70         2.87 o                         
  -4   6   1       1070.27       1032.86        14.28 o                         
  -3   6   1        386.32        413.33         6.48 o                         
  -2   6   1        654.33        597.65         7.78 o                         
  -1   6   1        539.41        492.12         7.12 o                         
   0   6   1          5.51         -0.81         0.81 o                         
   1   6   1        100.07         88.32         3.20 o                         
   2   6   1         85.91         98.00         3.29 o                         
   3   6   1        266.38        268.97         4.99 o                         
   4   6   1        250.83        225.13         5.78 o                         
   5   6   1        575.92        608.76        10.80 o                         
   6   6   1          2.76          7.18         1.54 o                         
   7   6   1        224.67        227.53         5.38 o                         
   8   6   1          2.29          4.79         4.85 o                         
   9   6   1         35.58         26.60         7.36 o                         
  -7   7   1         32.07         39.84         3.94 o                         
  -6   7   1          5.11          7.01         2.46 o                         
  -5   7   1         75.48         84.51         5.90 o                         
  -4   7   1         11.12         14.80         2.50 o                         
  -3   7   1        211.69        221.14         5.51 o                         
  -2   7   1        149.81        169.10         3.94 o                         
  -1   7   1          0.41          1.79         0.89 o                         
   0   7   1         20.28         23.64         2.08 o                         
   1   7   1         42.72         42.75         2.78 o                         
   2   7   1         75.66         89.58         3.30 o                         
   3   7   1          1.09          0.46         1.03 o                         
   4   7   1         62.34         68.30         3.59 o                         
   5   7   1         25.98         28.18         3.05 o                         
   6   7   1          5.60          6.58         2.55 o                         
   7   7   1         42.18         34.80         3.42 o                         
   8   7   1         10.69          8.60         7.75 o                         
   9   7   1          5.26         -4.49         9.09 o                         
  -7   8   1         35.17         36.33         5.41 o                         
  -6   8   1          0.59          5.60         4.28 o                         
  -5   8   1         22.00         37.41         3.68 o                         
  -4   8   1          0.52          3.92         1.96 o                         
  -3   8   1         92.32        110.50         4.19 o                         
  -2   8   1          6.34          6.97         1.35 o                         
  -1   8   1        152.17        165.35         4.57 o                         
   0   8   1         96.32        110.78         3.89 o                         
   1   8   1         89.40         94.05         3.99 o                         
   2   8   1        311.85        343.62         9.06 o                         
   3   8   1        448.23        438.07         8.10 o                         
   4   8   1        124.38        118.09         3.78 o                         
   5   8   1         30.19         33.60         3.38 o                         
   6   8   1         60.49         56.54         4.52 o                         
   7   8   1         21.66         24.38         3.14 o                         
   8   8   1         56.34         62.27         8.11 o                         
  -7   9   1         12.35         11.01         5.60 o                         
  -6   9   1          8.28         14.12         3.80 o                         
  -5   9   1         10.72          6.47         3.69 o                         
  -4   9   1         16.44         12.00         1.70 o                         
  -3   9   1         45.21         50.35         3.46 o                         
  -2   9   1          7.10          8.42         1.65 o                         
  -1   9   1         23.60         29.50         2.58 o                         
   0   9   1         54.62         52.05         3.76 o                         
   1   9   1         18.02         22.58         2.84 o                         
   2   9   1         47.10         50.17         3.48 o                         
   3   9   1         57.03         58.46         3.42 o                         
   4   9   1          0.03         -0.61         1.41 o                         
   5   9   1         68.39         67.89         5.30 o                         
   6   9   1          1.07          4.45         2.42 o                         
   7   9   1         18.78         12.80         3.18 o                         
   8   9   1          3.61          7.79         3.97 o                         
  -6  10   1        162.57        156.90        14.82 o                         
  -5  10   1          5.53          3.64         5.36 o                         
  -4  10   1         50.11         52.02         5.27 o                         
  -3  10   1          6.84          5.08         2.66 o                         
  -2  10   1        157.12        149.88         5.12 o                         
  -1  10   1         13.14         10.13         2.09 o                         
   0  10   1        398.07        389.54         8.09 o                         
   1  10   1          7.63          6.73         1.75 o                         
   2  10   1        129.12        122.90         4.83 o                         
   3  10   1         91.11         97.12         4.80 o                         
   4  10   1         21.68         20.57         3.23 o                         
   5  10   1        361.36        357.92        12.64 o                         
   6  10   1          0.54          5.73         3.04 o                         
   7  10   1        135.48        141.11         7.72 o                         
   8  10   1          8.00         18.54         5.47 o                         
  -6  11   1         93.29         99.24        13.50 o                         
  -5  11   1          2.06         -3.67         3.67 o                         
  -4  11   1         35.54         48.19         5.16 o                         
  -3  11   1          1.39         -0.14         2.40 o                         
  -2  11   1          0.82          1.18         2.32 o                         
  -1  11   1         12.36         10.00         2.87 o                         
   0  11   1          1.72         -0.33         1.79 o                         
   1  11   1         62.59         65.60         5.13 o                         
   2  11   1          4.77          4.96         2.15 o                         
   3  11   1         75.12         73.04         5.34 o                         
   4  11   1         28.07         31.14         3.30 o                         
   5  11   1         59.99         58.90         8.09 o                         
   6  11   1          8.48          9.51         3.75 o                         
   7  11   1         24.05         36.73         5.68 o                         
  -5  12   1         67.02         85.74         9.45 o                         
  -4  12   1          8.45          3.69         3.60 o                         
  -3  12   1          8.55          2.33         3.30 o                         
  -2  12   1         27.71         32.18         4.22 o                         
  -1  12   1          0.65          2.83         2.33 o                         
   0  12   1         86.08         87.22         8.47 o                         
   1  12   1          0.37          2.93         3.02 o                         
   2  12   1        179.85        169.80         9.80 o                         
   3  12   1         33.26         42.39         5.03 o                         
   4  12   1          0.71         -0.25         2.26 o                         
   5  12   1          8.95          8.33         2.40 o                         
   6  12   1          8.35         10.38         4.81 o                         
   7  12   1         28.46         29.91         7.50 o                         
  -4  13   1          0.03          1.13         4.02 o                         
  -3  13   1          4.65          2.69         4.74 o                         
  -2  13   1          0.72         -0.16         3.63 o                         
  -1  13   1          0.34         -0.55         2.40 o                         
   0  13   1          0.75         -2.85         2.85 o                         
   1  13   1          2.94          2.07         3.00 o                         
   2  13   1          0.00         -2.28         4.76 o                         
   3  13   1          0.99         -2.64         2.64 o                         
   4  13   1         13.59         13.74         3.49 o                         
   5  13   1          0.19         -0.35         3.00 o                         
   6  13   1         23.80         29.43         7.81 o                         
  -3  14   1          8.81          3.32         4.84 o                         
  -2  14   1        158.98        175.63         9.55 o                         
  -1  14   1          6.50         -0.62         3.12 o                         
   0  14   1          2.86         -2.71         3.14 o                         
   1  14   1          0.01          2.17         4.31 o                         
   2  14   1          2.86          0.46         3.44 o                         
   3  14   1         28.09         23.27         5.07 o                         
   4  14   1         39.20         37.80         5.31 o                         
   5  14   1         53.00         81.69         9.32 o                         
  -2  15   1          0.05         -4.40         4.40 o                         
  -1  15   1          2.28          0.85         4.33 o                         
   0  15   1          6.82          4.34         4.30 o                         
   1  15   1          1.22          3.99         4.04 o                         
   2  15   1         24.81         24.98         5.39 o                         
   3  15   1          1.25          7.15         5.43 o                         
   4  15   1         13.33         15.99         5.01 o                         
   1  16   1         20.98         32.19         7.08 o                         
   2  16   1          0.38         -0.08         6.88 o                         
  -4 -15   2         57.41         51.97         7.93 o                         
  -3 -15   2          7.21          4.95         5.32 o                         
  -2 -15   2         82.85         87.43         9.43 o                         
  -1 -15   2          8.35          2.95         4.04 o                         
   0 -15   2         15.81          6.84         5.41 o                         
   1 -15   2          0.24          1.98         3.78 o                         
   2 -15   2          0.01          2.30         3.76 o                         
  -5 -14   2          0.77          8.82        13.46 o                         
  -4 -14   2          7.41          6.21         3.56 o                         
  -3 -14   2          0.12          8.27         4.83 o                         
  -2 -14   2          3.93         16.74         4.99 o                         
  -1 -14   2          9.33          6.47         3.91 o                         
   0 -14   2         63.31         68.47         7.03 o                         
   1 -14   2          2.96          1.07         3.11 o                         
   2 -14   2          1.67         -0.21         3.26 o                         
   3 -14   2          4.10          7.49         5.07 o                         
  -6 -13   2          0.09          4.18         4.61 o                         
  -5 -13   2         19.49         29.99         5.60 o                         
  -4 -13   2          6.82         10.77         4.68 o                         
  -3 -13   2         25.59         34.44         4.83 o                         
  -2 -13   2          5.73          9.10         4.18 o                         
  -1 -13   2         85.15        113.62         8.14 o                         
   0 -13   2          1.29          2.00         3.02 o                         
   1 -13   2         24.78         21.40         6.28 o                         
   2 -13   2         12.67         20.55         3.94 o                         
   3 -13   2         11.55          8.14         3.23 o                         
   4 -13   2         31.70         27.66         8.31 o                         
  -7 -12   2         13.59          6.40         5.90 o                         
  -6 -12   2         27.15         22.74         5.31 o                         
  -5 -12   2          3.90          3.77         3.15 o                         
  -4 -12   2         24.96         24.80         3.55 o                         
  -3 -12   2         15.02         14.11         3.07 o                         
  -2 -12   2        585.65        603.09        15.50 o                         
  -1 -12   2        220.39        235.12        12.04 o                         
   0 -12   2       1971.11       2070.50        34.45 o                         
   1 -12   2        196.07        202.13         9.11 o                         
   2 -12   2        524.95        547.01        16.37 o                         
   3 -12   2          0.29          3.77         4.44 o                         
   4 -12   2          0.20         -0.25         3.72 o                         
   5 -12   2          9.70         12.89         6.59 o                         
  -7 -11   2          0.05          3.98         4.22 o                         
  -6 -11   2          1.05          1.61         4.27 o                         
  -5 -11   2          5.18         12.83         3.76 o                         
  -4 -11   2         27.67         23.71         3.34 o                         
  -3 -11   2          5.64          6.18         3.04 o                         
  -2 -11   2         24.96         23.10         3.38 o                         
  -1 -11   2          1.55          2.49         2.33 o                         
   0 -11   2         38.70         41.97         5.56 o                         
   1 -11   2          6.82          4.49         2.59 o                         
   2 -11   2         65.22         68.72         4.63 o                         
   3 -11   2          0.88         -0.61         1.90 o                         
   4 -11   2         10.33          2.09         3.10 o                         
   5 -11   2          0.23         -0.47         3.70 o                         
   6 -11   2         43.81         17.16         6.51 o                         
  -8 -10   2          3.70          5.87         4.35 o                         
  -7 -10   2          3.83         -2.50         3.27 o                         
  -6 -10   2          9.15          4.18         4.65 o                         
  -5 -10   2         48.40         50.03         5.53 o                         
  -4 -10   2          9.24          7.43         1.91 o                         
  -3 -10   2        400.10        387.24         9.52 o                         
  -2 -10   2        451.21        423.57         9.64 o                         
  -1 -10   2       1474.56       1469.40        20.72 o                         
   0 -10   2       2040.12       1966.30        29.77 o                         
   1 -10   2       3138.53       3145.55        42.26 o                         
   2 -10   2       1017.64       1030.61        14.96 o                         
   3 -10   2       1808.75       1874.59        26.39 o                         
   4 -10   2         39.70         48.82         3.69 o                         
   5 -10   2        114.94        110.42         7.77 o                         
   6 -10   2          0.01         -2.91         3.43 o                         
  -8  -9   2          0.62         -0.08         3.31 o                         
  -7  -9   2         10.76          7.95         2.70 o                         
  -6  -9   2         98.40         81.02         6.03 o                         
  -5  -9   2         12.36         13.68         2.92 o                         
  -4  -9   2         55.73         50.12         3.37 o                         
  -3  -9   2          0.97          1.57         1.61 o                         
  -2  -9   2         34.34         33.57         2.85 o                         
  -1  -9   2         12.34         14.93         2.16 o                         
   0  -9   2          8.52          5.17         1.86 o                         
   1  -9   2         63.87         70.45         3.81 o                         
   2  -9   2         61.73         55.32         3.17 o                         
   3  -9   2         29.41         32.52         2.50 o                         
   4  -9   2         29.40         25.35         3.13 o                         
   5  -9   2          0.64         -0.99         2.53 o                         
   6  -9   2          1.69          2.57         3.05 o                         
   7  -9   2          1.23         11.27         6.22 o                         
  -8  -8   2          0.00         -2.61         2.95 o                         
  -7  -8   2          2.28          3.00         2.10 o                         
  -6  -8   2         22.60         20.10         3.77 o                         
  -5  -8   2        253.34        254.43         8.09 o                         
  -4  -8   2          8.56          8.54         2.10 o                         
  -3  -8   2        753.98        766.51        10.96 o                         
  -2  -8   2        351.61        313.37         6.66 o                         
  -1  -8   2        309.24        261.35         6.42 o                         
   0  -8   2        396.04        410.59         7.95 o                         
   1  -8   2       4911.99       4661.16        37.85 o                         
   2  -8   2        388.92        376.88         6.90 o                         
   3  -8   2       2031.97       2040.68        20.79 o                         
   4  -8   2        699.39        709.83        10.17 o                         
   5  -8   2         31.66         43.77         4.39 o                         
   6  -8   2        412.84        436.63        12.32 o                         
   7  -8   2          3.18          1.66         2.90 o                         
  -8  -7   2         14.00          9.88         2.91 o                         
  -7  -7   2         75.00         78.63         3.99 o                         
  -6  -7   2          9.78          6.35         1.99 o                         
  -5  -7   2        193.11        195.10         7.85 o                         
  -4  -7   2         30.26         42.33         4.10 o                         
  -3  -7   2        120.51        118.19         3.56 o                         
  -2  -7   2         74.96         63.96         2.90 o                         
  -1  -7   2          3.26          3.14         1.09 o                         
   0  -7   2         80.14         84.30         3.48 o                         
   1  -7   2          0.00         -0.23         0.97 o                         
   2  -7   2          6.09          7.82         1.36 o                         
   3  -7   2        119.03        105.94         3.10 o                         
   4  -7   2         52.28         52.90         3.56 o                         
   5  -7   2         52.72         46.14         4.06 o                         
   6  -7   2          5.89          5.05         2.90 o                         
   7  -7   2         29.96         24.84         4.46 o                         
   8  -7   2          4.52          4.79         4.62 o                         
  -9  -6   2          0.40         -4.26         4.26 o                         
  -8  -6   2         82.50         86.62         7.35 o                         
  -7  -6   2        170.97        181.18         7.95 o                         
  -6  -6   2        447.44        442.96        10.71 o                         
  -5  -6   2         92.33         85.57         4.11 o                         
  -4  -6   2        111.23         97.00         4.13 o                         
  -3  -6   2         11.68         13.16         1.63 o                         
  -2  -6   2        233.90        265.89         6.18 o                         
  -1  -6   2        132.93        157.64         4.39 o                         
   0  -6   2         32.05         41.22         2.47 o                         
   1  -6   2        282.03        298.67         5.11 o                         
   2  -6   2         10.15         11.00         1.19 o                         
   3  -6   2        696.76        697.14         9.11 o                         
   4  -6   2         85.78         78.06         3.61 o                         
   5  -6   2       1569.26       1537.68        20.03 o                         
   6  -6   2         25.54         19.86         2.62 o                         
   7  -6   2        356.97        345.23         9.96 o                         
   8  -6   2         14.43         15.72         3.89 o                         
  -9  -5   2         64.07         80.63        11.50 o                         
  -8  -5   2          1.24          1.92         4.69 o                         
  -7  -5   2         93.68        100.56         3.52 o                         
  -6  -5   2          9.01          7.71         1.32 o                         
  -5  -5   2         12.07         10.08         1.98 o                         
  -4  -5   2         73.81         68.86         3.27 o                         
  -3  -5   2        767.67        768.51        11.33 o                         
  -2  -5   2         25.33         24.11         1.71 o                         
  -1  -5   2        280.58        275.62         5.12 o                         
   0  -5   2          0.66          1.08         0.72 o                         
   1  -5   2          1.18          3.71         0.78 o                         
   2  -5   2          1.35          2.15         0.68 o                         
   3  -5   2        396.33        401.80         5.68 o                         
   4  -5   2          8.15          9.84         1.22 o                         
   5  -5   2        547.81        581.86        10.06 o                         
   6  -5   2         37.63         33.81         3.36 o                         
   7  -5   2         73.26         62.23         5.09 o                         
   8  -5   2         33.19         29.25         5.46 o                         
  -9  -4   2         16.86         16.20         7.33 o                         
  -8  -4   2          8.50         12.77         2.39 o                         
  -7  -4   2          5.70          5.15         2.54 o                         
  -6  -4   2        316.69        352.39         5.85 o                         
  -5  -4   2        138.85        158.11         3.31 o                         
  -4  -4   2       1676.02       1642.35        17.46 o                         
  -3  -4   2        688.69        762.27        11.21 o                         
  -2  -4   2        981.34        973.90         9.96 o                         
  -1  -4   2         48.84         63.61         2.31 o                         
   0  -4   2        202.56        171.88         3.40 o                         
   1  -4   2       2008.06       1983.32        15.75 o                         
   2  -4   2        160.36        162.73         2.91 o                         
   3  -4   2       2407.29       2454.61        19.08 o                         
   4  -4   2        325.93        320.32         5.54 o                         
   5  -4   2        857.44        844.00        10.59 o                         
   6  -4   2        363.13        340.71         6.04 o                         
   7  -4   2         74.44         75.59         2.63 o                         
   8  -4   2        103.37         99.87         4.19 o                         
  -9  -3   2         40.43         51.01        13.33 o                         
  -8  -3   2         19.40          9.22         5.79 o                         
  -7  -3   2          2.74          4.94         3.75 o                         
  -6  -3   2          1.17         -1.72         2.84 o                         
  -5  -3   2          0.51          6.03         5.15 o                         
  -4  -3   2          8.62          7.19         0.68 o                         
  -3  -3   2       1103.14        986.42        11.12 o                         
  -2  -3   2        212.33        196.29         3.84 o                         
  -1  -3   2       1454.26       1372.51        12.28 o                         
   0  -3   2         80.86         78.54         2.01 o                         
   1  -3   2        326.45        329.49         4.44 o                         
   2  -3   2        253.45        253.72         4.26 o                         
   3  -3   2        199.11        175.76         3.40 o                         
   4  -3   2       1003.04       1011.17        10.71 o                         
   5  -3   2          0.69          1.78         1.00 o                         
   6  -3   2        633.78        624.22         7.83 o                         
   7  -3   2          1.43         -1.91         2.19 o                         
   8  -3   2         72.83         75.53         4.88 o                         
   9  -3   2          0.05          6.30         6.10 o                         
  -9  -2   2          7.45         -7.33         7.33 o                         
  -8  -2   2         17.90         16.43         9.00 o                         
  -7  -2   2         23.73         26.34         5.78 o                         
  -6  -2   2         45.02         43.88         6.83 o                         
  -5  -2   2          1.00          2.86         2.86 o                         
  -4  -2   2        255.79        242.78         5.69 o                         
  -3  -2   2        878.05        919.33        11.71 o                         
  -2  -2   2       2245.38       2046.64        23.96 o                         
  -1  -2   2      18287.71      17078.94       394.48 o                         
   0  -2   2       1985.10       1930.62        15.29 o                         
   1  -2   2      11023.96      10411.03       259.69 o                         
   2  -2   2      16647.02      16051.81       270.16 o                         
   3  -2   2         50.99         42.38         1.59 o                         
   4  -2   2       2665.57       2531.98        23.99 o                         
   5  -2   2        255.71        248.02         4.66 o                         
   6  -2   2          0.93          1.28         0.84 o                         
   7  -2   2          1.34         -0.25         1.72 o                         
   8  -2   2          5.24          3.55         2.80 o                         
   9  -2   2          0.11          1.47         4.27 o                         
  -9  -1   2          3.43         -4.53         4.53 o                         
  -8  -1   2          8.15         13.77         6.50 o                         
  -7  -1   2         16.66         16.33         5.32 o                         
  -6  -1   2        165.26        172.70        10.79 o                         
  -5  -1   2         70.98         83.99         7.25 o                         
  -4  -1   2       1071.95        988.24        25.24 o                         
  -3  -1   2         25.96         23.07         1.28 o                         
  -2  -1   2         44.67         33.28         1.28 o                         
  -1  -1   2         66.37         60.78         1.47 o                         
   0  -1   2          2.75          4.03         0.43 o                         
   1  -1   2         47.39         43.77         1.02 o                         
   2  -1   2       2438.25       2375.98        19.68 o                         
   3  -1   2        147.35        170.57         2.83 o                         
   4  -1   2        367.63        410.90         5.07 o                         
   5  -1   2         12.24         12.27         0.86 o                         
   6  -1   2          2.87          2.50         0.79 o                         
   7  -1   2          4.20          5.55         1.50 o                         
   8  -1   2          0.00          1.16         5.98 o                         
   9  -1   2          5.74         -1.63         3.53 o                         
  -9   0   2         48.01         48.28         8.11 o                         
  -8   0   2        273.86        302.95        23.79 o                         
  -7   0   2        158.04        148.53        20.39 o                         
  -6   0   2        349.71        352.34        15.02 o                         
  -5   0   2        165.90        153.27         9.00 o                         
  -4   0   2        289.51        297.87        19.94 o                         
  -3   0   2       1616.93       1457.94        18.43 o                         
  -2   0   2       5247.85       4744.96       110.71 o                         
  -1   0   2       2392.05       2451.71        32.43 o                         
   0   0   2       2099.23       1914.35        44.43 o                         
   1   0   2          5.14         17.76         0.68 o                         
   2   0   2        108.86         95.49         1.87 o                         
   3   0   2        451.71        459.94         6.47 o                         
   4   0   2          2.63          6.33         0.85 o                         
   5   0   2         25.24         38.48         2.32 o                         
   6   0   2          0.02          0.77         2.16 o                         
   7   0   2          8.58         13.69         4.03 o                         
   8   0   2         65.67         49.38         4.84 o                         
   9   0   2          2.79          2.21         2.16 o                         
  -9   1   2          0.57         -1.58        11.05 o                         
  -8   1   2         84.74        106.45         9.35 o                         
  -7   1   2          0.25         -2.69         2.69 o                         
  -6   1   2         95.65         93.92         7.75 o                         
  -5   1   2          4.72          3.92         2.54 o                         
  -4   1   2       2326.94       2234.60        31.86 o                         
  -3   1   2          8.57          6.17         0.72 o                         
  -2   1   2       4301.06       3954.33        32.04 o                         
  -1   1   2          0.06         -0.09         0.20 o                         
   0   1   2         25.84         23.25         0.69 o                         
   1   1   2          5.80          7.67         0.53 o                         
   2   1   2        248.26        220.12         3.72 o                         
   3   1   2        189.73        184.55         3.91 o                         
   4   1   2        137.64        132.52         4.47 o                         
   5   1   2         42.35         41.36         2.30 o                         
   6   1   2        140.05        150.12         9.23 o                         
   7   1   2          2.36         -1.34         2.52 o                         
   8   1   2          7.09         -1.09         3.60 o                         
   9   1   2          3.32          4.38         2.02 o                         
  -9   2   2         82.40         71.75         9.52 o                         
  -8   2   2          3.75          5.49         2.08 o                         
  -7   2   2        389.41        403.67         8.25 o                         
  -6   2   2        457.14        456.10         8.05 o                         
  -5   2   2        626.22        622.11         7.69 o                         
  -4   2   2       1082.96       1055.57         9.77 o                         
  -3   2   2        438.97        443.86         5.16 o                         
  -2   2   2          0.01          1.18         0.49 o                         
  -1   2   2         16.76         23.88         0.82 o                         
   0   2   2       2054.40       1854.27        14.75 o                         
   1   2   2         46.12         34.80         1.18 o                         
   2   2   2        129.84        122.68         2.74 o                         
   3   2   2        940.22        995.85        10.81 o                         
   4   2   2        277.08        283.13         6.68 o                         
   6   2   2        155.60        131.65         9.33 o                         
   7   2   2         96.35        121.56         9.47 o                         
   8   2   2          1.56         -0.83         3.22 o                         
   9   2   2         40.68         45.26         3.40 o                         
  -8   3   2          0.03         -0.55         2.90 o                         
  -7   3   2          8.59          9.25         1.89 o                         
  -6   3   2         37.64         32.42         2.15 o                         
  -5   3   2        171.24        178.70         3.45 o                         
  -4   3   2        144.74        146.16         3.05 o                         
  -3   3   2       1233.22       1286.47        12.92 o                         
  -2   3   2         35.45         37.03         1.23 o                         
  -1   3   2        353.46        354.14         4.37 o                         
   0   3   2          2.42          3.65         0.68 o                         
   1   3   2        184.67        189.15         3.27 o                         
   2   3   2        767.71        766.39         7.93 o                         
   3   3   2          3.04          0.10         0.70 o                         
   4   3   2        582.18        626.08         8.24 o                         
   5   3   2         39.26         45.18         1.68 o                         
   6   3   2         44.29         51.03         2.31 o                         
   7   3   2          1.48          2.03         1.26 o                         
   8   3   2          2.01          1.61         2.24 o                         
   9   3   2         12.45         18.55         3.14 o                         
  -8   4   2         17.77         15.72         5.60 o                         
  -7   4   2         59.27         55.06         3.45 o                         
  -6   4   2        376.82        401.68         8.15 o                         
  -5   4   2          7.98          6.12         1.46 o                         
  -4   4   2        193.16        212.18         5.15 o                         
  -3   4   2       1243.94       1291.87        14.59 o                         
  -2   4   2          0.20          2.04         0.84 o                         
  -1   4   2       7074.04       6960.07        57.54 o                         
   0   4   2         18.77         21.39         1.54 o                         
   1   4   2        692.57        621.18         7.54 o                         
   2   4   2         52.71         46.13         1.85 o                         
   3   4   2        548.74        586.87         9.15 o                         
   4   4   2        102.97         99.74         3.32 o                         
   5   4   2        141.13        147.66         3.63 o                         
   6   4   2          3.91          3.82         0.92 o                         
   7   4   2          0.46         -0.49         1.54 o                         
   8   4   2         32.59         41.96         3.52 o                         
   9   4   2          0.88         -2.24         3.26 o                         
  -8   5   2         22.31         12.77         3.33 o                         
  -7   5   2         71.96         68.46         4.88 o                         
  -6   5   2         53.60         40.14         2.82 o                         
  -5   5   2        192.20        192.59         5.18 o                         
  -4   5   2         33.08         37.60         2.88 o                         
  -3   5   2         52.63         45.19         2.73 o                         
  -2   5   2         16.51         18.08         1.52 o                         
  -1   5   2         11.37         10.66         1.19 o                         
   0   5   2        110.81        132.17         3.82 o                         
   1   5   2         82.29         83.74         2.96 o                         
   2   5   2         61.49         61.27         2.47 o                         
   3   5   2        506.60        523.91         6.92 o                         
   4   5   2         26.98         25.91         2.26 o                         
   5   5   2        134.79        149.37         4.10 o                         
   6   5   2          0.02          0.13         1.38 o                         
   7   5   2         13.02         13.98         2.46 o                         
   8   5   2          6.11          5.18         3.13 o                         
   9   5   2         14.17         15.18         4.21 o                         
  -8   6   2         30.93         28.03         4.56 o                         
  -7   6   2         62.10         51.26         4.79 o                         
  -6   6   2          7.77          7.49         2.62 o                         
  -5   6   2          0.00         -1.67         1.67 o                         
  -4   6   2        256.71        259.17         6.48 o                         
  -3   6   2         18.56         19.83         1.63 o                         
  -2   6   2        693.17        734.04         7.81 o                         
  -1   6   2       1544.36       1709.79        16.96 o                         
   0   6   2         11.89         18.06         1.89 o                         
   1   6   2       7485.42       7793.49        59.95 o                         
   2   6   2         10.31          5.12         1.20 o                         
   3   6   2       1577.07       1690.51        18.30 o                         
   4   6   2         29.03         36.24         3.13 o                         
   5   6   2         53.03         47.62         3.17 o                         
   6   6   2         33.76         35.85         2.88 o                         
   7   6   2         15.83         18.11         2.99 o                         
   8   6   2         52.19         53.02         4.36 o                         
   9   6   2         20.62         22.94         4.84 o                         
  -7   7   2         30.27         27.79         3.81 o                         
  -6   7   2          1.43          1.54         2.70 o                         
  -5   7   2          0.88          0.82         2.35 o                         
  -4   7   2          0.32         -0.40         1.63 o                         
  -3   7   2         97.99        100.70         3.50 o                         
  -2   7   2          8.72          9.13         1.11 o                         
  -1   7   2         74.10         76.96         2.91 o                         
   0   7   2          3.18          5.33         1.24 o                         
   1   7   2          3.45          2.20         1.11 o                         
   2   7   2          1.98          0.72         1.05 o                         
   3   7   2          0.50         -0.38         0.90 o                         
   4   7   2         19.16         22.75         2.68 o                         
   5   7   2         20.07         22.88         2.62 o                         
   6   7   2         16.96         14.34         3.35 o                         
   7   7   2          8.44          5.03         2.06 o                         
   8   7   2          6.92         10.09         2.49 o                         
   9   7   2          0.20          7.12         6.65 o                         
  -7   8   2          9.32         10.36         4.14 o                         
  -6   8   2         20.84         21.29         6.80 o                         
  -5   8   2         24.82         42.39         3.76 o                         
  -4   8   2        411.53        417.95        10.36 o                         
  -3   8   2        195.39        213.64         6.24 o                         
  -2   8   2       1630.80       1727.40        17.37 o                         
  -1   8   2          2.47          1.51         1.25 o                         
   0   8   2       2230.68       2531.86        23.68 o                         
   1   8   2          4.70         12.46         1.71 o                         
   2   8   2        600.55        673.74         9.87 o                         
   3   8   2        106.57         88.91         3.64 o                         
   4   8   2          8.98          3.48         1.20 o                         
   5   8   2         40.11         37.29         3.54 o                         
   6   8   2        129.32        111.08        12.31 o                         
   7   8   2          2.59          6.80         3.97 o                         
   8   8   2         26.80         28.56         5.19 o                         
  -7   9   2         33.31         24.17         6.58 o                         
  -6   9   2         24.12         22.10         4.46 o                         
  -5   9   2         88.61        105.73         9.89 o                         
  -4   9   2          9.14          7.88         2.34 o                         
  -3   9   2         67.31         81.17         4.76 o                         
  -2   9   2         13.48         14.62         2.05 o                         
  -1   9   2         21.31         24.47         2.70 o                         
   0   9   2          0.01          1.20         1.52 o                         
   1   9   2         44.49         49.55         3.37 o                         
   2   9   2         49.38         54.14         3.43 o                         
   3   9   2         43.12         41.93         2.94 o                         
   4   9   2         32.92         28.14         2.84 o                         
   5   9   2          1.35          0.73         2.17 o                         
   6   9   2         23.94         20.89         3.59 o                         
   7   9   2         34.76         29.57         6.97 o                         
   8   9   2         26.16         24.14         9.09 o                         
  -6  10   2          6.81         10.08         5.13 o                         
  -5  10   2         25.71         26.31         5.78 o                         
  -4  10   2          4.36          1.77         1.77 o                         
  -3  10   2         80.78         91.23         5.33 o                         
  -2  10   2        408.99        449.87         8.95 o                         
  -1  10   2         41.51         62.38         3.80 o                         
   0  10   2        128.63        130.35         4.77 o                         
   1  10   2         36.95         44.28         3.23 o                         
   2  10   2        208.00        218.06         6.34 o                         
   3  10   2         39.84         40.01         3.67 o                         
   4  10   2        121.36        111.18         4.97 o                         
   5  10   2        331.03        321.56        11.68 o                         
   6  10   2         10.58         13.93         4.20 o                         
   7  10   2        161.29        149.65         9.72 o                         
   8  10   2          1.82         -4.75         4.75 o                         
  -5  11   2         23.25         25.72         5.28 o                         
  -4  11   2         27.80         26.67         3.40 o                         
  -3  11   2          4.66          5.16         3.93 o                         
  -2  11   2          0.06         -0.43         2.62 o                         
  -1  11   2          8.39          6.53         2.57 o                         
   0  11   2          0.34         -1.62         2.64 o                         
   1  11   2          0.17          0.22         1.93 o                         
   2  11   2         28.83         37.45         5.37 o                         
   3  11   2          2.48          6.31         3.16 o                         
   4  11   2         15.93         19.39         3.52 o                         
   5  11   2         11.91         11.69         4.21 o                         
   6  11   2          5.31          1.28         3.43 o                         
   7  11   2         45.18         47.02         6.05 o                         
  -5  12   2          1.47         -0.27         5.54 o                         
  -4  12   2        110.68        135.08        11.27 o                         
  -3  12   2          0.85          1.14         3.71 o                         
  -2  12   2          0.00         -1.14         2.05 o                         
  -1  12   2         12.99          9.81         3.19 o                         
   0  12   2         33.22         34.28         5.04 o                         
   1  12   2        128.02        127.30         8.04 o                         
   2  12   2        249.33        252.39        12.15 o                         
   3  12   2         49.62         44.27         5.03 o                         
   4  12   2         33.11         33.55         4.48 o                         
   5  12   2          3.39          3.87         1.68 o                         
   6  12   2         13.95         13.46         4.76 o                         
   7  12   2         17.99         -4.25         5.36 o                         
  -4  13   2          3.81          5.91         6.38 o                         
  -3  13   2          3.92          0.93         5.14 o                         
  -2  13   2          0.00         -0.61         2.64 o                         
  -1  13   2          0.48         -0.67         2.55 o                         
   0  13   2          6.07          6.31         3.53 o                         
   1  13   2          6.08          5.96         3.20 o                         
   2  13   2          0.07         -2.85         3.58 o                         
   3  13   2         14.43         20.07         4.22 o                         
   4  13   2         14.14         10.94         3.19 o                         
   5  13   2          7.45          6.09         5.11 o                         
   6  13   2          3.57         -2.43         5.02 o                         
  -3  14   2        285.13        330.14        13.50 o                         
  -2  14   2         77.86         85.84         8.66 o                         
  -1  14   2        149.44        182.98         9.03 o                         
   0  14   2         14.91         18.14         3.86 o                         
   1  14   2         20.66         25.89         5.85 o                         
   2  14   2          6.43          3.49         4.48 o                         
   3  14   2          0.15          7.02         3.74 o                         
   4  14   2         31.60         22.78         4.84 o                         
   5  14   2          5.84          3.34         4.06 o                         
  -2  15   2          5.65         13.66         4.41 o                         
  -1  15   2          0.14          0.79         3.59 o                         
   0  15   2          0.12         -3.81         3.81 o                         
   1  15   2          2.17         -3.32         3.73 o                         
   2  15   2          0.10         -3.90         3.90 o                         
   3  15   2          0.03         25.56        22.90 o                         
   4  15   2          4.04          5.29         4.62 o                         
   1  16   2          1.76         -0.62         5.26 o                         
   2  16   2         40.77         55.81         7.58 o                         
  -4 -15   3          1.92         -4.06         4.06 o                         
  -3 -15   3         21.88         32.31         6.03 o                         
  -2 -15   3          0.77          2.55         4.51 o                         
  -1 -15   3         24.01         17.70         5.21 o                         
   0 -15   3          0.13          1.45         3.95 o                         
   1 -15   3          1.86         11.40         5.37 o                         
  -5 -14   3          4.21         -2.11         4.30 o                         
  -4 -14   3         40.04         45.92         5.38 o                         
  -3 -14   3         68.22         60.86         8.22 o                         
  -2 -14   3         71.36         81.66         9.57 o                         
  -1 -14   3          2.09          0.13         3.50 o                         
   0 -14   3         30.42         35.99         5.56 o                         
   1 -14   3         79.79         57.76         6.29 o                         
   2 -14   3        189.06        202.27        10.53 o                         
   3 -14   3         38.65         24.58         5.30 o                         
  -6 -13   3         15.60         16.01         5.39 o                         
  -5 -13   3          0.75          3.70         4.36 o                         
  -4 -13   3          0.32          4.03         3.15 o                         
  -3 -13   3         21.28         17.89         3.87 o                         
  -2 -13   3         44.10         47.38         5.89 o                         
  -1 -13   3         33.27         36.40         5.30 o                         
   0 -13   3         26.19         21.07         5.25 o                         
   1 -13   3          0.02         -0.08         3.25 o                         
   2 -13   3         21.07         19.25         4.52 o                         
   3 -13   3         17.12         21.65         4.81 o                         
   4 -13   3         57.20         57.29         7.28 o                         
  -6 -12   3         17.15         10.98         4.42 o                         
  -5 -12   3          6.28          8.48         3.76 o                         
  -4 -12   3        340.92        333.44        14.88 o                         
  -3 -12   3          9.34          7.07         2.84 o                         
  -2 -12   3        287.91        314.91        13.10 o                         
  -1 -12   3         48.09         41.07         6.14 o                         
   0 -12   3          0.77          3.00         3.10 o                         
   1 -12   3        270.93        259.61        10.40 o                         
   2 -12   3         35.63         32.67         4.22 o                         
   3 -12   3          1.17         -1.05         2.26 o                         
   4 -12   3          5.99         14.74         4.47 o                         
   5 -12   3         75.52         51.32        18.61 o                         
  -7 -11   3          2.49         -0.20         4.22 o                         
  -6 -11   3          0.30         -3.29         3.29 o                         
  -5 -11   3         36.33         38.41         5.15 o                         
  -4 -11   3         75.10         86.19         5.33 o                         
  -3 -11   3        154.13        153.39         8.02 o                         
  -2 -11   3        103.94        105.15         6.03 o                         
  -1 -11   3         70.89         60.24         5.57 o                         
   0 -11   3          4.12          5.83         2.42 o                         
   1 -11   3          0.06          0.79         2.78 o                         
   2 -11   3          1.28         -1.35         2.83 o                         
   3 -11   3         13.08         12.12         2.54 o                         
   4 -11   3         31.51         25.35         3.49 o                         
   5 -11   3          7.41         -0.68         4.20 o                         
   6 -11   3         10.18         14.41         6.85 o                         
  -7 -10   3         15.31         10.92         3.93 o                         
  -6 -10   3         64.93         53.11         5.55 o                         
  -5 -10   3        124.07        123.56         7.46 o                         
  -4 -10   3        330.00        339.40         9.37 o                         
  -3 -10   3        903.32        902.48        17.41 o                         
  -2 -10   3        340.35        370.54        10.87 o                         
  -1 -10   3       2071.54       2050.50        26.31 o                         
   0 -10   3         77.60         67.12         4.75 o                         
   1 -10   3       1039.08       1031.47        15.59 o                         
   2 -10   3        977.04        940.42        15.01 o                         
   3 -10   3         24.28         22.15         2.60 o                         
   4 -10   3        385.51        398.90        11.00 o                         
   5 -10   3         11.28          5.16         3.91 o                         
   6 -10   3          2.07         -1.82         3.42 o                         
  -8  -9   3         15.69          7.17         3.94 o                         
  -7  -9   3         33.15         30.36         3.75 o                         
  -6  -9   3         14.55          7.87         4.39 o                         
  -5  -9   3        183.24        185.76         7.65 o                         
  -4  -9   3        114.24        118.73         4.65 o                         
  -3  -9   3        335.11        331.13         7.84 o                         
  -2  -9   3        408.22        402.09         8.97 o                         
  -1  -9   3        212.66        199.51         5.89 o                         
   0  -9   3        107.76        103.70         4.21 o                         
   1  -9   3          3.06         -0.25         1.68 o                         
   2  -9   3          6.41          5.70         1.65 o                         
   3  -9   3         22.22         21.55         2.38 o                         
   4  -9   3          6.08          9.09         2.30 o                         
   5  -9   3          6.26         14.10         3.25 o                         
   6  -9   3          0.59          0.12         2.79 o                         
   7  -9   3         21.23         18.29         8.08 o                         
  -8  -8   3         20.43         22.97         3.95 o                         
  -7  -8   3         40.21         41.32         3.66 o                         
  -6  -8   3        174.08        166.07        14.66 o                         
  -5  -8   3        454.53        481.82        11.41 o                         
  -4  -8   3       1135.12       1075.66        20.90 o                         
  -3  -8   3       1737.17       1725.49        18.45 o                         
  -2  -8   3        556.18        496.93         9.41 o                         
  -1  -8   3        353.78        315.91         7.17 o                         
   0  -8   3         93.85         84.47         3.37 o                         
   1  -8   3       1439.54       1457.69        22.56 o                         
   2  -8   3        218.22        219.00         5.10 o                         
   3  -8   3       1707.27       1680.98        17.25 o                         
   4  -8   3          5.11          8.56         1.73 o                         
   5  -8   3         92.97         97.25         7.11 o                         
   6  -8   3        244.54        241.22         8.24 o                         
   7  -8   3         43.96         39.94         7.84 o                         
  -8  -7   3         94.95         93.62         7.70 o                         
  -7  -7   3        147.83        129.94         5.78 o                         
  -6  -7   3        292.51        273.57         7.78 o                         
  -5  -7   3        610.23        575.37        22.51 o                         
  -4  -7   3        175.90        200.91         7.12 o                         
  -3  -7   3        188.88        218.01         4.81 o                         
  -2  -7   3          7.47          7.61         1.52 o                         
  -1  -7   3         46.90         46.44         2.62 o                         
   0  -7   3          0.34         -0.54         1.13 o                         
   1  -7   3          0.01         -0.39         1.14 o                         
   2  -7   3         14.50         16.14         1.60 o                         
   3  -7   3         62.67         54.37         2.37 o                         
   4  -7   3         12.61         12.00         1.50 o                         
   5  -7   3          3.66          7.01         2.08 o                         
   6  -7   3         81.73         80.62         4.57 o                         
   7  -7   3          0.94          4.00         3.14 o                         
   8  -7   3         31.96         30.63         9.39 o                         
  -9  -6   3          4.47          2.17         4.09 o                         
  -8  -6   3          0.47         -3.46         3.46 o                         
  -7  -6   3        118.96        131.31         5.16 o                         
  -6  -6   3        286.01        338.59         6.85 o                         
  -5  -6   3         36.41         47.30         4.00 o                         
  -4  -6   3        690.93        668.43        15.02 o                         
  -3  -6   3        195.78        243.83         4.69 o                         
  -2  -6   3         14.34          9.81         1.45 o                         
  -1  -6   3        590.53        637.48         9.99 o                         
   0  -6   3        479.18        486.41         7.67 o                         
   1  -6   3        243.08        248.02         5.21 o                         
   2  -6   3        130.07        122.88         3.72 o                         
   3  -6   3        267.87        312.23         5.19 o                         
   4  -6   3         10.26          7.60         1.28 o                         
   5  -6   3        234.22        215.81         6.19 o                         
   6  -6   3         26.75         18.94         2.83 o                         
   7  -6   3        148.89        140.63         8.03 o                         
   8  -6   3         47.26         35.25         4.58 o                         
  -9  -5   3          0.00          1.96         3.55 o                         
  -8  -5   3        118.49        119.57         6.13 o                         
  -7  -5   3          6.32          7.31         1.20 o                         
  -6  -5   3        181.87        176.78         6.76 o                         
  -5  -5   3        337.88        339.51         6.57 o                         
  -4  -5   3        352.74        350.34         7.53 o                         
  -3  -5   3        567.30        571.19         9.41 o                         
  -2  -5   3        344.89        379.21         7.71 o                         
  -1  -5   3         66.00         61.44         2.87 o                         
   0  -5   3         31.51         25.61         1.80 o                         
   1  -5   3         30.79         38.89         1.88 o                         
   2  -5   3          3.82          4.19         0.87 o                         
   3  -5   3          7.91          5.77         0.89 o                         
   4  -5   3          0.21          0.31         1.05 o                         
   5  -5   3        167.58        176.82         4.40 o                         
   6  -5   3          1.47          1.90         1.05 o                         
   7  -5   3        222.18        200.22         8.34 o                         
   8  -5   3          0.37          1.41         2.27 o                         
  -9  -4   3          0.54         -0.72         5.87 o                         
  -8  -4   3         27.89         33.35         4.02 o                         
  -7  -4   3         18.76         15.26         2.30 o                         
  -6  -4   3        149.23        161.93         4.23 o                         
  -5  -4   3          3.85          0.69         0.86 o                         
  -4  -4   3          2.57          3.21         1.00 o                         
  -3  -4   3        529.69        505.63        13.00 o                         
  -2  -4   3       2900.21       2697.03        27.35 o                         
  -1  -4   3        782.23        818.13         9.16 o                         
   0  -4   3       6697.17       6407.02        53.65 o                         
   1  -4   3          9.54          7.86         0.97 o                         
   2  -4   3        192.29        173.43         3.14 o                         
   3  -4   3         55.55         62.26         1.95 o                         
   4  -4   3        235.99        212.12         4.28 o                         
   5  -4   3        200.50        206.94         4.65 o                         
   6  -4   3         17.86         13.55         1.58 o                         
   7  -4   3         84.73         76.96         3.36 o                         
   8  -4   3         14.75         15.49         2.02 o                         
  -9  -3   3         33.30         37.46        10.16 o                         
  -8  -3   3         14.09         23.59         9.18 o                         
  -7  -3   3          9.74         16.15         5.48 o                         
  -6  -3   3         64.34         63.95         8.16 o                         
  -5  -3   3        119.24        119.46        10.60 o                         
  -4  -3   3         27.43         23.72         1.13 o                         
  -3  -3   3        399.18        391.25         5.66 o                         
  -2  -3   3        731.52        666.17         6.72 o                         
  -1  -3   3         32.04         29.70         1.37 o                         
   0  -3   3        234.96        225.43         3.76 o                         
   1  -3   3          0.00         -0.05         0.50 o                         
   2  -3   3        201.11        211.04         3.25 o                         
   3  -3   3        269.17        343.65         5.32 o                         
   4  -3   3         77.85         86.10         2.64 o                         
   5  -3   3        166.67        177.96         4.39 o                         
   6  -3   3         12.17          9.66         1.63 o                         
   7  -3   3          0.16         -0.97         1.03 o                         
   8  -3   3         22.18         18.99         1.88 o                         
   9  -3   3          8.13          4.87         4.74 o                         
  -9  -2   3          3.58          5.09         5.22 o                         
  -8  -2   3         51.22         47.60        12.91 o                         
  -7  -2   3         11.12         19.78         4.99 o                         
  -6  -2   3         48.73         61.31         7.16 o                         
  -5  -2   3         30.03         35.42         6.05 o                         
  -4  -2   3          7.76         14.67         1.02 o                         
  -3  -2   3       1858.61       1774.99        20.54 o                         
  -2  -2   3       1065.57       1025.64        11.09 o                         
  -1  -2   3       1353.60       1213.93        10.47 o                         
   0  -2   3       1827.11       1661.80        13.69 o                         
   1  -2   3        571.20        600.13         5.92 o                         
   2  -2   3         37.49         31.13         1.08 o                         
   3  -2   3        882.70        875.10         9.33 o                         
   4  -2   3         77.60         71.00         2.42 o                         
   5  -2   3         31.54         39.20         1.88 o                         
   6  -2   3        126.08        109.33         2.91 o                         
   7  -2   3         12.86         16.74         1.75 o                         
   8  -2   3         12.97          9.79         2.46 o                         
   9  -2   3          7.34          5.60         5.27 o                         
  -9  -1   3          9.25          5.74         5.23 o                         
  -8  -1   3         26.21         25.40         8.14 o                         
  -7  -1   3         28.16         24.41         6.03 o                         
  -6  -1   3        159.81        149.70        10.60 o                         
  -5  -1   3          4.50         -1.04         2.61 o                         
  -4  -1   3         10.42          7.44         0.75 o                         
  -3  -1   3        296.74        301.87         4.33 o                         
  -2  -1   3        191.05        206.21         3.94 o                         
  -1  -1   3        105.85        102.59         1.68 o                         
   0  -1   3          3.71          3.33         0.48 o                         
   1  -1   3         79.92         73.41         1.75 o                         
   2  -1   3        191.35        192.73         2.91 o                         
   3  -1   3          8.38          7.85         0.83 o                         
   4  -1   3        361.45        360.14         4.95 o                         
   5  -1   3         47.53         41.16         1.64 o                         
   6  -1   3          0.01          0.63         0.83 o                         
   7  -1   3          2.84          0.51         1.75 o                         
   8  -1   3         42.31         42.38         3.65 o                         
   9  -1   3          0.00          2.84         2.73 o                         
  -9   0   3        268.82        270.88        21.62 o                         
  -8   0   3        302.12        313.35        16.07 o                         
  -7   0   3        473.95        492.62        19.47 o                         
  -6   0   3        722.47        725.82        23.15 o                         
  -5   0   3        710.55        655.00        20.30 o                         
  -4   0   3          3.19          2.25         0.53 o                         
  -3   0   3        545.15        541.95         6.36 o                         
  -2   0   3        676.72        658.36         7.67 o                         
  -1   0   3       1048.62        898.31         7.02 o                         
   0   0   3         90.17        105.06         1.53 o                         
   1   0   3       3101.71       2672.55        22.01 o                         
   2   0   3          0.14          0.32         0.41 o                         
   3   0   3       1903.99       1824.85        16.82 o                         
   4   0   3        963.54       1023.66        10.38 o                         
   5   0   3        316.44        292.43         4.13 o                         
   6   0   3        176.67        207.32         4.17 o                         
   7   0   3         20.21         13.85         2.06 o                         
   8   0   3         39.55         35.61         3.08 o                         
   9   0   3          2.51         -1.43         2.92 o                         
  -9   1   3          3.39          1.18         3.93 o                         
  -8   1   3        135.63        115.82         7.96 o                         
  -7   1   3         41.36         39.76        10.75 o                         
  -6   1   3        208.48        221.35        14.45 o                         
  -5   1   3        230.52        238.94        11.03 o                         
  -4   1   3          0.22          2.11         0.90 o                         
  -3   1   3        534.12        510.20         6.60 o                         
  -2   1   3        113.50        131.19         2.27 o                         
  -1   1   3         77.31         72.21         1.35 o                         
   0   1   3          4.11          4.20         0.45 o                         
   1   1   3          6.76          8.72         0.62 o                         
   2   1   3        411.47        374.11         5.20 o                         
   3   1   3        148.93        153.02         2.78 o                         
   4   1   3        939.87        942.62        11.09 o                         
   5   1   3        110.86        121.65         3.22 o                         
   6   1   3        412.04        432.40         6.35 o                         
   7   1   3         43.54         38.64         2.60 o                         
   8   1   3         73.25         73.46         3.91 o                         
   9   1   3          4.81          5.02         2.97 o                         
  -9   2   3          4.79          5.66         9.85 o                         
  -8   2   3        809.34        808.02        14.47 o                         
  -7   2   3        222.70        234.09         6.00 o                         
  -6   2   3        896.01        893.61        13.60 o                         
  -5   2   3       1184.14       1125.01        12.69 o                         
  -4   2   3         22.26         19.17         1.06 o                         
  -3   2   3       1868.45       1732.23        15.23 o                         
  -2   2   3        316.62        337.52         4.33 o                         
  -1   2   3          2.49          0.63         0.34 o                         
   0   2   3          6.93         15.79         0.91 o                         
   1   2   3       2099.86       2002.04        15.88 o                         
   2   2   3        144.02        129.48         2.22 o                         
   3   2   3        980.86        907.97        10.86 o                         
   4   2   3          1.72          3.24         0.68 o                         
   5   2   3        161.15        179.88         4.05 o                         
   6   2   3        155.86        148.69         4.36 o                         
   7   2   3         50.29         44.00         2.87 o                         
   8   2   3         82.77         82.77         5.60 o                         
   9   2   3          0.18          3.01         2.16 o                         
  -8   3   3          0.60         -0.62         2.73 o                         
  -7   3   3          0.46         -2.11         2.11 o                         
  -6   3   3         20.53         32.07         2.14 o                         
  -5   3   3         33.44         40.33         1.78 o                         
  -4   3   3         27.43         20.86         1.40 o                         
  -3   3   3         36.53         32.19         1.55 o                         
  -2   3   3         27.09         38.21         1.09 o                         
  -1   3   3          0.39          0.52         0.46 o                         
   0   3   3          0.24          0.61         0.54 o                         
   1   3   3          5.44          5.21         0.76 o                         
   2   3   3        290.87        290.38         4.14 o                         
   3   3   3        177.08        166.77         4.45 o                         
   4   3   3          1.35          1.52         0.74 o                         
   5   3   3        361.45        372.06         5.72 o                         
   6   3   3         53.48         53.64         1.95 o                         
   7   3   3         59.34         59.93         4.49 o                         
   8   3   3          3.27         -2.36         2.36 o                         
   9   3   3          1.45         -1.57         3.11 o                         
  -8   4   3         15.44         29.57         4.59 o                         
  -7   4   3        218.09        205.52         6.82 o                         
  -6   4   3        346.35        342.71         9.55 o                         
  -5   4   3        195.25        200.82         4.72 o                         
  -4   4   3        591.03        600.79         8.97 o                         
  -3   4   3       1795.47       1808.71        18.84 o                         
  -2   4   3        157.05        167.01         2.85 o                         
  -1   4   3       9691.86       9866.33       132.32 o                         
   0   4   3        231.63        240.64         4.34 o                         
   1   4   3        109.57         94.10         2.80 o                         
   2   4   3       1000.48       1081.15        11.46 o                         
   3   4   3       1539.16       1515.50        13.93 o                         
   4   4   3       1130.56       1242.13        15.59 o                         
   5   4   3        127.98        119.82         3.46 o                         
   6   4   3        293.57        314.87         5.51 o                         
   7   4   3         58.31         60.09         3.42 o                         
   8   4   3         18.22         11.80         3.50 o                         
   9   4   3          0.15         -1.51         3.11 o                         
  -8   5   3          0.03          0.07         1.77 o                         
  -7   5   3         39.21         32.39         2.59 o                         
  -6   5   3          6.31          4.06         1.88 o                         
  -5   5   3         32.99         31.25         2.87 o                         
  -4   5   3         22.53         24.01         2.39 o                         
  -3   5   3         84.72         83.87         3.38 o                         
  -2   5   3          6.30          7.13         1.09 o                         
  -1   5   3        214.20        231.68         5.01 o                         
   0   5   3         33.47         32.86         2.12 o                         
   1   5   3        322.06        356.23         6.73 o                         
   2   5   3         86.27         96.53         3.38 o                         
   3   5   3        789.03        818.62         9.71 o                         
   4   5   3         70.74         73.92         3.95 o                         
   5   5   3        126.93        127.80         4.11 o                         
   6   5   3          0.02         -0.08         1.06 o                         
   7   5   3          3.14          3.62         1.29 o                         
   8   5   3          6.02         11.40         3.77 o                         
   9   5   3          0.00          2.45         4.03 o                         
  -8   6   3          0.70          0.29         2.50 o                         
  -7   6   3         20.17         20.18         4.46 o                         
  -6   6   3         27.23         20.28         3.02 o                         
  -5   6   3         64.42         58.22         3.96 o                         
  -4   6   3        292.38        268.53         6.61 o                         
  -3   6   3        279.12        310.32         5.40 o                         
  -2   6   3        586.08        595.51         6.88 o                         
  -1   6   3        763.77        773.42        10.17 o                         
   0   6   3         19.15         22.88         2.50 o                         
   1   6   3        793.14        947.36        12.94 o                         
   2   6   3        197.13        186.70         4.49 o                         
   3   6   3        640.26        750.90         9.89 o                         
   4   6   3          5.01          6.30         1.49 o                         
   5   6   3         67.38         61.55         5.65 o                         
   6   6   3          7.50          3.18         1.92 o                         
   7   6   3         57.72         65.85         3.31 o                         
   8   6   3          0.16         -2.04         2.04 o                         
   9   6   3         18.40         12.49         5.04 o                         
  -7   7   3          0.16          3.54         4.53 o                         
  -6   7   3          2.02          0.42         2.30 o                         
  -5   7   3         29.04         31.52         3.44 o                         
  -4   7   3         43.96         45.82         3.66 o                         
  -3   7   3         88.42         90.53         3.24 o                         
  -2   7   3         11.18         11.47         1.22 o                         
  -1   7   3         12.63         16.25         1.77 o                         
   0   7   3          1.73          5.36         1.38 o                         
   1   7   3          0.40          0.13         1.10 o                         
   2   7   3          3.81          3.66         1.26 o                         
   3   7   3         49.69         55.21         2.82 o                         
   4   7   3          4.06          5.68         1.01 o                         
   5   7   3         34.74         36.27         2.97 o                         
   6   7   3          0.58         -1.66         1.66 o                         
   7   7   3          0.64          1.87         2.06 o                         
   8   7   3          4.18          5.89         2.22 o                         
   9   7   3          5.77          8.18         5.37 o                         
  -7   8   3          9.64         16.97         4.17 o                         
  -6   8   3         22.02         20.98         4.52 o                         
  -5   8   3          4.28          5.32         2.46 o                         
  -4   8   3        173.30        191.78         7.00 o                         
  -3   8   3        200.26        225.24         6.10 o                         
  -2   8   3          6.62          7.54         1.26 o                         
  -1   8   3        282.76        317.17         6.39 o                         
   0   8   3       1072.63       1099.22        14.22 o                         
   1   8   3        145.88        181.24         4.87 o                         
   2   8   3        529.92        552.95         9.24 o                         
   3   8   3        126.34        128.01         4.57 o                         
   4   8   3         61.81         66.73         2.85 o                         
   5   8   3         37.50         40.09         4.16 o                         
   6   8   3         76.85         70.20         5.83 o                         
   7   8   3          0.02          1.28         2.40 o                         
   8   8   3         55.39         50.07         4.50 o                         
  -7   9   3         20.55         29.44        11.71 o                         
  -6   9   3         12.29          4.75         3.63 o                         
  -5   9   3          4.04          5.56         3.10 o                         
  -4   9   3        103.33        105.96         7.01 o                         
  -3   9   3         11.80          9.24         2.32 o                         
  -2   9   3        131.91        130.52         4.28 o                         
  -1   9   3          2.13          1.97         1.58 o                         
   0   9   3          0.31         -1.93         1.93 o                         
   1   9   3         24.60         28.01         2.53 o                         
   2   9   3         54.67         65.63         3.49 o                         
   3   9   3          0.96         -0.24         1.36 o                         
   4   9   3          2.64          2.18         1.48 o                         
   5   9   3          4.09          6.64         2.77 o                         
   6   9   3         14.78          7.44         4.44 o                         
   7   9   3         15.46         19.96         4.56 o                         
   8   9   3         13.53         19.09         4.09 o                         
  -6  10   3         65.84         70.23        10.94 o                         
  -5  10   3          2.96          9.35         3.76 o                         
  -4  10   3         28.76         33.34         3.73 o                         
  -3  10   3         48.01         41.64         4.09 o                         
  -2  10   3        312.58        359.73         7.37 o                         
  -1  10   3        109.88        100.13         5.33 o                         
   0  10   3        551.93        536.18        12.19 o                         
   1  10   3         10.14          9.29         2.24 o                         
   2  10   3          1.52          1.54         1.67 o                         
   3  10   3         22.95         23.83         3.01 o                         
   4  10   3        105.81         96.27         5.53 o                         
   5  10   3        276.39        289.01        11.05 o                         
   6  10   3         35.18         38.63         5.72 o                         
   7  10   3        229.00        213.80        10.70 o                         
   8  10   3         59.89         54.82        10.11 o                         
  -5  11   3         21.60         19.29         5.15 o                         
  -4  11   3         11.79         10.00         3.16 o                         
  -3  11   3          1.98         -2.32         2.52 o                         
  -2  11   3          2.05         -1.13         1.54 o                         
  -1  11   3          6.64          6.58         3.13 o                         
   0  11   3          8.26         10.98         2.60 o                         
   1  11   3         10.00          8.53         2.35 o                         
   2  11   3         34.61         43.01         4.78 o                         
   3  11   3          3.59          0.12         2.49 o                         
   4  11   3         12.64         11.35         2.65 o                         
   5  11   3          3.27          2.86         1.33 o                         
   6  11   3          0.07         -0.06         3.31 o                         
   7  11   3          6.40          5.94         3.87 o                         
  -5  12   3        193.15        221.97        14.19 o                         
  -4  12   3        168.87        191.50         8.94 o                         
  -3  12   3        122.29        136.89         8.74 o                         
  -2  12   3         14.90         20.14         2.58 o                         
  -1  12   3          3.29          5.33         3.92 o                         
   0  12   3          2.38          0.27         2.76 o                         
   1  12   3        187.72        165.63         9.24 o                         
   2  12   3        145.80        145.58         7.75 o                         
   3  12   3         56.16         55.85         5.67 o                         
   4  12   3        151.42        126.21         7.08 o                         
   5  12   3          6.83          7.83         2.74 o                         
   6  12   3         11.79          5.74         3.84 o                         
   7  12   3         27.72         19.78         7.27 o                         
  -4  13   3         13.20         -1.39         6.50 o                         
  -3  13   3         17.96         16.21         4.42 o                         
  -2  13   3         10.84         13.11         3.99 o                         
  -1  13   3          0.54          2.88         2.91 o                         
   0  13   3          2.01          2.82         3.02 o                         
   1  13   3          0.83          1.29         2.89 o                         
   2  13   3          1.05          0.50         3.43 o                         
   3  13   3          0.08          1.79         3.29 o                         
   4  13   3         16.43         15.99         3.98 o                         
   5  13   3          0.05         -1.92         3.76 o                         
   6  13   3         13.83         -3.37         6.95 o                         
  -3  14   3         59.40         70.82         7.27 o                         
  -2  14   3          0.44          6.37         5.23 o                         
  -1  14   3         58.84         66.88         6.36 o                         
   0  14   3          4.76          8.79         3.46 o                         
   1  14   3         17.36         13.49         4.56 o                         
   2  14   3         44.56         39.82         7.73 o                         
   3  14   3          7.03          9.52         3.98 o                         
   4  14   3         50.75         50.30         7.26 o                         
   5  14   3          5.11          0.87         7.40 o                         
  -2  15   3          6.71          4.59         5.36 o                         
  -1  15   3          1.45          4.88         3.84 o                         
   0  15   3          0.56          0.60         3.89 o                         
   1  15   3          0.32         -3.92         3.92 o                         
   2  15   3          0.59         -0.24         4.19 o                         
   3  15   3          0.47         -2.77         4.67 o                         
   4  15   3          0.84          3.54         5.07 o                         
   1  16   3         15.80          5.98         5.75 o                         
   2  16   3          0.98          1.53         6.80 o                         
  -3 -15   4         58.79         57.91         7.22 o                         
  -2 -15   4         47.95         42.28         7.37 o                         
  -1 -15   4         38.78         37.09        13.38 o                         
   0 -15   4         35.42         21.73         5.28 o                         
   1 -15   4         12.88         16.90         6.03 o                         
  -5 -14   4         15.31         16.58         6.00 o                         
  -4 -14   4          1.68          1.62         3.60 o                         
  -3 -14   4         41.40         22.27         5.92 o                         
  -2 -14   4          0.79         -3.39         4.44 o                         
  -1 -14   4        280.87        282.40        14.26 o                         
   0 -14   4        208.57        201.58        10.40 o                         
   1 -14   4         36.95         34.31         5.23 o                         
   2 -14   4        473.97        489.53        21.20 o                         
   3 -14   4         17.49         20.05         4.18 o                         
  -6 -13   4          1.45          3.55         5.02 o                         
  -5 -13   4         17.36          0.19         4.50 o                         
  -4 -13   4          5.61          6.50         4.96 o                         
  -3 -13   4          2.04          0.58         2.92 o                         
  -2 -13   4          2.72          2.80         3.07 o                         
  -1 -13   4          2.03         -0.14         3.14 o                         
   0 -13   4         16.54         14.61         3.92 o                         
   1 -13   4         41.96         38.55         7.81 o                         
   2 -13   4          2.77          0.42         3.79 o                         
   3 -13   4         33.78         43.29         5.69 o                         
   4 -13   4          1.86          5.16         4.43 o                         
  -6 -12   4         10.46          0.95         4.94 o                         
  -5 -12   4          8.88          0.67         4.48 o                         
  -4 -12   4        218.07        210.09         8.66 o                         
  -3 -12   4        273.91        269.01         8.77 o                         
  -2 -12   4       1357.65       1349.10        26.77 o                         
  -1 -12   4        679.89        715.54        18.79 o                         
   0 -12   4       1656.02       1687.36        30.11 o                         
   1 -12   4        323.38        354.34        12.21 o                         
   2 -12   4        512.22        527.63        22.35 o                         
   3 -12   4         78.85         85.89         7.29 o                         
   4 -12   4         25.65         16.16         5.74 o                         
   5 -12   4         26.52         18.08         8.29 o                         
  -7 -11   4          1.75          7.18         4.38 o                         
  -6 -11   4          4.93          2.16         3.08 o                         
  -5 -11   4          0.01          0.56         2.81 o                         
  -4 -11   4         52.89         58.72         3.93 o                         
  -3 -11   4         23.35         22.64         3.52 o                         
  -2 -11   4         17.91         23.56         4.79 o                         
  -1 -11   4         73.97         67.45         6.24 o                         
   0 -11   4          5.78          5.77         2.71 o                         
   1 -11   4         13.87         11.89         2.98 o                         
   2 -11   4         13.98          7.54         2.72 o                         
   3 -11   4          6.61          8.68         3.57 o                         
   4 -11   4          0.04         -0.72         2.73 o                         
   5 -11   4         23.11         32.03         5.88 o                         
  -7 -10   4         79.90         82.84         8.76 o                         
  -6 -10   4         26.71         31.99         4.45 o                         
  -5 -10   4          3.30          2.66         4.56 o                         
  -4 -10   4         10.48         12.32         2.64 o                         
  -3 -10   4        743.13        713.81        13.37 o                         
  -2 -10   4          6.53          5.20         2.25 o                         
  -1 -10   4       2752.24       2696.84        37.63 o                         
   0 -10   4         32.38         37.00         3.71 o                         
   1 -10   4       1749.20       1750.35        23.44 o                         
   2 -10   4          0.06         -0.45         1.91 o                         
   3 -10   4        113.32        116.56         4.92 o                         
   4 -10   4         65.89         75.86         8.04 o                         
   5 -10   4         12.51         11.33         6.31 o                         
   6 -10   4         14.75         12.66        11.77 o                         
  -8  -9   4          0.21          2.64         3.19 o                         
  -7  -9   4         58.09         53.41         7.43 o                         
  -6  -9   4        108.91        104.40         8.02 o                         
  -5  -9   4          0.93         -2.29         2.29 o                         
  -4  -9   4        350.03        342.11         6.77 o                         
  -3  -9   4        210.46        216.68         7.01 o                         
  -2  -9   4         52.48         45.59         3.47 o                         
  -1  -9   4        246.97        232.66         6.63 o                         
   0  -9   4         49.84         48.20         3.13 o                         
   1  -9   4          5.69          2.71         1.41 o                         
   2  -9   4          5.79          6.69         1.63 o                         
   3  -9   4         25.21         19.40         2.45 o                         
   4  -9   4          8.83          4.96         2.02 o                         
   5  -9   4         14.47         21.35         3.67 o                         
   6  -9   4          4.91         -0.82         3.42 o                         
   7  -9   4          1.71          5.64         5.82 o                         
  -8  -8   4         48.11         64.14         7.69 o                         
  -7  -8   4        243.19        249.19         9.64 o                         
  -6  -8   4        117.97        116.16         6.26 o                         
  -5  -8   4        637.44        643.05        14.38 o                         
  -4  -8   4          0.57          2.06         1.90 o                         
  -3  -8   4        222.45        208.78         5.25 o                         
  -2  -8   4         35.76         33.78         2.67 o                         
  -1  -8   4        135.00        133.57         4.34 o                         
   0  -8   4          0.68          1.04         1.40 o                         
   1  -8   4        823.45        762.15        10.68 o                         
   2  -8   4         50.94         50.80         2.93 o                         
   3  -8   4        333.86        294.20         5.77 o                         
   4  -8   4         96.38        110.50         4.36 o                         
   5  -8   4          0.72         -1.87         2.13 o                         
   6  -8   4          9.22         19.75         4.37 o                         
   7  -8   4         18.85         11.10         4.23 o                         
  -8  -7   4          3.47          2.75         2.25 o                         
  -7  -7   4          0.48          4.67         1.87 o                         
  -6  -7   4          8.07         13.83         2.38 o                         
  -5  -7   4         21.16         26.30         3.20 o                         
  -4  -7   4          0.29          1.26         1.57 o                         
  -3  -7   4        131.72        129.54         3.86 o                         
  -2  -7   4         14.35         11.96         1.61 o                         
  -1  -7   4         24.84         20.78         1.98 o                         
   0  -7   4         40.07         34.66         2.37 o                         
   1  -7   4          2.66          2.98         1.20 o                         
   2  -7   4         41.44         43.53         2.42 o                         
   3  -7   4        101.94        114.88         3.33 o                         
   4  -7   4        196.56        198.55         4.48 o                         
   5  -7   4         30.09         26.34         2.95 o                         
   6  -7   4          7.42          4.95         2.15 o                         
   7  -7   4         21.62         26.33         5.14 o                         
  -8  -6   4        138.19        139.63        10.66 o                         
  -7  -6   4         48.53         52.49         5.20 o                         
  -6  -6   4        482.07        458.40         8.82 o                         
  -5  -6   4        247.51        225.33         5.98 o                         
  -4  -6   4        854.44        830.09        12.84 o                         
  -3  -6   4       2092.20       2033.38        19.64 o                         
  -2  -6   4        785.00        748.51         9.81 o                         
  -1  -6   4       1133.72       1112.84        13.42 o                         
   0  -6   4         27.76         19.37         1.75 o                         
   1  -6   4         51.82         72.20         3.47 o                         
   2  -6   4        104.38        100.31         3.03 o                         
   3  -6   4        151.59        180.00         4.21 o                         
   4  -6   4         12.60          9.43         1.61 o                         
   5  -6   4        135.46        136.57         6.04 o                         
   6  -6   4         13.01         17.04         3.32 o                         
   7  -6   4        171.24        168.31         7.01 o                         
   8  -6   4          0.74          3.32         6.57 o                         
  -9  -5   4         48.93         43.03         6.62 o                         
  -8  -5   4          0.26          6.92         3.37 o                         
  -7  -5   4        175.99        192.34         5.44 o                         
  -6  -5   4         30.38         28.12         2.18 o                         
  -5  -5   4         37.79         41.66         2.49 o                         
  -4  -5   4        422.45        447.21         8.79 o                         
  -3  -5   4         80.77         87.06         3.38 o                         
  -2  -5   4        335.00        384.67         6.43 o                         
  -1  -5   4         20.45         29.40         1.96 o                         
   0  -5   4          1.30          2.63         0.91 o                         
   1  -5   4          0.24         -0.60         0.80 o                         
   2  -5   4        105.47        111.98         2.96 o                         
   3  -5   4        197.53        213.46         3.84 o                         
   4  -5   4         15.28         12.20         1.56 o                         
   5  -5   4        414.55        424.37         6.93 o                         
   6  -5   4          9.88          9.33         1.81 o                         
   7  -5   4         74.55         63.99         3.76 o                         
   8  -5   4         24.18         15.95         2.69 o                         
  -9  -4   4         43.79         35.90         5.08 o                         
  -8  -4   4          0.10         -0.14         1.76 o                         
  -7  -4   4         78.01         72.12         3.81 o                         
  -6  -4   4         14.93         20.48         1.92 o                         
  -5  -4   4        390.55        382.95         6.04 o                         
  -4  -4   4         12.50         18.54         1.64 o                         
  -3  -4   4        104.73        120.33         3.48 o                         
  -2  -4   4        313.55        321.71         4.90 o                         
  -1  -4   4       1276.45       1284.48        13.33 o                         
   0  -4   4        490.48        459.64         6.46 o                         
   1  -4   4       1410.75       1404.30        14.22 o                         
   2  -4   4       1511.10       1588.53        14.06 o                         
   3  -4   4          1.67          4.35         0.86 o                         
   4  -4   4       1869.66       1898.23        19.10 o                         
   5  -4   4         11.51          9.54         1.39 o                         
   6  -4   4        325.84        306.87         6.07 o                         
   7  -4   4          0.01          0.89         1.79 o                         
   8  -4   4         45.02         40.04         2.84 o                         
  -9  -3   4         20.91         39.49         7.90 o                         
  -8  -3   4          0.02         -4.04         4.04 o                         
  -7  -3   4          0.84          4.07         3.80 o                         
  -6  -3   4          2.03          1.76         5.26 o                         
  -5  -3   4         28.67         27.91         1.62 o                         
  -4  -3   4         51.70         54.65         2.13 o                         
  -3  -3   4         82.08         85.58         2.81 o                         
  -2  -3   4        290.07        301.42         4.11 o                         
  -1  -3   4        242.78        264.70         4.17 o                         
   0  -3   4          3.25          3.66         0.74 o                         
   1  -3   4        123.09        118.67         2.58 o                         
   2  -3   4          4.04          6.63         0.83 o                         
   3  -3   4        106.94        135.23         2.49 o                         
   4  -3   4        161.07        165.95         3.46 o                         
   5  -3   4         23.45         21.69         1.95 o                         
   6  -3   4         92.83         86.21         3.09 o                         
   7  -3   4         24.47         25.16         2.58 o                         
   8  -3   4          0.24          3.01         2.04 o                         
   9  -3   4          0.68         -4.77         4.98 o                         
  -9  -2   4          7.26          2.90         5.93 o                         
  -8  -2   4        250.88        263.13        15.92 o                         
  -7  -2   4          7.56         18.49         5.27 o                         
  -6  -2   4          0.14          0.83         2.76 o                         
  -5  -2   4          1.43          5.90         1.46 o                         
  -4  -2   4          0.29          3.05         0.74 o                         
  -3  -2   4         34.27         40.49         1.92 o                         
  -2  -2   4       1181.73       1116.70        12.26 o                         
  -1  -2   4       4436.43       4058.44        31.90 o                         
   0  -2   4        121.43        138.21         2.64 o                         
   1  -2   4       6042.70       5677.91        66.20 o                         
   2  -2   4       5326.22       5362.18        39.09 o                         
   3  -2   4       1004.36       1015.05         9.89 o                         
   4  -2   4        536.42        571.71         7.93 o                         
   5  -2   4         11.68         21.70         2.24 o                         
   6  -2   4        227.82        214.73         4.34 o                         
   7  -2   4          2.85          3.68         1.99 o                         
   8  -2   4        108.93        115.67         3.03 o                         
   9  -2   4         10.30         11.87         5.13 o                         
  -9  -1   4          1.14         -6.35         6.87 o                         
  -8  -1   4          0.98         -3.30         3.30 o                         
  -7  -1   4        129.00        122.59        12.52 o                         
  -6  -1   4        204.15        247.40        13.33 o                         
  -5  -1   4        826.62        886.92        25.79 o                         
  -4  -1   4        254.39        264.52         5.91 o                         
  -3  -1   4        960.78        967.21        10.87 o                         
  -2  -1   4         87.99         79.33         1.92 o                         
  -1  -1   4         31.49         28.06         1.01 o                         
   0  -1   4         77.75         75.16         1.71 o                         
   1  -1   4         21.93         19.23         1.04 o                         
   2  -1   4        753.91        758.98         7.42 o                         
   3  -1   4          5.86          4.96         1.00 o                         
   4  -1   4        420.70        468.23         6.12 o                         
   5  -1   4         18.65         19.36         1.44 o                         
   6  -1   4         25.32         26.70         1.63 o                         
   7  -1   4         65.36         59.89         2.67 o                         
   8  -1   4          0.33         -2.26         4.21 o                         
   9  -1   4         31.00         22.53         2.99 o                         
  -9   0   4        153.36        172.55        13.16 o                         
  -8   0   4          3.22          5.61         4.32 o                         
  -7   0   4        598.45        617.53        25.11 o                         
  -6   0   4        193.61        209.14        12.04 o                         
  -5   0   4        822.04        848.16        24.25 o                         
  -4   0   4          1.01          1.77         1.31 o                         
  -3   0   4         76.78         97.54         2.44 o                         
  -2   0   4       3238.75       3012.99        33.24 o                         
  -1   0   4        786.88        764.80         6.29 o                         
   0   0   4       1462.61       1387.56        10.24 o                         
   1   0   4        934.66        925.07         7.37 o                         
   2   0   4        516.74        459.09         4.73 o                         
   3   0   4         67.44         53.65         1.50 o                         
   4   0   4        128.32        154.38         3.12 o                         
   5   0   4         12.51         15.76         1.24 o                         
   6   0   4        275.78        284.93         4.99 o                         
   7   0   4         67.06         63.19         2.94 o                         
   8   0   4          0.10          3.23         2.27 o                         
   9   0   4         46.32         39.62         3.67 o                         
  -9   1   4          0.15          1.93         4.46 o                         
  -8   1   4          4.80          5.54         2.16 o                         
  -7   1   4          0.08          1.14         3.29 o                         
  -6   1   4        156.95        128.32        13.21 o                         
  -5   1   4         20.10         18.88         1.98 o                         
  -4   1   4        609.48        639.82         9.49 o                         
  -3   1   4         29.18         36.32         1.20 o                         
  -2   1   4        349.22        350.14         4.40 o                         
  -1   1   4          0.53          0.42         0.31 o                         
   0   1   4          0.19          0.26         0.34 o                         
   1   1   4          2.83          3.42         0.49 o                         
   2   1   4        340.06        333.88         3.89 o                         
   3   1   4          0.75          1.08         0.56 o                         
   4   1   4        193.10        189.01         3.59 o                         
   5   1   4         12.85         12.28         1.09 o                         
   6   1   4          1.23          1.08         0.72 o                         
   7   1   4          9.36         10.26         1.47 o                         
   8   1   4         72.73         75.01         4.17 o                         
   9   1   4          4.01          2.32         3.01 o                         
  -9   2   4          5.79         -0.38         5.39 o                         
  -8   2   4        203.36        199.06         8.04 o                         
  -7   2   4          3.73          4.41         1.59 o                         
  -6   2   4        468.46        433.21         6.88 o                         
  -5   2   4        729.77        754.25         8.69 o                         
  -4   2   4         34.63         49.01         2.02 o                         
  -3   2   4       2526.93       2627.17        20.73 o                         
  -2   2   4         18.22         22.93         1.54 o                         
  -1   2   4          4.73         10.83         0.75 o                         
   0   2   4       1043.93        919.16         7.90 o                         
   1   2   4       2508.20       2464.08        18.90 o                         
   2   2   4        786.83        745.55         7.34 o                         
   3   2   4        276.43        267.49         5.00 o                         
   4   2   4        229.09        263.30         4.67 o                         
   5   2   4          0.26          1.65         0.74 o                         
   6   2   4        100.87         95.70         2.96 o                         
   7   2   4         11.44         14.67         2.05 o                         
   8   2   4         55.79         60.73         3.71 o                         
   9   2   4          0.03          3.00         3.84 o                         
  -8   3   4          1.92          1.12         2.49 o                         
  -7   3   4          1.01         -1.08         1.70 o                         
  -6   3   4          0.60          3.06         1.04 o                         
  -5   3   4        147.75        142.28         3.58 o                         
  -4   3   4         41.43         47.61         1.92 o                         
  -3   3   4        331.84        363.71         5.18 o                         
  -2   3   4        100.36        117.07         2.13 o                         
  -1   3   4         39.27         41.57         1.40 o                         
   0   3   4          4.91          6.19         0.83 o                         
   1   3   4         45.92         39.17         1.56 o                         
   2   3   4         35.89         34.49         1.46 o                         
   3   3   4         15.76         11.39         1.29 o                         
   4   3   4        208.38        222.40         4.83 o                         
   5   3   4         11.12         12.86         1.47 o                         
   6   3   4         52.21         56.55         2.31 o                         
   7   3   4          7.05          9.32         1.44 o                         
   8   3   4          0.03          2.61         2.09 o                         
   9   3   4          0.22         -1.35         2.23 o                         
  -8   4   4         28.36         35.73         4.97 o                         
  -7   4   4          0.06         -1.73         3.22 o                         
  -6   4   4        136.11        138.68         3.86 o                         
  -5   4   4        583.79        593.20         7.86 o                         
  -4   4   4        420.79        450.06         8.17 o                         
  -3   4   4        986.86       1051.78        12.87 o                         
  -2   4   4       1902.77       2104.07        17.83 o                         
  -1   4   4         72.12         76.47         2.86 o                         
   0   4   4       3899.65       4022.81        31.68 o                         
   1   4   4        354.42        382.93         5.69 o                         
   2   4   4       2042.03       2090.01        18.23 o                         
   3   4   4       4546.04       4813.27        40.43 o                         
   4   4   4          0.20          2.86         1.06 o                         
   5   4   4        868.85        927.15        11.97 o                         
   6   4   4         38.76         31.45         2.17 o                         
   7   4   4         63.55         74.52         4.09 o                         
   8   4   4         13.60          6.35         3.59 o                         
   9   4   4         24.08         20.43         6.27 o                         
  -8   5   4          1.68          2.61         6.09 o                         
  -7   5   4          0.06         -2.37         2.37 o                         
  -6   5   4         21.16         21.81         2.80 o                         
  -5   5   4          0.09          0.21         1.29 o                         
  -4   5   4          9.04          5.37         1.76 o                         
  -3   5   4          3.46         -0.52         1.09 o                         
  -2   5   4        134.97        141.06         3.04 o                         
  -1   5   4         29.93         37.88         1.91 o                         
   0   5   4         15.97         14.24         1.55 o                         
   1   5   4        133.43        150.01         3.73 o                         
   2   5   4          2.16          3.29         0.90 o                         
   3   5   4         94.93        102.80         2.98 o                         
   4   5   4         11.54          8.38         1.55 o                         
   5   5   4          0.08         -1.04         1.04 o                         
   6   5   4          6.18          5.88         1.63 o                         
   7   5   4         11.67          9.65         1.74 o                         
   8   5   4         12.82         10.47         2.14 o                         
   9   5   4          0.45          3.03         2.92 o                         
  -8   6   4         38.17         34.51         3.75 o                         
  -7   6   4         28.78         31.70         4.37 o                         
  -6   6   4         19.96         17.18         2.47 o                         
  -5   6   4        136.83        145.20         5.89 o                         
  -4   6   4         94.49        105.92         4.25 o                         
  -3   6   4        298.14        361.02         5.80 o                         
  -2   6   4       2037.42       2264.75        19.71 o                         
  -1   6   4       4968.28       5516.27        41.55 o                         
   0   6   4       5973.97       6515.36        53.65 o                         
   1   6   4       1985.75       2301.22        22.90 o                         
   2   6   4       3334.03       3728.68        33.28 o                         
   3   6   4         25.32         42.87         2.36 o                         
   4   6   4        186.94        205.48         5.77 o                         
   5   6   4         49.01         49.27         3.10 o                         
   6   6   4         10.53         12.20         1.94 o                         
   7   6   4        100.28        103.07         4.38 o                         
   8   6   4         36.03         29.62         3.54 o                         
   9   6   4         10.52         12.05        10.18 o                         
  -7   7   4         11.34          9.71         3.84 o                         
  -6   7   4          0.14          2.10         2.40 o                         
  -5   7   4          1.82          5.64         2.28 o                         
  -4   7   4         24.15         22.11         2.76 o                         
  -3   7   4          0.32          0.62         1.09 o                         
  -2   7   4         25.85         23.64         1.76 o                         
  -1   7   4         39.58         39.67         2.65 o                         
   0   7   4          4.01          3.25         1.16 o                         
   1   7   4          1.30          0.36         1.14 o                         
   2   7   4          0.36          0.92         1.02 o                         
   3   7   4         16.16         17.68         2.04 o                         
   4   7   4          2.41          2.64         1.03 o                         
   5   7   4          3.15          2.14         1.57 o                         
   6   7   4          0.16          1.24         2.68 o                         
   7   7   4          0.03          1.21         1.85 o                         
   8   7   4          4.48          3.62         2.11 o                         
   9   7   4         19.28         19.75         4.22 o                         
  -7   8   4          8.12          6.45         3.90 o                         
  -6   8   4         18.03          8.18         3.31 o                         
  -5   8   4         12.39          3.13         3.22 o                         
  -4   8   4         41.27         53.48         6.50 o                         
  -3   8   4        210.83        194.85         5.32 o                         
  -2   8   4          0.17          0.75         0.97 o                         
  -1   8   4        552.71        560.35         8.82 o                         
   0   8   4        443.51        492.66         8.80 o                         
   1   8   4        796.11        816.82        11.77 o                         
   2   8   4        149.96        178.28         5.02 o                         
   3   8   4        422.76        466.32         9.21 o                         
   4   8   4         52.16         53.98         3.48 o                         
   5   8   4         55.20         51.67         4.33 o                         
   6   8   4          5.46          5.95         2.48 o                         
   7   8   4          4.97          1.76         2.34 o                         
   8   8   4         35.93         32.25         3.83 o                         
  -6   9   4          4.02          6.68         4.09 o                         
  -5   9   4         13.29          6.77         3.33 o                         
  -4   9   4          1.51          2.02         2.75 o                         
  -3   9   4          0.05         -0.01         1.64 o                         
  -2   9   4         20.79         25.89         2.06 o                         
  -1   9   4          3.45          1.11         1.37 o                         
   0   9   4          2.74          4.02         1.57 o                         
   1   9   4         20.97         23.41         2.47 o                         
   2   9   4         30.74         49.99         3.57 o                         
   3   9   4         11.60         15.33         2.29 o                         
   4   9   4          0.90          3.27         1.88 o                         
   5   9   4         12.31          9.59         2.86 o                         
   6   9   4          0.06         -2.61         4.16 o                         
   7   9   4         17.75         34.90         6.12 o                         
   8   9   4          1.95         -3.47         4.55 o                         
  -6  10   4         44.85         44.18         8.07 o                         
  -5  10   4         10.97          7.22         3.80 o                         
  -4  10   4          0.99         -1.10         2.13 o                         
  -3  10   4         70.33         73.50         7.32 o                         
  -2  10   4          1.01          1.61         1.37 o                         
  -1  10   4        348.90        319.65         8.48 o                         
   0  10   4        104.63         99.33         4.53 o                         
   1  10   4          8.34          3.76         1.99 o                         
   2  10   4          4.54          1.53         1.76 o                         
   3  10   4         94.57        101.86         5.24 o                         
   4  10   4        163.78        150.21         7.81 o                         
   5  10   4          0.01          5.08         3.00 o                         
   6  10   4         21.10         22.72         4.04 o                         
   7  10   4         24.02         22.76         4.75 o                         
   8  10   4        218.29        239.38        13.84 o                         
  -5  11   4          1.16         -1.62         3.93 o                         
  -4  11   4          0.72          2.98         2.43 o                         
  -3  11   4          0.29         -1.02         2.55 o                         
  -2  11   4          5.09          4.95         1.76 o                         
  -1  11   4          0.74          0.46         2.59 o                         
   0  11   4         15.08         11.38         2.76 o                         
   1  11   4          5.59          9.47         2.70 o                         
   2  11   4          1.32         -0.60         2.17 o                         
   3  11   4          2.94          2.17         2.15 o                         
   4  11   4         14.88          9.74         2.51 o                         
   5  11   4         18.94         13.16         3.70 o                         
   6  11   4         86.00         89.36         7.75 o                         
   7  11   4          0.65          3.80         3.76 o                         
  -5  12   4         48.87         57.54         9.97 o                         
  -4  12   4         24.60         18.80         3.74 o                         
  -3  12   4         48.77         51.48         4.92 o                         
  -2  12   4          8.90         10.34         2.35 o                         
  -1  12   4          0.83         -0.14         2.31 o                         
   0  12   4         28.51         17.99         3.76 o                         
   1  12   4        218.76        213.36         9.34 o                         
   2  12   4         98.38         91.92         6.70 o                         
   3  12   4        240.03        214.57        10.06 o                         
   4  12   4         24.69         26.31         3.60 o                         
   5  12   4          5.52          4.90         2.45 o                         
   6  12   4         14.09         22.69         5.12 o                         
   7  12   4         77.71         61.62         9.52 o                         
  -4  13   4          0.05          3.01         3.70 o                         
  -3  13   4          2.74          2.07         3.57 o                         
  -2  13   4          1.73          6.38         2.44 o                         
  -1  13   4          5.43          5.82         3.08 o                         
   0  13   4          4.30          5.20         3.16 o                         
   1  13   4         10.57          8.80         3.47 o                         
   2  13   4          1.84          4.30         3.91 o                         
   3  13   4          9.49          7.21         3.47 o                         
   4  13   4          1.08          4.52         3.29 o                         
   5  13   4          2.12         -2.53         3.39 o                         
   6  13   4          8.41          9.51         5.16 o                         
  -3  14   4          0.36         -1.07         5.32 o                         
  -2  14   4         16.11         10.64         3.89 o                         
  -1  14   4          8.15          7.43         3.49 o                         
   0  14   4         50.67         57.16         6.05 o                         
   1  14   4         28.20          8.34         3.66 o                         
   2  14   4        120.34        115.38         9.00 o                         
   3  14   4          1.17          1.37         3.43 o                         
   4  14   4        126.07        124.87         9.00 o                         
   5  14   4         22.71         21.05         5.23 o                         
  -1  15   4          6.11          6.80         4.25 o                         
   0  15   4          0.52          6.07         3.93 o                         
   1  15   4          0.41         -1.58         4.08 o                         
   2  15   4          4.96          5.76         4.30 o                         
   3  15   4          5.00          3.09         4.38 o                         
   4  15   4          0.04          2.52         5.95 o                         
  -3 -15   5          0.35          2.04         4.13 o                         
  -2 -15   5         81.69         85.01         8.87 o                         
  -1 -15   5          9.76          6.70         5.78 o                         
   0 -15   5         37.58         32.48         6.46 o                         
   1 -15   5          0.00         -3.59         3.59 o                         
  -4 -14   5         12.88          1.96         4.58 o                         
  -3 -14   5         44.90         30.85         7.19 o                         
  -2 -14   5          0.15          3.33         3.83 o                         
  -1 -14   5          3.51          4.79         3.30 o                         
   0 -14   5          0.06          1.84         3.39 o                         
   1 -14   5         68.99         70.04         7.06 o                         
   2 -14   5          0.09         -2.10         3.75 o                         
   3 -14   5         57.51         48.20         7.14 o                         
  -5 -13   5          1.95         -2.86         5.62 o                         
  -4 -13   5          2.20          1.02         3.12 o                         
  -3 -13   5          4.50          6.05         3.69 o                         
  -2 -13   5          3.08          2.58         3.09 o                         
  -1 -13   5         37.87         39.01         5.45 o                         
   0 -13   5          7.44          7.65         4.77 o                         
   1 -13   5         47.83         58.86         6.00 o                         
   2 -13   5         37.76         34.48         5.00 o                         
   3 -13   5          5.93         10.84         4.49 o                         
   4 -13   5         44.02         44.34         8.93 o                         
  -6 -12   5         11.65         13.73         8.21 o                         
  -5 -12   5          0.40          0.39         4.13 o                         
  -4 -12   5         25.29         17.27         4.49 o                         
  -3 -12   5          0.06          3.24         2.58 o                         
  -2 -12   5        100.77         94.68         6.71 o                         
  -1 -12   5         93.80         98.88         7.16 o                         
   0 -12   5         85.41         97.39         9.33 o                         
   1 -12   5        244.89        246.37        10.22 o                         
   2 -12   5         85.35        106.16        10.78 o                         
   3 -12   5        101.43        118.45         8.34 o                         
   4 -12   5         75.53         77.57         6.48 o                         
   5 -12   5          7.06          5.19        12.31 o                         
  -7 -11   5          7.65         12.09         5.45 o                         
  -6 -11   5         27.56         22.62         4.79 o                         
  -5 -11   5         61.23         76.69         7.55 o                         
  -4 -11   5         43.37         32.45         6.07 o                         
  -3 -11   5        219.99        231.15        10.49 o                         
  -2 -11   5        116.47        118.32         7.02 o                         
  -1 -11   5         41.18         46.14         4.87 o                         
   0 -11   5          1.46          1.50         3.06 o                         
   1 -11   5         19.85         19.79         3.41 o                         
   2 -11   5         10.05         15.74         3.03 o                         
   3 -11   5         12.10         11.60         3.36 o                         
   4 -11   5         19.28         17.37         3.62 o                         
   5 -11   5          0.01         10.31         4.84 o                         
  -7 -10   5          8.29          3.77         4.66 o                         
  -6 -10   5        384.13        374.71        12.43 o                         
  -5 -10   5         24.16         22.69         4.63 o                         
  -4 -10   5        664.44        680.52        13.61 o                         
  -3 -10   5          3.25         -0.61         2.88 o                         
  -2 -10   5       1004.73        969.05        16.67 o                         
  -1 -10   5        184.87        164.57         6.34 o                         
   0 -10   5        453.63        473.22        13.29 o                         
   1 -10   5        188.45        184.85         8.56 o                         
   2 -10   5         41.69         43.60         3.86 o                         
   3 -10   5          3.36          5.70         2.07 o                         
   4 -10   5          0.72          0.99         2.58 o                         
   5 -10   5         16.69         27.89         7.08 o                         
   6 -10   5          1.92         -0.51        11.88 o                         
  -8  -9   5         11.02         17.43         4.11 o                         
  -7  -9   5          3.80          8.98         3.58 o                         
  -6  -9   5         51.04         33.09         4.60 o                         
  -5  -9   5          3.16          5.30         2.65 o                         
  -4  -9   5          2.49          1.00         1.33 o                         
  -3  -9   5          4.17          1.83         1.76 o                         
  -2  -9   5        138.22        149.55         5.73 o                         
  -1  -9   5          5.79          7.58         1.85 o                         
   0  -9   5         19.96         20.02         2.49 o                         
   1  -9   5          1.06         -0.77         1.34 o                         
   2  -9   5          7.42          4.13         1.75 o                         
   3  -9   5         13.50         12.72         2.17 o                         
   4  -9   5         37.10         37.33         4.02 o                         
   5  -9   5         44.10         44.23         5.25 o                         
   6  -9   5         72.22         78.72         6.31 o                         
   7  -9   5         14.96          9.50         6.83 o                         
  -8  -8   5         25.84         20.77         6.91 o                         
  -7  -8   5        905.64        960.08        22.36 o                         
  -6  -8   5         12.44         14.10         3.37 o                         
  -5  -8   5       2927.21       2890.02        52.66 o                         
  -4  -8   5         10.73         12.56         2.57 o                         
  -3  -8   5       1184.55       1184.06        14.32 o                         
  -2  -8   5        158.32        158.35         4.59 o                         
  -1  -8   5          1.40          1.47         1.21 o                         
   0  -8   5        136.24        125.04         4.11 o                         
   1  -8   5          0.29          1.42         1.21 o                         
   2  -8   5         46.57         52.67         2.92 o                         
   3  -8   5         26.56         24.41         2.22 o                         
   4  -8   5        288.56        276.83         6.50 o                         
   5  -8   5          5.50          6.29         2.90 o                         
   6  -8   5        293.87        299.22        11.20 o                         
   7  -8   5          4.78          8.92         4.95 o                         
  -8  -7   5          3.28         -1.24         2.23 o                         
  -7  -7   5        190.12        196.00         5.97 o                         
  -6  -7   5         46.31         35.27         3.38 o                         
  -5  -7   5        383.66        387.55        10.67 o                         
  -4  -7   5          3.86          2.44         1.90 o                         
  -3  -7   5         26.16         30.97         2.29 o                         
  -2  -7   5         99.60        123.40         3.98 o                         
  -1  -7   5         42.10         44.62         2.67 o                         
   0  -7   5         17.80         20.70         1.91 o                         
   1  -7   5          0.01         -1.07         1.07 o                         
   2  -7   5         56.90         68.67         3.05 o                         
   3  -7   5         19.48         25.20         2.13 o                         
   4  -7   5         16.91         19.35         2.09 o                         
   5  -7   5          0.00          2.13         2.47 o                         
   6  -7   5         10.06          5.37         4.01 o                         
   7  -7   5          3.57          1.22         3.72 o                         
  -8  -6   5        118.06        115.10         8.58 o                         
  -7  -6   5         14.55         13.27         2.27 o                         
  -6  -6   5        380.20        364.64         7.61 o                         
  -5  -6   5          1.85          1.73         1.80 o                         
  -4  -6   5       1101.34       1059.65        19.96 o                         
  -3  -6   5        948.82        972.93        11.08 o                         
  -2  -6   5        852.61        920.79        11.31 o                         
  -1  -6   5       1421.37       1472.30        16.76 o                         
   0  -6   5         22.42         19.59         1.88 o                         
   1  -6   5         56.73         61.29         4.19 o                         
   2  -6   5        580.50        628.52         8.46 o                         
   3  -6   5        381.97        431.82         6.66 o                         
   4  -6   5         29.02         25.84         1.90 o                         
   5  -6   5         90.36         97.19         3.60 o                         
   6  -6   5         48.23         55.07         3.22 o                         
   7  -6   5        140.08        128.90         7.56 o                         
   8  -6   5          8.95          4.43         6.17 o                         
  -9  -5   5          0.06         -2.13        10.15 o                         
  -8  -5   5         86.87         91.52        12.84 o                         
  -7  -5   5          0.26          0.75         2.03 o                         
  -6  -5   5         39.07         38.53         2.91 o                         
  -5  -5   5          4.72          5.87         1.35 o                         
  -4  -5   5          4.12          5.40         1.88 o                         
  -3  -5   5          0.77          0.65         1.05 o                         
  -2  -5   5         54.19         60.25         2.38 o                         
  -1  -5   5        128.93        135.51         3.68 o                         
   0  -5   5         22.35         14.06         1.47 o                         
   1  -5   5         21.86         27.22         1.85 o                         
   2  -5   5         50.74         54.24         2.19 o                         
   3  -5   5        244.17        248.74         4.78 o                         
   4  -5   5         23.35         18.90         1.58 o                         
   5  -5   5         21.56         26.92         1.99 o                         
   6  -5   5          0.00          0.89         1.94 o                         
   7  -5   5         36.19         32.90         2.76 o                         
   8  -5   5          0.00         -0.71         2.05 o                         
  -9  -4   5          7.49         -0.10         4.81 o                         
  -8  -4   5         89.78        110.92         9.09 o                         
  -7  -4   5         20.37         23.64         2.86 o                         
  -6  -4   5         66.02         71.30         2.93 o                         
  -5  -4   5        197.90        201.03         4.38 o                         
  -4  -4   5          7.39          2.68         0.98 o                         
  -3  -4   5        607.22        647.32         9.23 o                         
  -2  -4   5        814.47        854.78         9.50 o                         
  -1  -4   5        495.75        507.76         7.01 o                         
   0  -4   5       6198.98       6572.33        55.19 o                         
   1  -4   5          0.44          2.52         0.80 o                         
   2  -4   5        650.36        772.51         9.00 o                         
   3  -4   5         23.58         34.60         1.76 o                         
   4  -4   5        213.39        197.45         4.55 o                         
   5  -4   5          4.77          7.16         1.41 o                         
   6  -4   5         79.47         77.86         3.54 o                         
   7  -4   5         12.04         17.17         2.27 o                         
   8  -4   5          1.12          1.23         2.00 o                         
  -9  -3   5         27.67         33.30         4.21 o                         
  -8  -3   5         17.02         25.48         3.01 o                         
  -7  -3   5         27.35         31.37         4.45 o                         
  -6  -3   5          5.18          5.05         1.59 o                         
  -5  -3   5         50.14         59.36         2.04 o                         
  -4  -3   5        225.15        212.52         4.36 o                         
  -3  -3   5        752.87        815.56        12.07 o                         
  -2  -3   5        467.63        475.01         5.75 o                         
  -1  -3   5        173.30        198.23         4.78 o                         
   0  -3   5         43.59         50.92         1.87 o                         
   1  -3   5         17.85         19.71         1.38 o                         
   2  -3   5          0.03          0.53         0.82 o                         
   3  -3   5         55.74         47.79         1.72 o                         
   4  -3   5          2.24          2.43         0.78 o                         
   5  -3   5         44.77         43.19         2.49 o                         
   6  -3   5          4.18          5.37         1.10 o                         
   7  -3   5          1.00          2.19         1.43 o                         
   8  -3   5          7.60          9.26         3.37 o                         
   9  -3   5          8.13          6.71         5.02 o                         
  -9  -2   5          4.54          7.49         5.15 o                         
  -8  -2   5         48.54         70.98        13.04 o                         
  -7  -2   5          2.23          6.34         4.13 o                         
  -6  -2   5          1.16         -1.57         3.53 o                         
  -5  -2   5        226.99        216.44         5.79 o                         
  -4  -2   5          0.63          0.11         0.62 o                         
  -3  -2   5       2242.84       2119.28        21.05 o                         
  -2  -2   5       2982.61       2862.77        28.38 o                         
  -1  -2   5       1577.59       1525.93        13.21 o                         
   0  -2   5       8146.38       7876.18       150.96 o                         
   1  -2   5        238.10        231.11         3.77 o                         
   2  -2   5         12.77         19.33         1.29 o                         
   3  -2   5          0.03          1.67         0.70 o                         
   4  -2   5        270.89        290.55         6.22 o                         
   5  -2   5          1.19          5.57         1.34 o                         
   6  -2   5        204.12        194.01         5.57 o                         
   7  -2   5         35.63         37.40         2.43 o                         
   8  -2   5        181.52        176.68         6.75 o                         
   9  -2   5         13.05         21.28        16.26 o                         
  -9  -1   5          4.50         -3.00         5.99 o                         
  -8  -1   5         27.17         26.37         6.81 o                         
  -7  -1   5        115.39        107.52        10.04 o                         
  -6  -1   5         13.98         17.73         4.78 o                         
  -5  -1   5        249.66        268.33         7.55 o                         
  -4  -1   5          1.96         -0.50         0.92 o                         
  -3  -1   5        220.35        237.98         3.69 o                         
  -2  -1   5         45.45         46.46         1.66 o                         
  -1  -1   5        374.61        364.16         4.23 o                         
   0  -1   5          8.93          8.74         0.77 o                         
   1  -1   5         16.51         19.47         1.00 o                         
   2  -1   5        143.10        145.00         2.90 o                         
   3  -1   5        204.56        216.09         4.44 o                         
   4  -1   5        111.86        126.01         4.01 o                         
   5  -1   5         55.77         61.39         1.70 o                         
   6  -1   5          5.45          6.04         0.93 o                         
   7  -1   5          0.08          2.00         1.20 o                         
   8  -1   5          4.41          5.53         1.39 o                         
   9  -1   5          8.11          6.49         5.47 o                         
  -9   0   5          0.24          3.25         3.84 o                         
  -8   0   5          4.66         -2.47         6.22 o                         
  -7   0   5        110.68        145.78        10.72 o                         
  -6   0   5        229.36        262.18        20.18 o                         
  -5   0   5        596.66        631.62        20.23 o                         
  -4   0   5        421.95        454.77         6.42 o                         
  -3   0   5        587.84        589.06         6.80 o                         
  -2   0   5        734.27        704.22         7.50 o                         
  -1   0   5        264.33        279.37         3.32 o                         
   0   0   5       4703.27       4456.97        59.59 o                         
   1   0   5          2.69          0.35         0.38 o                         
   2   0   5        313.24        339.90         3.73 o                         
   3   0   5        682.48        686.40         9.74 o                         
   4   0   5         50.93         45.79         1.48 o                         
   5   0   5        579.35        547.64         6.58 o                         
   6   0   5        111.08        109.96         3.64 o                         
   7   0   5        262.41        241.45         4.88 o                         
   8   0   5         22.95         27.86         2.63 o                         
   9   0   5        109.39         93.96         9.36 o                         
  -9   1   5         18.18         15.46         3.46 o                         
  -8   1   5         28.38         23.62         3.01 o                         
  -7   1   5         86.98         86.40         5.45 o                         
  -6   1   5         99.89        102.80         6.21 o                         
  -5   1   5        183.55        186.75         3.20 o                         
  -4   1   5        201.93        209.88         4.68 o                         
  -3   1   5        267.00        269.10         3.83 o                         
  -2   1   5          0.55          1.07         0.49 o                         
  -1   1   5         53.09         54.92         1.39 o                         
   0   1   5         31.76         32.89         1.12 o                         
   1   1   5         15.80         15.06         0.91 o                         
   2   1   5         77.09         73.63         1.72 o                         
   3   1   5          0.65          0.68         0.65 o                         
   4   1   5          8.32         14.34         1.74 o                         
   5   1   5         14.91         20.98         1.43 o                         
   6   1   5         53.10         57.12         2.15 o                         
   7   1   5          0.31          0.17         1.03 o                         
   8   1   5          1.67          0.73         2.31 o                         
   9   1   5          8.66          2.57         2.22 o                         
  -8   2   5         47.37         48.55         4.22 o                         
  -7   2   5         14.05         10.39         2.26 o                         
  -6   2   5        315.22        306.07         6.29 o                         
  -5   2   5          0.47          0.42         0.81 o                         
  -4   2   5        886.29        899.48         9.55 o                         
  -3   2   5         36.22         30.87         1.51 o                         
  -2   2   5       2045.97       2000.48        20.31 o                         
  -1   2   5        876.59        939.69         8.20 o                         
   0   2   5        302.69        241.16         3.38 o                         
   1   2   5       2741.80       2690.22        20.20 o                         
   2   2   5          1.43          1.30         0.54 o                         
   3   2   5         11.25          8.90         1.09 o                         
   4   2   5        220.14        257.37         5.13 o                         
   5   2   5        443.81        433.37         6.71 o                         
   6   2   5        651.25        648.86         8.19 o                         
   7   2   5         25.23         24.98         2.20 o                         
   8   2   5        306.92        302.54        11.41 o                         
   9   2   5          4.57          7.10         3.40 o                         
  -8   3   5         18.50         22.97         3.24 o                         
  -7   3   5          0.98          2.41         2.23 o                         
  -6   3   5          9.42          8.52         1.51 o                         
  -5   3   5          0.37          1.09         0.84 o                         
  -4   3   5         12.20         10.82         1.29 o                         
  -3   3   5         57.91         71.71         2.28 o                         
  -2   3   5        137.35        126.93         2.34 o                         
  -1   3   5        129.16        141.10         2.67 o                         
   0   3   5          0.74          0.49         0.51 o                         
   1   3   5          6.88          9.95         1.00 o                         
   2   3   5        251.26        255.84         4.20 o                         
   3   3   5          0.01          0.31         0.57 o                         
   4   3   5        105.94        117.58         3.72 o                         
   5   3   5         20.01         20.22         1.77 o                         
   6   3   5         16.25         21.61         1.84 o                         
   7   3   5         34.59         35.21         3.53 o                         
   8   3   5         12.58         10.67         3.49 o                         
   9   3   5          9.95         10.78         2.61 o                         
  -8   4   5         12.07          8.29         3.93 o                         
  -7   4   5         12.98         18.80         2.78 o                         
  -6   4   5         11.54         12.13         1.80 o                         
  -5   4   5        657.63        663.14         9.58 o                         
  -4   4   5        578.12        605.97        12.98 o                         
  -3   4   5       3575.32       3700.58        29.58 o                         
  -2   4   5       2077.18       2147.91        17.77 o                         
  -1   4   5       1627.12       1691.02        14.92 o                         
   0   4   5        142.64        156.81         3.57 o                         
   1   4   5        155.78        161.28         3.66 o                         
   2   4   5       2510.82       2664.81        22.41 o                         
   3   4   5       1394.67       1475.75        13.86 o                         
   4   4   5       1168.86       1180.01        14.57 o                         
   5   4   5        626.08        693.90        10.27 o                         
   6   4   5         36.45         35.59         2.58 o                         
   7   4   5          5.14          3.47         1.86 o                         
   8   4   5          5.30          6.25         1.53 o                         
   9   4   5         17.10         20.47         3.50 o                         
  -8   5   5          1.94          6.56         5.17 o                         
  -7   5   5          2.20          0.20         2.04 o                         
  -6   5   5         23.28         27.69         2.96 o                         
  -5   5   5         59.06         59.56         3.20 o                         
  -4   5   5         20.13         19.08         2.29 o                         
  -3   5   5          0.44          1.49         0.66 o                         
  -2   5   5          1.85          2.65         0.79 o                         
  -1   5   5        111.79        124.23         3.55 o                         
   0   5   5          0.30          0.98         0.74 o                         
   1   5   5          1.38          3.06         0.97 o                         
   2   5   5          0.35          0.55         0.80 o                         
   3   5   5          6.01          7.60         1.20 o                         
   4   5   5         14.25          8.92         1.76 o                         
   5   5   5          1.41          1.29         1.61 o                         
   6   5   5          0.46         -1.16         1.16 o                         
   7   5   5          7.35          7.81         1.63 o                         
   8   5   5          4.63          5.09         2.26 o                         
   9   5   5          0.00         -0.20         4.12 o                         
  -7   6   5         10.22          2.65         2.32 o                         
  -6   6   5         25.14         26.21         3.11 o                         
  -5   6   5        304.59        299.17         8.47 o                         
  -4   6   5          1.37          4.68         1.51 o                         
  -3   6   5        259.53        264.24         5.00 o                         
  -2   6   5        331.72        366.09         5.78 o                         
  -1   6   5          2.40          4.20         1.12 o                         
   0   6   5        493.80        469.83         7.95 o                         
   1   6   5         16.43         16.20         1.74 o                         
   2   6   5        102.56         82.34         3.21 o                         
   3   6   5         24.87         36.75         2.26 o                         
   4   6   5          0.94          1.11         0.82 o                         
   5   6   5         42.12         47.72         3.19 o                         
   6   6   5         20.41         17.10         2.81 o                         
   7   6   5         39.82         35.66         3.40 o                         
   8   6   5         52.34         54.73         4.31 o                         
   9   6   5          0.01          6.19         4.87 o                         
  -7   7   5          4.40          5.24         4.44 o                         
  -6   7   5          9.68         12.65         3.18 o                         
  -5   7   5         19.30         22.35         5.26 o                         
  -4   7   5         60.25         65.96         4.27 o                         
  -3   7   5         70.90         77.54         2.97 o                         
  -2   7   5         29.30         33.01         2.05 o                         
  -1   7   5         19.87         20.80         1.98 o                         
   0   7   5          0.06          0.82         1.02 o                         
   1   7   5         19.96         24.26         2.18 o                         
   2   7   5         11.70         13.49         1.65 o                         
   3   7   5         10.47         11.93         1.72 o                         
   4   7   5         33.83         41.34         3.23 o                         
   5   7   5          9.70         10.35         2.12 o                         
   6   7   5         38.53         42.31         4.11 o                         
   7   7   5          5.68          5.34         2.17 o                         
   8   7   5         10.65          4.50         2.59 o                         
   9   7   5          0.00         -3.07         3.07 o                         
  -7   8   5         28.12         27.44         5.26 o                         
  -6   8   5          0.06          2.14         3.34 o                         
  -5   8   5         21.23         31.30         4.32 o                         
  -4   8   5         11.58          5.95         2.46 o                         
  -3   8   5          0.79          1.81         1.43 o                         
  -2   8   5          5.29          5.11         1.16 o                         
  -1   8   5         26.83         22.61         2.32 o                         
   0   8   5        708.47        721.54        11.04 o                         
   1   8   5         52.74         52.76         3.21 o                         
   2   8   5        494.72        484.58         8.82 o                         
   3   8   5         42.34         55.58         3.12 o                         
   4   8   5        168.02        174.91         5.24 o                         
   5   8   5          9.94          7.84         2.55 o                         
   6   8   5        607.44        575.82        13.02 o                         
   7   8   5         15.87         16.98         3.42 o                         
   8   8   5         68.51         72.28         6.29 o                         
  -6   9   5         25.78         14.34         4.79 o                         
  -5   9   5          0.64         -3.57         3.57 o                         
  -4   9   5          0.09          2.70         3.02 o                         
  -3   9   5          0.09         -2.12         2.12 o                         
  -2   9   5         10.42         11.19         1.91 o                         
  -1   9   5          2.25         -0.42         1.38 o                         
   0   9   5          0.55         -1.19         1.19 o                         
   1   9   5          0.01         -1.33         1.33 o                         
   2   9   5          6.21          7.37         1.64 o                         
   3   9   5          2.92          2.85         1.50 o                         
   4   9   5         24.12         28.06         2.70 o                         
   5   9   5        104.64        106.95         7.67 o                         
   6   9   5          1.15          0.34         2.85 o                         
   7   9   5        131.67        120.82         8.40 o                         
   8   9   5         19.29         13.61         7.42 o                         
  -6  10   5          2.90         -1.78         6.38 o                         
  -5  10   5          1.04          0.37         3.77 o                         
  -4  10   5         29.71         45.19         5.52 o                         
  -3  10   5         93.60         99.45         5.51 o                         
  -2  10   5          1.98          3.66         1.47 o                         
  -1  10   5        553.77        513.72        10.00 o                         
   0  10   5        402.65        409.34         9.45 o                         
   1  10   5         93.60         97.31         4.66 o                         
   2  10   5         37.91         49.61         4.03 o                         
   3  10   5        333.84        278.72        13.22 o                         
   4  10   5        261.93        240.23         7.47 o                         
   5  10   5        484.55        467.38        15.98 o                         
   6  10   5         57.63         56.80         5.98 o                         
   7  10   5        179.07        169.44        11.36 o                         
   8  10   5         75.42         97.16        10.09 o                         
  -5  11   5          0.75          0.80         5.60 o                         
  -4  11   5         16.36         21.26         2.54 o                         
  -3  11   5          8.54          3.47         3.00 o                         
  -2  11   5          4.76          6.06         2.03 o                         
  -1  11   5          0.96         -0.79         2.32 o                         
   0  11   5          9.50          7.29         3.02 o                         
   1  11   5         35.23         25.26         3.67 o                         
   2  11   5         41.47         30.15         5.56 o                         
   3  11   5         47.37         53.02         4.81 o                         
   4  11   5         27.32         27.73         3.45 o                         
   5  11   5         10.15          7.39         2.61 o                         
   6  11   5          3.16          4.63         3.33 o                         
   7  11   5          0.59         -3.48         5.48 o                         
  -5  12   5         14.66         19.14         9.53 o                         
  -4  12   5         39.62         44.84         6.22 o                         
  -3  12   5         56.16         48.75         4.85 o                         
  -2  12   5         15.67         12.48         2.71 o                         
  -1  12   5         41.46         40.19         3.86 o                         
   0  12   5          0.22         -2.19         2.67 o                         
   1  12   5          2.17          2.17         3.31 o                         
   2  12   5          0.59          0.24         2.59 o                         
   3  12   5         53.34         34.26         6.82 o                         
   4  12   5          5.90         -1.06         2.62 o                         
   5  12   5         17.80          9.97         4.37 o                         
   6  12   5         40.49         34.43         6.48 o                         
   7  12   5          0.21         11.45         5.58 o                         
  -4  13   5          1.00         -0.04         6.19 o                         
  -3  13   5          0.36         -2.35         3.44 o                         
  -2  13   5          0.34          1.02         2.60 o                         
  -1  13   5          0.00          0.39         2.54 o                         
   0  13   5          0.07          2.26         3.27 o                         
   1  13   5          0.46         -3.17         3.17 o                         
   2  13   5         50.03         41.56         5.98 o                         
   3  13   5         17.64         12.04         5.09 o                         
   4  13   5         78.51         76.62         6.73 o                         
   5  13   5         32.68         29.75         4.53 o                         
   6  13   5          4.79          7.50         5.25 o                         
  -3  14   5          2.72          2.20         4.46 o                         
  -2  14   5         21.81         12.98         3.69 o                         
  -1  14   5          1.95          0.80         3.15 o                         
   0  14   5         82.50         85.27         9.80 o                         
   1  14   5          5.01          0.90         3.27 o                         
   2  14   5         17.99         18.45         4.87 o                         
   3  14   5          0.73          1.00         3.67 o                         
   4  14   5         34.00         34.41         5.96 o                         
   5  14   5         74.27         86.39         8.85 o                         
  -1  15   5          0.93         -2.88         3.85 o                         
   0  15   5          2.26          1.94         3.91 o                         
   1  15   5          3.26          5.47         3.95 o                         
   2  15   5          2.73          2.10         5.43 o                         
   3  15   5          0.01         -4.17         4.40 o                         
   4  15   5          0.87         -2.51         4.44 o                         
  -3 -15   6         71.30         53.41        37.04 o                         
  -2 -15   6          4.48          7.85         4.49 o                         
  -1 -15   6         55.09         51.94         6.51 o                         
   0 -15   6         13.94         13.72         6.52 o                         
   1 -15   6          0.33         -2.21         4.18 o                         
  -4 -14   6          3.68         -2.40         3.85 o                         
  -3 -14   6          0.23          4.95         4.59 o                         
  -2 -14   6         92.20         93.17         8.16 o                         
  -1 -14   6          1.06          1.46         3.75 o                         
   0 -14   6        214.26        225.65        11.33 o                         
   1 -14   6          1.95          5.64         3.83 o                         
   2 -14   6         77.89         66.86         6.76 o                         
  -5 -13   6         29.67         31.19         8.08 o                         
  -4 -13   6          5.12          3.72         3.21 o                         
  -3 -13   6          0.14         -0.09         2.93 o                         
  -2 -13   6          6.66          8.61         3.56 o                         
  -1 -13   6         10.85          2.45         3.65 o                         
   0 -13   6          7.59          1.91         3.13 o                         
   1 -13   6          8.86          9.88         3.82 o                         
   2 -13   6          3.60          8.74         3.58 o                         
   3 -13   6         25.40         21.59         4.39 o                         
   4 -13   6          5.24          0.73        11.09 o                         
  -6 -12   6         11.77          5.85         4.85 o                         
  -5 -12   6          9.19         15.62         4.51 o                         
  -4 -12   6         24.16         27.61         3.98 o                         
  -3 -12   6          0.31          3.08         3.15 o                         
  -2 -12   6          0.44         -2.14         2.60 o                         
  -1 -12   6         53.12         58.67         6.20 o                         
   0 -12   6        103.33        126.47         7.77 o                         
   1 -12   6        290.97        306.62        15.42 o                         
   2 -12   6        150.47        148.88         8.14 o                         
   3 -12   6         76.80         68.94         6.07 o                         
   4 -12   6          6.97         12.03         3.49 o                         
   5 -12   6          1.81          5.30         6.19 o                         
  -7 -11   6          2.13          2.37         5.49 o                         
  -6 -11   6         28.57         23.62         4.96 o                         
  -5 -11   6         14.63          9.05         3.90 o                         
  -4 -11   6         74.88         76.01         4.41 o                         
  -3 -11   6         17.59         15.69         2.88 o                         
  -2 -11   6          8.75          3.73         2.76 o                         
  -1 -11   6          3.65          4.45         2.84 o                         
   0 -11   6          2.78          2.41         2.42 o                         
   1 -11   6          0.21          1.61         3.11 o                         
   2 -11   6          4.91          2.86         2.62 o                         
   3 -11   6          9.19         13.61         2.84 o                         
   4 -11   6          7.45          7.58         3.64 o                         
   5 -11   6         12.10         14.77         4.97 o                         
  -7 -10   6        245.44        231.48        14.94 o                         
  -6 -10   6         80.99         73.04         7.33 o                         
  -5 -10   6         31.60         29.57         4.55 o                         
  -4 -10   6        101.76        112.14         7.06 o                         
  -3 -10   6         64.82         76.38         6.65 o                         
  -2 -10   6         40.84         45.72         4.20 o                         
  -1 -10   6          4.46          2.84         1.94 o                         
   0 -10   6          0.36          0.45         1.86 o                         
   1 -10   6         17.53         10.02         2.37 o                         
   2 -10   6          0.13          4.14         2.03 o                         
   3 -10   6         10.45         14.85         2.59 o                         
   4 -10   6          0.93          2.72         2.75 o                         
   5 -10   6          0.70          0.85         3.73 o                         
   6 -10   6          1.25          6.53         5.42 o                         
  -7  -9   6          2.62         -0.66         3.00 o                         
  -6  -9   6        133.67        149.12         8.71 o                         
  -5  -9   6         70.09         75.34         5.48 o                         
  -4  -9   6        401.87        395.19         8.99 o                         
  -3  -9   6        192.99        184.10         6.14 o                         
  -2  -9   6        175.78        176.12         6.53 o                         
  -1  -9   6         84.09         81.04         3.94 o                         
   0  -9   6          9.53          7.96         1.86 o                         
   1  -9   6          2.58          0.67         1.59 o                         
   2  -9   6         42.65         46.56         3.47 o                         
   3  -9   6          3.20          2.86         1.69 o                         
   4  -9   6         63.09         59.13         4.74 o                         
   5  -9   6          0.58          2.46         4.18 o                         
   6  -9   6          2.35          5.15         3.56 o                         
  -8  -8   6          3.23          0.92         3.30 o                         
  -7  -8   6         26.13         30.09         4.03 o                         
  -6  -8   6         95.37        106.32         5.68 o                         
  -5  -8   6        603.89        580.20        14.71 o                         
  -4  -8   6        116.75        126.30         6.55 o                         
  -3  -8   6        573.63        578.46         9.66 o                         
  -2  -8   6         58.67         62.18         3.44 o                         
  -1  -8   6         16.03         16.11         2.24 o                         
   0  -8   6        259.39        276.45         8.09 o                         
   1  -8   6         52.83         51.24         3.20 o                         
   2  -8   6         36.82         40.76         2.77 o                         
   3  -8   6        267.28        263.44         6.16 o                         
   4  -8   6        262.09        274.42         6.07 o                         
   5  -8   6         11.60          6.49         2.22 o                         
   6  -8   6         68.02         70.79         5.45 o                         
   7  -8   6          4.52         27.63         7.33 o                         
  -8  -7   6          3.04          6.25         1.84 o                         
  -7  -7   6         57.79         71.06         8.19 o                         
  -6  -7   6         47.60         39.96         3.98 o                         
  -5  -7   6        135.51        137.20         8.04 o                         
  -4  -7   6         74.91         70.80         4.09 o                         
  -3  -7   6        129.03        126.17         4.47 o                         
  -2  -7   6        150.22        146.04         4.76 o                         
  -1  -7   6         57.03         64.11         3.07 o                         
   0  -7   6        112.90        117.04         4.18 o                         
   1  -7   6         36.43         38.72         2.76 o                         
   2  -7   6          0.11          2.53         1.15 o                         
   3  -7   6         67.83         66.90         3.83 o                         
   4  -7   6         19.43         20.95         1.87 o                         
   5  -7   6         42.73         38.57         3.82 o                         
   6  -7   6          1.68         -1.00         1.72 o                         
   7  -7   6          0.13          1.57         3.23 o                         
  -8  -6   6          1.66          7.89         3.30 o                         
  -7  -6   6          3.47          3.60         2.00 o                         
  -6  -6   6         12.82         10.63         2.05 o                         
  -5  -6   6        115.43        108.97         5.00 o                         
  -4  -6   6        672.02        655.35        13.43 o                         
  -3  -6   6        120.10        141.31         4.09 o                         
  -2  -6   6       5428.27       5544.61        58.38 o                         
  -1  -6   6       2063.80       2146.73        20.97 o                         
   0  -6   6       6284.77       6662.76        61.88 o                         
   1  -6   6        874.65       1055.37        12.06 o                         
   2  -6   6        799.70        863.61        10.49 o                         
   3  -6   6          0.00         14.59         1.54 o                         
   4  -6   6         37.86         48.36         2.29 o                         
   5  -6   6          9.59         10.18         1.86 o                         
   6  -6   6         31.79         50.81         5.70 o                         
   7  -6   6          1.46          0.76         2.09 o                         
   8  -6   6         10.52          5.05         4.14 o                         
  -8  -5   6          1.49         -1.97         5.12 o                         
  -7  -5   6         17.69         21.62         2.73 o                         
  -6  -5   6          2.60          1.57         1.54 o                         
  -5  -5   6         21.43         21.15         2.48 o                         
  -4  -5   6          9.54          7.77         4.51 o                         
  -3  -5   6          1.74          0.93         1.36 o                         
  -2  -5   6         21.03         23.31         1.85 o                         
  -1  -5   6          5.58          7.31         1.26 o                         
   0  -5   6          6.69          3.18         1.16 o                         
   1  -5   6         42.90         50.07         2.33 o                         
   2  -5   6          8.08          8.15         1.32 o                         
   3  -5   6         13.44         19.15         1.60 o                         
   4  -5   6         23.04         19.82         1.49 o                         
   5  -5   6         12.55          9.08         1.53 o                         
   6  -5   6         30.76         23.89         3.40 o                         
   7  -5   6          1.24         -0.14         2.14 o                         
   8  -5   6          1.76          3.57         2.76 o                         
  -8  -4   6         45.02         52.67         4.63 o                         
  -7  -4   6          7.69          6.43         3.31 o                         
  -6  -4   6         33.62         35.95         3.76 o                         
  -5  -4   6        257.56        262.13         5.59 o                         
  -4  -4   6          3.32          4.49         1.46 o                         
  -3  -4   6        994.33       1090.03        13.34 o                         
  -2  -4   6        520.29        568.14         8.95 o                         
  -1  -4   6       6225.35       6351.25        62.51 o                         
   0  -4   6       5512.09       5685.92        48.34 o                         
   1  -4   6       8848.02       9081.35        74.62 o                         
   2  -4   6        910.73       1040.56        10.83 o                         
   3  -4   6       1577.88       1705.81        15.26 o                         
   4  -4   6        408.53        386.33         6.89 o                         
   5  -4   6         11.83         13.57         2.41 o                         
   6  -4   6        146.81        153.83         5.39 o                         
   7  -4   6          0.81          0.60         1.76 o                         
   8  -4   6         22.69         16.87         2.43 o                         
  -9  -3   6         12.14         14.60         4.92 o                         
  -8  -3   6          1.70          2.66         2.07 o                         
  -7  -3   6          0.42          0.35         1.88 o                         
  -6  -3   6         44.79         47.05         2.13 o                         
  -5  -3   6         26.21         29.28         1.80 o                         
  -4  -3   6         44.76         59.06         2.26 o                         
  -3  -3   6          1.28          0.78         0.88 o                         
  -2  -3   6         51.43         43.85         1.80 o                         
  -1  -3   6         93.17         71.96         2.27 o                         
   0  -3   6         77.10         76.13         2.35 o                         
   1  -3   6          0.09          0.12         0.61 o                         
   2  -3   6          3.32          5.01         0.92 o                         
   3  -3   6         41.74         41.81         1.63 o                         
   4  -3   6          0.37          0.43         1.11 o                         
   5  -3   6          0.79          0.86         1.39 o                         
   6  -3   6          1.61          1.75         2.01 o                         
   7  -3   6          0.65         -1.64         1.64 o                         
   8  -3   6          0.39          3.20         1.69 o                         
   9  -3   6          1.95          0.83         2.55 o                         
  -9  -2   6          2.64          1.55         2.69 o                         
  -8  -2   6         31.80         32.90         4.04 o                         
  -7  -2   6          0.05         -0.99         0.99 o                         
  -6  -2   6          7.18          7.35         1.22 o                         
  -5  -2   6         86.14         87.81         3.37 o                         
  -4  -2   6        446.82        436.18         5.90 o                         
  -3  -2   6       1884.42       1914.63        23.70 o                         
  -2  -2   6         17.26         22.62         1.15 o                         
  -1  -2   6        610.08        610.64         6.93 o                         
   0  -2   6       2833.53       2538.08        20.64 o                         
   1  -2   6       3227.16       3190.06        25.23 o                         
   2  -2   6        518.62        540.24         6.24 o                         
   3  -2   6       2518.29       2398.30        20.08 o                         
   4  -2   6         34.04         22.14         2.17 o                         
   5  -2   6         75.84         81.44         5.87 o                         
   6  -2   6         65.49         71.84         3.73 o                         
   7  -2   6         10.81         10.91         2.17 o                         
   8  -2   6        195.36        213.68         7.97 o                         
   9  -2   6          5.31          0.42         8.23 o                         
  -9  -1   6          1.47          0.04         6.80 o                         
  -8  -1   6         12.36         16.07         2.40 o                         
  -7  -1   6         25.85         31.56         8.43 o                         
  -6  -1   6          3.46          4.43         3.48 o                         
  -5  -1   6         25.02         26.10         1.66 o                         
  -4  -1   6         52.52         58.96         1.79 o                         
  -3  -1   6         90.54         88.77         2.49 o                         
  -2  -1   6        284.46        294.28         4.77 o                         
  -1  -1   6        400.30        415.47         4.89 o                         
   0  -1   6         39.46         38.81         1.51 o                         
   1  -1   6         25.71         26.07         1.22 o                         
   2  -1   6          5.83          6.30         0.71 o                         
   3  -1   6        135.39        133.14         2.96 o                         
   4  -1   6          1.57          2.05         0.89 o                         
   5  -1   6          0.70          1.40         1.03 o                         
   6  -1   6         44.17         47.47         3.16 o                         
   7  -1   6         38.72         38.84         2.83 o                         
   8  -1   6         57.50         56.18         4.11 o                         
   9  -1   6         16.01          9.50         4.82 o                         
  -9   0   6          1.21         -6.13         6.13 o                         
  -8   0   6          0.28         -0.38         1.65 o                         
  -7   0   6          0.51         -0.13         1.51 o                         
  -6   0   6         36.51         33.72         3.20 o                         
  -5   0   6         24.70         25.20         1.33 o                         
  -4   0   6         29.62         27.03         1.45 o                         
  -3   0   6         93.62        106.36         2.88 o                         
  -2   0   6        201.50        207.32         3.49 o                         
  -1   0   6        577.99        591.83         5.83 o                         
   0   0   6        923.53        908.86         7.98 o                         
   1   0   6          9.31          9.08         0.78 o                         
   2   0   6         26.14         27.70         1.11 o                         
   3   0   6        358.96        361.44         5.18 o                         
   4   0   6         17.58         26.22         2.25 o                         
   5   0   6        327.23        349.26         6.62 o                         
   6   0   6         87.50         74.92         2.13 o                         
   7   0   6        224.65        230.85         6.11 o                         
   8   0   6         91.60         88.38         5.18 o                         
   9   0   6        186.54        208.09        14.65 o                         
  -8   1   6          5.82          2.27         1.96 o                         
  -7   1   6         33.65         28.82         5.73 o                         
  -6   1   6         25.92         31.60         3.29 o                         
  -5   1   6          1.19          1.00         0.67 o                         
  -4   1   6          0.19          0.12         1.03 o                         
  -3   1   6         73.82         72.25         2.35 o                         
  -2   1   6         31.97         36.68         1.47 o                         
  -1   1   6         15.63         17.61         1.02 o                         
   0   1   6          5.81          6.02         0.69 o                         
   1   1   6          0.10          0.19         0.40 o                         
   2   1   6         37.91         43.20         1.44 o                         
   3   1   6          2.56          3.66         0.64 o                         
   4   1   6         49.23         39.16         1.91 o                         
   5   1   6         32.15         39.25         1.74 o                         
   6   1   6         51.00         46.54         2.00 o                         
   7   1   6         61.03         61.36         2.95 o                         
   8   1   6         35.40         35.95         2.40 o                         
   9   1   6         73.98         65.48         6.26 o                         
  -8   2   6          0.00          5.51         3.00 o                         
  -7   2   6         98.45        100.50         4.68 o                         
  -6   2   6         18.93         22.11         2.43 o                         
  -5   2   6        235.59        242.01         4.75 o                         
  -4   2   6        110.15        106.86         2.69 o                         
  -3   2   6         39.44         47.65         1.88 o                         
  -2   2   6        611.58        589.90         5.83 o                         
  -1   2   6        298.99        347.06         4.35 o                         
   0   2   6       7291.43       6965.29       160.47 o                         
   1   2   6       1354.10       1382.01        11.49 o                         
   2   2   6       2741.51       2523.22        19.65 o                         
   3   2   6        102.39         96.83         2.23 o                         
   4   2   6          6.46          5.65         1.06 o                         
   5   2   6        832.54        785.93        10.33 o                         
   6   2   6        116.18        115.71         3.27 o                         
   7   2   6         13.36         20.98         1.88 o                         
   8   2   6        190.86        188.21         4.71 o                         
   9   2   6        139.93        135.20         5.29 o                         
  -8   3   6          1.46         -0.21         2.35 o                         
  -7   3   6          0.00         -1.11         2.72 o                         
  -6   3   6          3.86          1.13         1.11 o                         
  -5   3   6         45.25         44.73         2.18 o                         
  -4   3   6          0.74          1.73         0.84 o                         
  -3   3   6        164.61        180.02         3.66 o                         
  -2   3   6          2.16          0.74         0.55 o                         
  -1   3   6          1.21          0.47         0.52 o                         
   0   3   6          1.41          1.30         0.58 o                         
   1   3   6         55.19         55.77         1.88 o                         
   2   3   6          0.71          1.08         0.56 o                         
   3   3   6         97.27        104.35         2.61 o                         
   4   3   6         37.60         29.20         2.04 o                         
   5   3   6         75.09         78.56         3.03 o                         
   6   3   6          1.80          2.47         1.42 o                         
   7   3   6          1.20          1.46         1.37 o                         
   8   3   6         11.68         12.03         2.33 o                         
   9   3   6         10.20          8.26         3.13 o                         
  -8   4   6         27.60         27.12         6.44 o                         
  -7   4   6         40.97         48.47         2.81 o                         
  -6   4   6          6.21          7.33         1.34 o                         
  -5   4   6        117.41        118.19         3.43 o                         
  -4   4   6        340.44        342.26         6.26 o                         
  -3   4   6       1194.37       1196.31        12.35 o                         
  -2   4   6       1492.87       1509.43        13.49 o                         
  -1   4   6        269.68        213.48         3.97 o                         
   0   4   6        146.34        161.55         3.87 o                         
   1   4   6         60.22         97.46         2.87 o                         
   2   4   6       1822.42       1896.70        17.30 o                         
   3   4   6        297.12        241.74         4.39 o                         
   4   4   6       1563.76       1507.05        17.87 o                         
   5   4   6        356.58        369.08         7.97 o                         
   6   4   6        127.70        113.35         4.32 o                         
   7   4   6          0.00          2.37         1.38 o                         
   8   4   6          7.16          6.97         1.92 o                         
   9   4   6         17.40         17.43         3.84 o                         
  -8   5   6         11.45          0.82         5.20 o                         
  -7   5   6          6.36          5.99         2.24 o                         
  -6   5   6          5.92          0.42         1.87 o                         
  -5   5   6         62.55         65.91         3.38 o                         
  -4   5   6          0.01         -0.55         1.18 o                         
  -3   5   6        167.63        162.82         4.14 o                         
  -2   5   6         25.43         22.91         1.66 o                         
  -1   5   6         14.04         17.54         1.60 o                         
   0   5   6         44.10         44.96         2.32 o                         
   1   5   6         22.46         26.48         2.09 o                         
   2   5   6         14.05         18.01         1.84 o                         
   3   5   6         96.67        109.83         3.18 o                         
   4   5   6         47.92         56.25         1.86 o                         
   5   5   6         34.64         36.01         3.04 o                         
   6   5   6         51.67         54.37         3.31 o                         
   7   5   6          0.55          0.62         2.93 o                         
   8   5   6         11.08         10.37         1.58 o                         
   9   5   6          0.00         -3.00         3.06 o                         
  -7   6   6        105.96        104.96         6.15 o                         
  -6   6   6         18.64         10.68         2.47 o                         
  -5   6   6         24.42         17.19         2.68 o                         
  -4   6   6         83.94         75.14         3.79 o                         
  -3   6   6         43.82         48.61         2.34 o                         
  -2   6   6        565.84        635.48         8.25 o                         
  -1   6   6        380.42        403.50         6.71 o                         
   0   6   6        502.01        541.17         7.91 o                         
   1   6   6        408.53        394.07         6.99 o                         
   2   6   6          0.83          1.02         0.93 o                         
   3   6   6         40.37         36.03         2.26 o                         
   4   6   6         77.88         64.18         2.59 o                         
   5   6   6          6.01         10.49         1.90 o                         
   6   6   6          5.38          3.24         1.70 o                         
   7   6   6          0.54         -0.35         2.61 o                         
   8   6   6          0.25          1.30         2.70 o                         
   9   6   6         14.04         14.27         2.57 o                         
  -7   7   6          3.70         -0.02         4.19 o                         
  -6   7   6         35.34         22.71         6.14 o                         
  -5   7   6          0.46         -2.13         2.13 o                         
  -4   7   6         17.05         16.42         2.65 o                         
  -3   7   6         42.47         49.07         2.60 o                         
  -2   7   6          4.80          4.50         1.16 o                         
  -1   7   6         86.21         90.95         3.25 o                         
   0   7   6          0.61         -1.00         1.00 o                         
   1   7   6          2.75          1.77         1.34 o                         
   2   7   6         13.44         17.33         2.05 o                         
   3   7   6         30.78         32.56         2.34 o                         
   4   7   6          1.73          2.19         1.33 o                         
   5   7   6         15.62         15.06         2.54 o                         
   6   7   6         33.26         30.50         3.54 o                         
   7   7   6         15.20         13.99         5.18 o                         
   8   7   6          3.58         -0.81         2.54 o                         
   9   7   6         19.38         31.74         7.70 o                         
  -7   8   6         21.98          6.97         5.26 o                         
  -6   8   6        200.09        213.41         9.33 o                         
  -5   8   6        101.86         93.72         7.09 o                         
  -4   8   6         50.24         46.85         4.55 o                         
  -3   8   6        235.38        215.43         5.60 o                         
  -2   8   6         27.43         25.23         2.15 o                         
  -1   8   6         93.77         95.33         4.04 o                         
   0   8   6         16.33         20.36         2.19 o                         
   1   8   6          8.61          4.90         1.48 o                         
   2   8   6        117.83        116.27         4.66 o                         
   3   8   6          2.39          0.43         1.35 o                         
   4   8   6        154.88        123.95         4.43 o                         
   5   8   6          0.36          1.03         1.84 o                         
   6   8   6        678.78        651.84        13.88 o                         
   7   8   6         24.06         18.83         3.25 o                         
   8   8   6        137.20        140.58        10.72 o                         
  -6   9   6          1.50          9.17         4.60 o                         
  -5   9   6          3.50          5.61         3.35 o                         
  -4   9   6          0.45          4.61         3.91 o                         
  -3   9   6          2.97          2.63         1.84 o                         
  -2   9   6          1.64          0.74         1.60 o                         
  -1   9   6         28.63         29.09         2.57 o                         
   0   9   6          0.76          2.18         1.50 o                         
   1   9   6          0.51          0.27         1.35 o                         
   2   9   6         16.21         12.73         2.30 o                         
   3   9   6         46.23         42.53         3.28 o                         
   4   9   6         10.71         11.57         2.36 o                         
   5   9   6         30.10         30.19         4.66 o                         
   6   9   6          5.37          4.00         3.13 o                         
   7   9   6          1.13         -2.89         2.89 o                         
   8   9   6          0.00          0.64         3.60 o                         
  -6  10   6         72.19         79.75        15.64 o                         
  -5  10   6          0.12          8.64         3.77 o                         
  -4  10   6         13.49         16.67         4.24 o                         
  -3  10   6         26.37         31.29         3.71 o                         
  -2  10   6         17.82          8.34         1.82 o                         
  -1  10   6        216.40        221.26         6.48 o                         
   0  10   6        417.76        388.72        10.88 o                         
   1  10   6         34.59         27.16         3.62 o                         
   2  10   6        332.48        308.95         8.47 o                         
   3  10   6        274.88        265.34         8.23 o                         
   4  10   6          2.57          3.35         2.14 o                         
   5  10   6        320.93        290.34         7.36 o                         
   6  10   6         53.03         66.22         6.12 o                         
   7  10   6         59.63         64.17         7.19 o                         
   8  10   6          0.16          0.76         6.18 o                         
  -5  11   6          6.83          6.53        10.97 o                         
  -4  11   6          0.63          2.45         4.43 o                         
  -3  11   6          1.28          0.16         2.75 o                         
  -2  11   6          0.00         -1.12         1.60 o                         
  -1  11   6          0.71         -1.96         1.96 o                         
   0  11   6          3.58          3.41         2.25 o                         
   1  11   6          9.85          5.91         2.91 o                         
   2  11   6          3.61          1.14         2.41 o                         
   3  11   6         45.49         47.50         4.43 o                         
   4  11   6          9.15          6.67         3.25 o                         
   5  11   6         13.15         11.12         2.46 o                         
   6  11   6         22.64         18.63         4.75 o                         
   7  11   6          4.67         -3.53         6.76 o                         
  -4  12   6         13.09          8.96         3.28 o                         
  -3  12   6         95.99         97.40         6.56 o                         
  -2  12   6         15.30         13.67         2.53 o                         
  -1  12   6        571.72        527.56        12.83 o                         
   0  12   6         32.86         28.62         6.21 o                         
   1  12   6        989.79        954.88        23.70 o                         
   2  12   6        107.43         97.04         7.13 o                         
   3  12   6        565.04        539.44        15.02 o                         
   4  12   6         59.24         59.49         4.79 o                         
   5  12   6         86.24         74.67         5.77 o                         
   6  12   6          0.00         -3.91         3.91 o                         
   7  12   6          0.24         -5.53         5.53 o                         
  -4  13   6          0.01          5.70         5.52 o                         
  -3  13   6          0.89         -3.56         3.56 o                         
  -2  13   6          5.54          1.19         3.73 o                         
  -1  13   6          4.49          3.24         2.63 o                         
   0  13   6          4.51          2.41         3.58 o                         
   1  13   6          2.99         -2.42         2.85 o                         
   2  13   6          4.21          5.71         3.38 o                         
   3  13   6          0.67          0.66         3.70 o                         
   4  13   6         16.55         22.42         4.44 o                         
   5  13   6          0.25         -0.96         2.87 o                         
   6  13   6         15.95          8.83         6.36 o                         
  -3  14   6         33.02         31.73        14.77 o                         
  -2  14   6          2.59         -2.57         2.87 o                         
  -1  14   6         70.11         63.01         5.44 o                         
   0  14   6        387.35        355.42        12.90 o                         
   1  14   6         17.04         12.14         3.97 o                         
   2  14   6        695.47        654.32        19.69 o                         
   3  14   6         10.39         12.46         4.49 o                         
   4  14   6        101.77         88.02         8.62 o                         
   5  14   6         65.66         88.99         8.86 o                         
  -1  15   6          0.30          4.56         4.25 o                         
   0  15   6          4.66         -2.51         4.68 o                         
   1  15   6         17.71         19.79         5.75 o                         
   2  15   6          0.37          0.76         4.95 o                         
   3  15   6         50.64         69.21         8.40 o                         
   4  15   6          0.03          3.14         5.23 o                         
  -2 -15   7          8.01          7.20         4.54 o                         
  -1 -15   7          0.87          4.04         4.56 o                         
   0 -15   7          3.52          6.05         4.39 o                         
  -4 -14   7         14.73         10.10         4.86 o                         
  -3 -14   7          9.36         -1.92         8.60 o                         
  -2 -14   7        219.14        251.40        11.67 o                         
  -1 -14   7         19.86         19.87         4.75 o                         
   0 -14   7        329.82        370.39        14.76 o                         
   1 -14   7         54.06         67.02         7.26 o                         
   2 -14   7         86.65         86.01         9.73 o                         
  -5 -13   7          0.80         -2.80         4.60 o                         
  -4 -13   7         13.87         13.18         3.39 o                         
  -3 -13   7          1.52          0.58         3.41 o                         
  -2 -13   7          6.54          5.97         3.60 o                         
  -1 -13   7         16.39         19.42         4.33 o                         
   0 -13   7          1.86          2.11         4.12 o                         
   1 -13   7          9.24          4.35         3.55 o                         
   2 -13   7          3.99          4.47         3.35 o                         
   3 -13   7          1.37          2.28         5.00 o                         
  -6 -12   7          2.11          2.80         7.56 o                         
  -5 -12   7         17.26         21.16         4.65 o                         
  -4 -12   7          6.48          1.71         2.89 o                         
  -3 -12   7          2.00          7.68         3.11 o                         
  -2 -12   7          0.13          3.06         2.83 o                         
  -1 -12   7          0.02         -1.54         2.66 o                         
   0 -12   7         12.28         14.39         4.06 o                         
   1 -12   7         79.11         97.63         7.10 o                         
   2 -12   7        113.40        131.20         7.68 o                         
   3 -12   7         98.01        112.90         8.34 o                         
   4 -12   7         89.59        106.94         9.70 o                         
  -6 -11   7         57.22         55.65         6.40 o                         
  -5 -11   7          7.54          4.93         3.35 o                         
  -4 -11   7         17.94         16.39         2.50 o                         
  -3 -11   7         13.68         12.20         2.55 o                         
  -2 -11   7          0.48          0.33         2.27 o                         
  -1 -11   7          2.17          2.30         3.84 o                         
   0 -11   7          3.59          2.82         2.50 o                         
   1 -11   7          1.00         -0.96         2.31 o                         
   2 -11   7          0.50          0.52         2.38 o                         
   3 -11   7          5.96          5.43         2.90 o                         
   4 -11   7          9.65          8.02         2.73 o                         
   5 -11   7         34.43         36.20         8.08 o                         
  -7 -10   7         27.50         32.40         6.21 o                         
  -6 -10   7         35.28         38.54         5.70 o                         
  -5 -10   7          1.30          3.32         2.73 o                         
  -4 -10   7          5.32          7.88         2.48 o                         
  -3 -10   7         28.86         27.78         3.63 o                         
  -2 -10   7         20.72         21.48         3.09 o                         
  -1 -10   7          6.28          6.52         2.33 o                         
   0 -10   7         73.67         84.47         4.63 o                         
   1 -10   7         83.34         93.66         5.40 o                         
   2 -10   7         84.08         95.35         6.19 o                         
   3 -10   7          0.74          2.46         2.67 o                         
   4 -10   7          2.27          1.45         3.03 o                         
   5 -10   7         19.88         17.26         2.45 o                         
   6 -10   7         21.13         14.55         5.73 o                         
  -7  -9   7         45.84         68.27         7.11 o                         
  -6  -9   7          5.32          4.31         6.04 o                         
  -5  -9   7         12.65         18.37         3.64 o                         
  -4  -9   7         26.35         25.60         3.12 o                         
  -3  -9   7         18.75         18.41         3.05 o                         
  -2  -9   7         57.72         57.54         5.94 o                         
  -1  -9   7         21.61         23.01         2.52 o                         
   0  -9   7          4.99          6.00         1.80 o                         
   1  -9   7          0.42         -1.27         1.47 o                         
   2  -9   7          0.95         -0.16         1.52 o                         
   3  -9   7         14.51         12.22         2.24 o                         
   4  -9   7          6.04          2.90         1.77 o                         
   5  -9   7         12.11          9.74         2.72 o                         
   6  -9   7         15.85         15.52         3.80 o                         
  -8  -8   7          0.58         -2.29         3.48 o                         
  -7  -8   7         31.68         30.34         4.80 o                         
  -6  -8   7         71.40         62.04         4.66 o                         
  -5  -8   7        100.18        106.47         6.71 o                         
  -4  -8   7        679.99        666.47        14.15 o                         
  -3  -8   7        467.03        457.56         8.76 o                         
  -2  -8   7        489.32        525.54         8.84 o                         
  -1  -8   7         39.52         50.09         3.30 o                         
   0  -8   7        133.66        132.01         4.80 o                         
   1  -8   7         41.07         37.54         2.78 o                         
   2  -8   7        356.17        360.49         7.11 o                         
   3  -8   7         36.62         38.22         2.96 o                         
   4  -8   7          8.59          9.02         2.02 o                         
   5  -8   7         54.48         46.21         4.02 o                         
   6  -8   7          7.35          8.00         2.15 o                         
   7  -8   7          3.83          6.28         6.61 o                         
  -8  -7   7          0.32         -0.66         3.51 o                         
  -7  -7   7          2.28          1.76         2.34 o                         
  -6  -7   7          0.52         -1.16         1.85 o                         
  -5  -7   7         12.64          6.05         2.51 o                         
  -4  -7   7          6.73          5.99         2.72 o                         
  -3  -7   7         15.01         13.17         1.89 o                         
  -2  -7   7         72.68         77.08         3.60 o                         
  -1  -7   7          4.65          1.93         1.24 o                         
   0  -7   7         52.13         57.55         2.99 o                         
   1  -7   7          5.42          6.32         1.40 o                         
   2  -7   7         39.18         42.83         2.88 o                         
   3  -7   7         42.09         47.36         2.66 o                         
   4  -7   7         97.59        102.35         3.69 o                         
   5  -7   7          4.64          2.28         3.81 o                         
   6  -7   7         13.11         11.58         2.26 o                         
   7  -7   7          1.71          4.40         5.07 o                         
  -8  -6   7          0.13          0.31         3.26 o                         
  -7  -6   7         26.25         29.52         3.67 o                         
  -6  -6   7          0.01          2.85         1.91 o                         
  -5  -6   7        273.52        260.72         6.78 o                         
  -4  -6   7         40.66         37.65         3.02 o                         
  -3  -6   7        485.58        466.17         7.78 o                         
  -2  -6   7        487.13        511.43         9.75 o                         
  -1  -6   7        250.71        255.89         5.59 o                         
   0  -6   7        534.22        645.02         9.45 o                         
   1  -6   7         17.07         21.16         2.15 o                         
   2  -6   7          1.00          5.39         1.26 o                         
   3  -6   7         85.80         98.08         3.42 o                         
   4  -6   7          8.15          9.04         1.61 o                         
   5  -6   7         18.68         19.53         2.34 o                         
   6  -6   7         68.13         74.82         7.32 o                         
   7  -6   7          2.16          4.63         3.22 o                         
   8  -6   7         20.80         20.26         6.53 o                         
  -8  -5   7         47.04         40.15         4.79 o                         
  -7  -5   7          0.24          1.21         1.59 o                         
  -6  -5   7          2.13          3.24         1.32 o                         
  -5  -5   7          4.20          3.60         1.34 o                         
  -4  -5   7        194.22        209.88         5.54 o                         
  -3  -5   7         74.29         70.71         2.98 o                         
  -2  -5   7        372.07        423.78         7.27 o                         
  -1  -5   7         44.16         51.18         2.45 o                         
   0  -5   7          1.95          4.26         1.28 o                         
   1  -5   7          0.09         -0.60         0.82 o                         
   2  -5   7         19.53         23.17         1.85 o                         
   3  -5   7          2.01          2.47         1.01 o                         
   4  -5   7          0.38         -0.04         0.88 o                         
   5  -5   7          2.35          3.22         1.60 o                         
   6  -5   7          0.71         -1.73         1.73 o                         
   7  -5   7          0.00         -1.44         2.12 o                         
   8  -5   7          0.07         -4.32         4.32 o                         
  -8  -4   7         81.61         80.71         9.00 o                         
  -7  -4   7          5.36          8.67         3.07 o                         
  -6  -4   7        195.59        194.11         3.96 o                         
  -5  -4   7          2.19          0.36         1.09 o                         
  -4  -4   7         35.25         29.69         3.11 o                         
  -3  -4   7        547.97        602.86         9.28 o                         
  -2  -4   7        555.04        486.46         6.80 o                         
  -1  -4   7       2214.21       2303.43        21.84 o                         
   0  -4   7         14.48         13.74         1.44 o                         
   1  -4   7        141.64        136.72         3.60 o                         
   2  -4   7          2.12          3.27         0.94 o                         
   3  -4   7        358.70        373.46         5.70 o                         
   4  -4   7        266.83        274.54         4.79 o                         
   5  -4   7        113.59        119.06         4.49 o                         
   6  -4   7        164.15        164.96         7.12 o                         
   7  -4   7          4.38          4.75         2.16 o                         
   8  -4   7          2.71          6.11         3.67 o                         
  -8  -3   7         50.89         50.91         4.19 o                         
  -7  -3   7          1.42          4.35         2.44 o                         
  -6  -3   7         43.40         50.08         2.81 o                         
  -5  -3   7         70.24         70.57         2.58 o                         
  -4  -3   7          2.03          3.05         1.08 o                         
  -3  -3   7        344.82        371.35         6.90 o                         
  -2  -3   7         40.65         54.72         1.94 o                         
  -1  -3   7        311.21        306.95         5.07 o                         
   0  -3   7         80.48         85.91         2.74 o                         
   1  -3   7          0.60          0.02         0.66 o                         
   2  -3   7         11.19          9.12         1.11 o                         
   3  -3   7         98.06        109.51         2.66 o                         
   4  -3   7          2.98          1.97         0.94 o                         
   5  -3   7         29.64         27.38         2.53 o                         
   6  -3   7         16.74         18.21         2.22 o                         
   7  -3   7         22.42         22.85         2.51 o                         
   8  -3   7          0.44         -1.97         1.97 o                         
  -8  -2   7         40.88         43.64         5.34 o                         
  -7  -2   7        107.25         89.90         4.75 o                         
  -6  -2   7        145.42        152.28         5.17 o                         
  -5  -2   7        103.00        111.24         2.75 o                         
  -4  -2   7       2307.60       2349.92        21.22 o                         
  -3  -2   7        543.95        522.69         7.64 o                         
  -2  -2   7       1594.13       1781.49        14.78 o                         
  -1  -2   7        783.07        687.78         7.80 o                         
   0  -2   7       1520.77       1341.01        13.35 o                         
   1  -2   7        202.47        250.71         4.96 o                         
   2  -2   7        977.10        901.82         9.11 o                         
   3  -2   7        964.43       1011.77        10.75 o                         
   4  -2   7          7.77          8.63         1.59 o                         
   5  -2   7        186.91        202.59         6.25 o                         
   6  -2   7          2.59          1.71         1.29 o                         
   7  -2   7         65.81         60.90         3.68 o                         
   8  -2   7         43.21         46.16         4.13 o                         
   9  -2   7         20.26         23.27         2.91 o                         
  -8  -1   7          6.18          7.14         2.26 o                         
  -7  -1   7         71.83         66.71         4.12 o                         
  -6  -1   7         14.41         19.08         3.68 o                         
  -5  -1   7        151.71        163.34         3.11 o                         
  -4  -1   7         99.59         99.88         2.63 o                         
  -3  -1   7         50.32         51.55         2.06 o                         
  -2  -1   7         67.08         71.10         1.74 o                         
  -1  -1   7         10.29         12.61         1.03 o                         
   0  -1   7          0.03          0.37         0.47 o                         
   1  -1   7          4.66          5.20         0.78 o                         
   2  -1   7          0.19         -0.46         0.46 o                         
   3  -1   7         82.67         77.07         2.60 o                         
   4  -1   7         15.43         13.99         1.67 o                         
   5  -1   7         17.99         15.31         2.17 o                         
   6  -1   7         16.87         11.92         1.78 o                         
   7  -1   7          4.17          3.32         1.54 o                         
   8  -1   7         61.00         61.59         5.85 o                         
   9  -1   7          0.17         -3.96         9.53 o                         
  -8   0   7          0.02          8.35         4.63 o                         
  -7   0   7         96.05        108.42         4.33 o                         
  -6   0   7         56.87         62.46         4.01 o                         
  -5   0   7        195.22        217.41         4.82 o                         
  -4   0   7         32.39         39.82         1.78 o                         
  -3   0   7         49.70         64.80         2.25 o                         
  -2   0   7        168.70        178.29         2.63 o                         
  -1   0   7        430.65        387.63         4.65 o                         
   0   0   7        914.58        926.66         8.43 o                         
   1   0   7       4003.39       3919.66        27.26 o                         
   2   0   7        395.46        381.27         4.61 o                         
   3   0   7       1194.10       1177.97        12.67 o                         
   4   0   7        295.25        281.55         5.77 o                         
   5   0   7          2.68          2.88         1.34 o                         
   6   0   7        227.43        189.09         5.49 o                         
   7   0   7        128.30        124.25         4.08 o                         
   8   0   7        120.06        115.15         5.87 o                         
   9   0   7          3.29          7.19         4.65 o                         
  -8   1   7          3.73          5.28         3.57 o                         
  -7   1   7          0.65          5.03         2.33 o                         
  -6   1   7         30.23         25.95         1.97 o                         
  -5   1   7          0.67         -0.68         0.80 o                         
  -4   1   7         61.93         76.90         3.13 o                         
  -3   1   7         14.08         14.09         1.27 o                         
  -2   1   7         57.92         76.71         1.71 o                         
  -1   1   7          0.75         -0.38         0.43 o                         
   0   1   7         47.31         50.61         1.60 o                         
   1   1   7         22.06         29.70         1.31 o                         
   2   1   7        209.52        217.70         3.43 o                         
   3   1   7          0.03         -0.48         0.48 o                         
   4   1   7        240.51        231.12         4.44 o                         
   5   1   7         41.96         35.80         2.40 o                         
   6   1   7         51.95         57.01         2.23 o                         
   7   1   7         15.90         17.74         1.32 o                         
   8   1   7          0.03         -1.86         1.86 o                         
   9   1   7         14.02         18.12         4.92 o                         
  -8   2   7         18.48         11.75         4.20 o                         
  -7   2   7        149.70        150.20         5.94 o                         
  -6   2   7         34.38         39.31         2.57 o                         
  -5   2   7        220.73        220.77         4.90 o                         
  -4   2   7         12.78         11.19         1.35 o                         
  -3   2   7          9.17          9.60         1.13 o                         
  -2   2   7       1003.19        935.93         8.89 o                         
  -1   2   7         31.65         51.52         1.68 o                         
   0   2   7       4884.39       4627.87        32.00 o                         
   1   2   7       2336.89       2292.53        17.58 o                         
   2   2   7       2271.12       2071.09        17.41 o                         
   3   2   7        319.70        339.23         4.75 o                         
   4   2   7         17.96         32.49         2.47 o                         
   5   2   7        326.94        329.28         6.84 o                         
   6   2   7         73.41         70.65         2.83 o                         
   7   2   7         65.17         78.05         2.78 o                         
   8   2   7          7.88          3.22         1.46 o                         
   9   2   7         97.08         91.48        11.72 o                         
  -8   3   7         11.38         14.97         3.65 o                         
  -7   3   7         20.21         22.91         1.88 o                         
  -6   3   7         34.70         37.68         2.47 o                         
  -5   3   7          2.49          2.32         1.21 o                         
  -4   3   7         12.98         15.32         1.55 o                         
  -3   3   7        101.62        111.39         3.19 o                         
  -2   3   7         53.14         48.94         1.70 o                         
  -1   3   7         10.78          8.80         1.18 o                         
   0   3   7         36.14         33.92         1.74 o                         
   1   3   7         28.64         28.69         1.64 o                         
   2   3   7        175.34        187.69         3.63 o                         
   3   3   7         56.61         60.53         2.04 o                         
   4   3   7         15.79         16.28         1.74 o                         
   5   3   7        188.00        184.55         5.70 o                         
   6   3   7         13.20         12.75         1.69 o                         
   7   3   7         57.41         55.52         2.89 o                         
   8   3   7          2.21         -0.34         1.68 o                         
   9   3   7          7.11          8.90         2.85 o                         
  -8   4   7          6.37         18.67         5.21 o                         
  -7   4   7          2.21         -1.22         2.14 o                         
  -6   4   7          2.47          0.90         1.21 o                         
  -5   4   7        188.34        194.08         4.55 o                         
  -4   4   7         67.90         64.80         3.27 o                         
  -3   4   7       2748.78       2762.63        26.79 o                         
  -2   4   7       1252.01       1287.04        11.77 o                         
  -1   4   7       2415.48       2412.86        19.30 o                         
   0   4   7        757.00        868.37         9.58 o                         
   1   4   7         47.12         51.40         2.09 o                         
   2   4   7        659.97        626.70         8.55 o                         
   3   4   7        200.72        189.58         4.54 o                         
   4   4   7       1309.56       1246.08        12.81 o                         
   5   4   7        363.87        299.11         6.56 o                         
   6   4   7        186.21        181.29         5.33 o                         
   7   4   7         16.69         20.51         2.45 o                         
   8   4   7          0.98         -0.06         1.58 o                         
   9   4   7         13.19         16.04         3.20 o                         
  -8   5   7          1.40         -0.20         0.77 o                         
  -7   5   7         54.90         56.56         4.77 o                         
  -6   5   7          0.03          2.88         1.87 o                         
  -5   5   7        127.85        114.60         5.40 o                         
  -4   5   7          0.27          2.14         1.32 o                         
  -3   5   7        112.14        121.46         4.03 o                         
  -2   5   7          0.81          1.06         0.82 o                         
  -1   5   7         49.70         53.79         2.27 o                         
   0   5   7         19.03         18.13         1.81 o                         
   1   5   7         12.30         13.51         1.50 o                         
   2   5   7         17.43         16.31         1.65 o                         
   3   5   7        135.60        155.19         3.87 o                         
   4   5   7         19.17         19.70         1.62 o                         
   5   5   7         21.89         25.74         2.43 o                         
   6   5   7         11.86         12.43         1.99 o                         
   7   5   7          4.98          7.44         2.06 o                         
   8   5   7         15.24         17.02         4.47 o                         
   9   5   7          9.34          8.05         2.40 o                         
  -7   6   7        104.37         92.08         8.83 o                         
  -6   6   7        213.30        215.46         8.16 o                         
  -5   6   7         33.82         36.37         4.36 o                         
  -4   6   7        364.28        350.41         8.55 o                         
  -3   6   7          3.30          5.36         0.97 o                         
  -2   6   7        570.34        620.91         8.27 o                         
  -1   6   7          2.61          3.58         1.06 o                         
   0   6   7         47.79         46.85         2.43 o                         
   1   6   7          0.02          0.08         0.98 o                         
   2   6   7        186.32        171.01         4.51 o                         
   3   6   7         53.76         55.80         2.69 o                         
   4   6   7         40.32         36.21         2.89 o                         
   5   6   7        208.86        192.05         5.85 o                         
   6   6   7         62.90         65.05         4.35 o                         
   7   6   7         47.69         52.39         4.70 o                         
   8   6   7         76.44         79.19         7.56 o                         
   9   6   7          6.49          3.72         3.20 o                         
  -7   7   7          5.91          1.30         3.41 o                         
  -6   7   7         20.51         15.20         7.13 o                         
  -5   7   7         10.17          8.85         2.61 o                         
  -4   7   7         25.07         25.52         3.36 o                         
  -3   7   7          2.91          3.56         1.09 o                         
  -2   7   7          2.37          1.32         1.18 o                         
  -1   7   7          0.32         -0.96         1.04 o                         
   0   7   7          8.74          6.14         1.30 o                         
   1   7   7         24.80         27.14         3.01 o                         
   2   7   7          8.62          6.09         1.48 o                         
   3   7   7          2.58          1.94         1.32 o                         
   4   7   7        127.34        115.43         3.94 o                         
   5   7   7          5.01          3.44         2.90 o                         
   6   7   7         71.19         85.42         7.29 o                         
   7   7   7          1.07          3.26         2.79 o                         
   8   7   7         22.95         24.58         3.50 o                         
   9   7   7          0.09         -1.67         4.11 o                         
  -7   8   7         37.47         40.12         8.61 o                         
  -6   8   7        128.97        141.24         9.50 o                         
  -5   8   7        165.15        193.16         9.93 o                         
  -4   8   7         83.24        107.28         6.77 o                         
  -3   8   7        289.07        270.91         7.33 o                         
  -2   8   7          9.43          4.14         1.40 o                         
  -1   8   7          1.66          2.52         1.31 o                         
   0   8   7         88.13         90.91         3.88 o                         
   1   8   7        486.56        425.68         8.86 o                         
   2   8   7        840.91        853.32        12.92 o                         
   3   8   7          5.17          9.39         1.84 o                         
   4   8   7        118.85        117.75         4.50 o                         
   5   8   7        231.91        220.73         7.83 o                         
   6   8   7        103.45        105.53         6.51 o                         
   7   8   7         52.78         54.41         6.42 o                         
   8   8   7         49.14         44.78         4.97 o                         
  -6   9   7          0.48         -4.05         4.05 o                         
  -5   9   7          9.29          7.93         3.44 o                         
  -4   9   7         24.51         24.27         4.55 o                         
  -3   9   7         24.94         29.36         4.65 o                         
  -2   9   7         72.59         64.57         4.95 o                         
  -1   9   7          0.14          2.02         1.32 o                         
   0   9   7          4.01          2.96         1.43 o                         
   1   9   7         18.84         20.54         2.43 o                         
   2   9   7         45.22         42.02         3.19 o                         
   3   9   7          2.63         -1.79         2.15 o                         
   4   9   7         63.82         53.03         4.02 o                         
   5   9   7         32.11         29.84         3.53 o                         
   6   9   7         78.51         84.47         7.76 o                         
   7   9   7         49.52         39.11         6.36 o                         
   8   9   7         29.46         15.66         5.12 o                         
  -6  10   7         51.30         58.34        10.03 o                         
  -5  10   7          0.02          3.29         3.89 o                         
  -4  10   7          9.46          9.68         4.06 o                         
  -3  10   7         27.93         17.39         2.91 o                         
  -2  10   7         12.59          5.01         1.92 o                         
  -1  10   7          3.58          9.23         2.27 o                         
   0  10   7        590.87        548.00        14.09 o                         
   1  10   7         94.47         82.24         5.34 o                         
   2  10   7       1093.76       1001.26        17.57 o                         
   3  10   7          3.31          1.77         2.17 o                         
   4  10   7        243.46        194.62        11.62 o                         
   5  10   7         21.22         19.74         3.37 o                         
   6  10   7          4.05          3.71         4.31 o                         
   7  10   7          7.40         11.29         6.05 o                         
   8  10   7          2.61         13.89        14.29 o                         
  -5  11   7          0.49          3.95         4.95 o                         
  -4  11   7          0.52         -4.35         4.35 o                         
  -3  11   7          3.09          4.39         2.53 o                         
  -2  11   7          5.96          8.56         2.55 o                         
  -1  11   7          2.20          0.83         2.31 o                         
   0  11   7         12.03          9.93         2.65 o                         
   1  11   7         12.20          2.56         3.32 o                         
   2  11   7         18.08         16.67         3.46 o                         
   3  11   7         76.44         68.50         5.96 o                         
   4  11   7         18.23         20.44         3.18 o                         
   5  11   7         71.16         59.58         4.69 o                         
   6  11   7          1.47          3.80         4.45 o                         
   7  11   7          8.37          3.04         5.75 o                         
  -4  12   7         40.48         47.16         8.63 o                         
  -3  12   7         10.73          7.65         3.45 o                         
  -2  12   7         36.78         23.63         4.08 o                         
  -1  12   7         65.70         53.89         4.79 o                         
   0  12   7        194.13        155.23         7.26 o                         
   1  12   7        485.89        442.00        14.66 o                         
   2  12   7          3.17          5.05         3.09 o                         
   3  12   7        816.86        805.17        17.59 o                         
   4  12   7         24.69         25.30         5.38 o                         
   5  12   7        349.39        340.92        13.75 o                         
   6  12   7          2.47          3.17         3.99 o                         
   7  12   7         34.25         20.67         7.09 o                         
  -3  13   7         18.49         12.32         6.80 o                         
  -2  13   7          3.68          6.89         3.26 o                         
  -1  13   7          0.04         -0.48         3.24 o                         
   0  13   7          3.70          5.33         3.11 o                         
   1  13   7         45.28         48.40         5.61 o                         
   2  13   7          0.28          0.08         2.96 o                         
   3  13   7         55.93         50.55         6.76 o                         
   4  13   7          1.89          8.02         3.80 o                         
   5  13   7          8.67          8.19         4.14 o                         
   6  13   7         11.25         18.76         6.49 o                         
  -2  14   7         70.75         61.61         6.08 o                         
  -1  14   7         88.91        107.53         7.90 o                         
   0  14   7          0.54          0.37         3.20 o                         
   1  14   7          7.93          2.79         3.85 o                         
   2  14   7        285.57        297.38        12.50 o                         
   3  14   7         95.48        106.51         9.87 o                         
   4  14   7        348.30        366.34        17.47 o                         
   5  14   7          0.01          4.12         4.82 o                         
  -1  15   7          4.59          2.22         4.05 o                         
   0  15   7          0.17         -3.10         3.78 o                         
   1  15   7          1.06         -3.91         3.91 o                         
   2  15   7         29.73         25.99         6.37 o                         
   3  15   7         14.17         15.05         6.01 o                         
   4  15   7          9.92          8.41         5.04 o                         
  -3 -14   8          0.75          3.30         5.59 o                         
  -2 -14   8         99.84        125.04        11.29 o                         
  -1 -14   8         83.94         93.97         8.25 o                         
   0 -14   8        318.20        350.56        13.78 o                         
   1 -14   8         96.63        111.92         9.22 o                         
   2 -14   8        176.27        213.77        11.55 o                         
  -5 -13   8         10.19         11.66         5.85 o                         
  -4 -13   8          0.54          1.79         5.29 o                         
  -3 -13   8          1.47         -2.06         3.14 o                         
  -2 -13   8          4.74          3.15         3.89 o                         
  -1 -13   8         12.57         12.68         3.95 o                         
   0 -13   8          8.97         12.75         3.80 o                         
   1 -13   8          3.72         -0.89         3.18 o                         
   2 -13   8          8.31         11.05         3.76 o                         
   3 -13   8          5.60          4.65         4.08 o                         
  -6 -12   8         19.95         17.32        12.34 o                         
  -5 -12   8          1.69          5.08         4.31 o                         
  -4 -12   8         31.06         28.75         4.47 o                         
  -3 -12   8          0.00         -0.10         2.73 o                         
  -2 -12   8         15.18         14.44         3.81 o                         
  -1 -12   8          0.69         -0.04         3.51 o                         
   0 -12   8          0.90          4.19         3.04 o                         
   1 -12   8         23.05         15.84         4.03 o                         
   2 -12   8         20.06         26.20         3.91 o                         
   3 -12   8         52.28         51.35         5.58 o                         
   4 -12   8          5.45          7.46         3.72 o                         
  -6 -11   8          4.61          7.01         4.19 o                         
  -5 -11   8          0.23         -1.09         3.91 o                         
  -4 -11   8          8.79          8.36         2.10 o                         
  -3 -11   8         16.11         14.50         2.87 o                         
  -2 -11   8          1.60          3.55         2.80 o                         
  -1 -11   8          0.01          1.25         2.93 o                         
   0 -11   8          2.33          7.27         2.61 o                         
   1 -11   8          1.29         -1.19         3.51 o                         
   2 -11   8          0.43         -2.21         2.41 o                         
   3 -11   8          7.23          2.78         3.66 o                         
   4 -11   8          0.15          0.95         2.57 o                         
   5 -11   8          6.09          9.24         3.84 o                         
  -7 -10   8         16.27          8.32        10.94 o                         
  -6 -10   8         53.36         60.91         6.11 o                         
  -5 -10   8          0.61         -0.80         2.84 o                         
  -4 -10   8         14.74         16.28         2.01 o                         
  -3 -10   8         67.97         71.26         5.24 o                         
  -2 -10   8         52.34         59.35         5.80 o                         
  -1 -10   8         54.61         61.00         6.50 o                         
   0 -10   8         14.29          8.85         2.64 o                         
   1 -10   8          4.39          7.03         2.75 o                         
   2 -10   8         31.98         36.00         3.51 o                         
   3 -10   8         33.94         38.34         4.18 o                         
   4 -10   8          3.49          0.06         2.07 o                         
   5 -10   8         33.92         29.26         5.03 o                         
   6 -10   8          8.66         14.53         5.70 o                         
  -7  -9   8          5.49         12.26         3.83 o                         
  -6  -9   8          0.49          2.77         3.16 o                         
  -5  -9   8          1.19         -3.40         3.40 o                         
  -4  -9   8         24.33         26.94         4.42 o                         
  -3  -9   8          0.00         -0.13         3.22 o                         
  -2  -9   8         82.85         87.83         5.29 o                         
  -1  -9   8         10.21          9.97         2.08 o                         
   0  -9   8         27.41         28.65         3.13 o                         
   1  -9   8         10.38         10.99         2.43 o                         
   2  -9   8          2.63          0.79         1.83 o                         
   3  -9   8          0.79         -1.70         1.70 o                         
   4  -9   8         16.57         17.13         2.42 o                         
   5  -9   8          0.16         -2.67         2.67 o                         
   6  -9   8         10.88         13.37         3.85 o                         
  -7  -8   8         31.27         34.58         5.54 o                         
  -6  -8   8         25.58         16.73         3.09 o                         
  -5  -8   8          0.44         -0.39         1.98 o                         
  -4  -8   8        155.61        152.93         9.10 o                         
  -3  -8   8         17.30         17.80         2.56 o                         
  -2  -8   8        217.26        207.13         5.66 o                         
  -1  -8   8         95.09        103.92         5.03 o                         
   0  -8   8          7.87          9.36         1.75 o                         
   1  -8   8        200.67        217.86         5.62 o                         
   2  -8   8        141.44        153.45         4.93 o                         
   3  -8   8          1.07          1.22         1.51 o                         
   4  -8   8         18.24         18.97         2.58 o                         
   5  -8   8         26.63         27.63         3.91 o                         
   6  -8   8          5.86          3.76         2.21 o                         
   7  -8   8          0.01         -6.29         7.78 o                         
  -8  -7   8          9.15          9.42         2.57 o                         
  -7  -7   8          3.60          3.24         2.13 o                         
  -6  -7   8         20.05         16.05         2.95 o                         
  -5  -7   8         10.56         11.02         2.77 o                         
  -4  -7   8         30.69         29.83         3.39 o                         
  -3  -7   8         13.36         11.75         1.85 o                         
  -2  -7   8          5.87          1.98         1.27 o                         
  -1  -7   8          2.08          0.51         1.51 o                         
   0  -7   8          4.46          2.19         1.30 o                         
   1  -7   8          4.90          4.61         1.36 o                         
   2  -7   8         39.93         44.25         2.72 o                         
   3  -7   8          0.00          1.09         1.31 o                         
   4  -7   8         28.52         27.10         3.34 o                         
   5  -7   8          1.79          1.31         1.91 o                         
   6  -7   8          9.06         15.15         4.86 o                         
   7  -7   8          0.32         -1.42         2.64 o                         
  -8  -6   8         64.61         55.41         7.30 o                         
  -7  -6   8          3.69          2.64         2.00 o                         
  -6  -6   8          0.01          2.69         1.93 o                         
  -5  -6   8          0.57          0.05         1.65 o                         
  -4  -6   8         67.57         69.25         3.71 o                         
  -3  -6   8         31.40         32.17         2.27 o                         
  -2  -6   8         78.35        113.43         3.68 o                         
  -1  -6   8        533.32        576.23         8.93 o                         
   0  -6   8        342.91        410.36         7.41 o                         
   1  -6   8        563.31        538.35         8.25 o                         
   2  -6   8        484.84        513.74         7.95 o                         
   3  -6   8         75.54         64.13         3.28 o                         
   4  -6   8          3.09          4.69         1.21 o                         
   5  -6   8          0.47         -0.38         2.13 o                         
   6  -6   8        111.72        114.10        10.58 o                         
   7  -6   8          6.18          2.49         3.48 o                         
   8  -6   8         47.76         42.30         5.67 o                         
  -8  -5   8          0.02         -2.34         3.11 o                         
  -7  -5   8          8.23         11.50         2.37 o                         
  -6  -5   8         10.75         11.74         1.77 o                         
  -5  -5   8         16.96         16.12         2.15 o                         
  -4  -5   8          0.32         -1.07         1.07 o                         
  -3  -5   8         76.38         77.05         3.30 o                         
  -2  -5   8         53.89         51.22         2.42 o                         
  -1  -5   8         40.94         49.79         2.71 o                         
   0  -5   8         41.51         43.22         2.47 o                         
   1  -5   8          1.06          0.19         0.93 o                         
   2  -5   8          1.07          1.10         0.96 o                         
   3  -5   8         10.16          9.01         1.56 o                         
   4  -5   8          0.52          0.34         0.98 o                         
   5  -5   8          6.57          7.58         2.62 o                         
   6  -5   8         22.53         18.65         2.85 o                         
   7  -5   8          8.61          6.51         2.83 o                         
   8  -5   8          8.41          7.89         4.16 o                         
  -8  -4   8        153.81        155.06         8.78 o                         
  -7  -4   8        156.39        155.12         4.60 o                         
  -6  -4   8        583.12        594.60        11.37 o                         
  -5  -4   8         67.08         62.94         3.06 o                         
  -4  -4   8         19.98         13.15         2.99 o                         
  -3  -4   8         60.17         74.45         3.24 o                         
  -2  -4   8       1397.46       1508.14        14.97 o                         
  -1  -4   8        830.86        950.85        11.02 o                         
   0  -4   8        977.77       1045.89        12.44 o                         
   1  -4   8        109.23        147.93         4.03 o                         
   2  -4   8          8.92          7.25         1.17 o                         
   3  -4   8        281.76        255.00         4.75 o                         
   4  -4   8        153.53        177.91         5.10 o                         
   5  -4   8        204.37        223.63         6.74 o                         
   6  -4   8        222.26        243.16         7.93 o                         
   7  -4   8         21.68         24.71         3.28 o                         
   8  -4   8          2.99          4.87         3.57 o                         
  -8  -3   8         45.58         47.70         7.20 o                         
  -7  -3   8          0.31         -0.80         2.77 o                         
  -6  -3   8         67.94         77.81         3.38 o                         
  -5  -3   8         24.98         25.48         1.92 o                         
  -4  -3   8          7.85          7.25         1.32 o                         
  -3  -3   8        185.44        207.98         5.08 o                         
  -2  -3   8         48.71         64.63         2.40 o                         
  -1  -3   8        197.92        196.20         4.52 o                         
   0  -3   8          7.99          8.14         1.15 o                         
   1  -3   8          0.07         -0.36         0.71 o                         
   2  -3   8         20.09         22.65         1.79 o                         
   3  -3   8          3.11          4.95         0.80 o                         
   4  -3   8          0.07         -0.45         0.87 o                         
   5  -3   8          2.34          0.74         1.29 o                         
   6  -3   8          1.10          3.56         1.86 o                         
   7  -3   8          4.43          2.20         2.13 o                         
   8  -3   8         13.27         14.46         2.70 o                         
  -8  -2   8        151.29        157.77         6.19 o                         
  -7  -2   8         50.31         52.74         4.20 o                         
  -6  -2   8        145.90        139.78         4.04 o                         
  -5  -2   8          1.56          3.33         0.96 o                         
  -4  -2   8        150.48        135.60         3.49 o                         
  -3  -2   8         16.93         24.27         1.80 o                         
  -2  -2   8        315.54        294.17         4.41 o                         
  -1  -2   8         42.83         71.33         2.20 o                         
   0  -2   8        521.45        450.95         6.03 o                         
   1  -2   8       1262.73       1355.05        12.58 o                         
   2  -2   8        539.24        532.65         6.93 o                         
   3  -2   8        832.71        780.28         9.32 o                         
   4  -2   8          2.88          1.58         1.17 o                         
   5  -2   8         33.08         37.05         3.25 o                         
   6  -2   8         17.18         27.70         2.70 o                         
   7  -2   8          5.61         11.81         2.22 o                         
   8  -2   8          0.21         -0.80         2.07 o                         
   9  -2   8          5.86          8.46         3.41 o                         
  -8  -1   8          0.03         -2.08         2.08 o                         
  -7  -1   8          0.78         -2.23         3.56 o                         
  -6  -1   8          4.78          5.20         2.05 o                         
  -5  -1   8          0.07          0.07         0.81 o                         
  -4  -1   8         41.99         41.62         1.99 o                         
  -3  -1   8         19.89         20.74         1.65 o                         
  -2  -1   8         15.19         16.74         1.17 o                         
  -1  -1   8        166.35        165.14         3.18 o                         
   0  -1   8         39.04         44.71         1.84 o                         
   1  -1   8          4.87          7.13         0.91 o                         
   2  -1   8         21.52         25.45         1.58 o                         
   3  -1   8        365.37        336.72         5.41 o                         
   4  -1   8          0.95          1.00         1.20 o                         
   5  -1   8        188.37        176.68         7.84 o                         
   6  -1   8         10.38         10.02         2.05 o                         
   7  -1   8          9.69          8.27         1.94 o                         
   8  -1   8          6.83          6.99         2.40 o                         
   9  -1   8          1.72          4.58         2.68 o                         
  -8   0   8         14.42          9.70         2.43 o                         
  -7   0   8          4.25          8.98         1.99 o                         
  -6   0   8         16.65         18.47         1.81 o                         
  -5   0   8         70.60         70.34         2.37 o                         
  -4   0   8         71.91         74.69         2.46 o                         
  -3   0   8         63.21         68.55         2.48 o                         
  -2   0   8        489.83        497.72         6.28 o                         
  -1   0   8         81.15         87.48         2.25 o                         
   0   0   8        792.14        855.03         8.35 o                         
   1   0   8       1216.43       1290.59        12.96 o                         
   2   0   8         59.02         65.14         1.88 o                         
   3   0   8       1471.04       1587.58        15.08 o                         
   4   0   8         64.48         60.20         2.86 o                         
   5   0   8         62.41         71.78         4.31 o                         
   6   0   8         22.24         19.19         2.20 o                         
   7   0   8        220.47        221.08         7.79 o                         
   8   0   8          5.87          6.42         2.01 o                         
   9   0   8        129.58        134.12         6.03 o                         
  -8   1   8          8.88          7.10         3.09 o                         
  -7   1   8          5.50          5.27         2.01 o                         
  -6   1   8         17.48         14.01         1.71 o                         
  -5   1   8          0.81         -0.52         0.88 o                         
  -4   1   8         20.17         26.80         1.89 o                         
  -3   1   8         49.23         43.94         2.01 o                         
  -2   1   8          4.80          3.65         0.65 o                         
  -1   1   8        105.98        118.61         2.56 o                         
   0   1   8         10.55         10.85         0.99 o                         
   1   1   8          0.62          0.59         0.71 o                         
   2   1   8        101.47        116.84         2.60 o                         
   3   1   8        106.13        111.25         2.56 o                         
   4   1   8        114.88        116.43         3.14 o                         
   5   1   8         16.22         15.20         1.01 o                         
   6   1   8          6.47          7.21         1.59 o                         
   7   1   8         24.86         24.74         2.73 o                         
   8   1   8          3.06          2.63         1.90 o                         
   9   1   8         10.89         11.64         2.84 o                         
  -8   2   8          1.21         -3.42         3.42 o                         
  -7   2   8        125.43        118.84         5.69 o                         
  -6   2   8         11.05          9.98         1.79 o                         
  -5   2   8        280.14        301.08         5.79 o                         
  -4   2   8         17.87         19.78         1.57 o                         
  -3   2   8         45.96         37.37         1.88 o                         
  -2   2   8       1206.18       1246.67        10.97 o                         
  -1   2   8        209.63        171.23         3.39 o                         
   0   2   8      17555.92      18534.04       324.04 o                         
   1   2   8       1608.19       1762.28        14.58 o                         
   2   2   8      14617.77      15300.47       275.55 o                         
   3   2   8        302.10        288.97         4.53 o                         
   4   2   8        685.46        708.98        10.42 o                         
   5   2   8        392.04        363.31         6.50 o                         
   6   2   8          7.52          3.65         1.46 o                         
   7   2   8        193.51        192.13         4.49 o                         
   8   2   8         29.33         26.33         2.81 o                         
   9   2   8         17.79         18.72         2.83 o                         
  -8   3   8          0.52          3.54         4.56 o                         
  -7   3   8         13.18         14.48         1.98 o                         
  -6   3   8         20.54         20.73         1.90 o                         
  -5   3   8         17.00         16.82         1.85 o                         
  -4   3   8        164.28        151.94         3.94 o                         
  -3   3   8          6.42          4.80         1.03 o                         
  -2   3   8        316.47        303.89         4.50 o                         
  -1   3   8         44.96         52.44         2.08 o                         
   0   3   8         10.65         10.90         1.14 o                         
   1   3   8         38.60         45.23         1.90 o                         
   2   3   8        154.68        169.51         3.58 o                         
   3   3   8         25.02         25.37         1.77 o                         
   4   3   8          0.01          0.80         0.65 o                         
   5   3   8          3.59          1.35         1.22 o                         
   6   3   8         10.70         11.99         1.73 o                         
   7   3   8         10.01         12.48         2.16 o                         
   8   3   8          0.38         -0.68         1.45 o                         
   9   3   8          0.01          0.22         1.67 o                         
  -8   4   8         22.26         26.17         7.06 o                         
  -7   4   8          2.63          5.86         2.24 o                         
  -6   4   8          0.41         -1.60         1.60 o                         
  -5   4   8          3.15          4.08         1.45 o                         
  -4   4   8        185.21        153.43         4.40 o                         
  -3   4   8        944.80       1012.92        11.58 o                         
  -2   4   8        257.60        232.48         4.08 o                         
  -1   4   8       1989.35       1959.05        16.55 o                         
   0   4   8         30.55         35.46         2.16 o                         
   1   4   8        442.26        445.94         6.99 o                         
   2   4   8          4.78          6.30         1.08 o                         
   3   4   8       1016.69       1088.13        11.47 o                         
   4   4   8         67.83         70.19         2.73 o                         
   5   4   8       1092.90       1089.35        14.67 o                         
   6   4   8          2.86          2.36         1.51 o                         
   7   4   8        199.76        198.29         6.15 o                         
   8   4   8         14.22         15.39         2.43 o                         
   9   4   8          1.13          8.30         2.51 o                         
  -7   5   8          0.09         -2.18         2.69 o                         
  -6   5   8          4.68          0.25         2.19 o                         
  -5   5   8          5.21          8.48         1.64 o                         
  -4   5   8         78.92         71.62         3.01 o                         
  -3   5   8         16.58         21.74         1.81 o                         
  -2   5   8        119.85        132.28         3.70 o                         
  -1   5   8         24.19         28.77         1.92 o                         
   0   5   8         24.46         29.99         1.94 o                         
   1   5   8          5.29          4.78         1.11 o                         
   2   5   8         99.47         97.21         3.12 o                         
   3   5   8          4.67          5.94         1.19 o                         
   4   5   8        110.62        110.57         3.41 o                         
   5   5   8         22.61         26.89         2.54 o                         
   6   5   8         47.41         47.05         4.29 o                         
   7   5   8          9.77         11.50         2.54 o                         
   8   5   8         15.87         14.71         3.28 o                         
   9   5   8          4.50          4.74         2.59 o                         
  -7   6   8          0.01          1.47         2.87 o                         
  -6   6   8         12.68         14.04         3.07 o                         
  -5   6   8         15.61         12.98         3.65 o                         
  -4   6   8          2.30          3.30         1.84 o                         
  -3   6   8        385.47        390.68         5.85 o                         
  -2   6   8        170.10        173.43         4.32 o                         
  -1   6   8       1364.82       1285.45        13.92 o                         
   0   6   8        203.19        230.99         6.08 o                         
   1   6   8        922.21        947.70        11.43 o                         
   2   6   8         48.22         30.01         2.32 o                         
   3   6   8          3.48          3.95         1.31 o                         
   4   6   8          0.38          1.27         1.31 o                         
   5   6   8         11.05         13.38         2.17 o                         
   6   6   8        329.82        317.98         8.56 o                         
   7   6   8         10.16          8.63         2.89 o                         
   8   6   8        254.76        255.38         8.02 o                         
   9   6   8          0.61         -5.01         5.01 o                         
  -7   7   8          0.21          1.72         3.43 o                         
  -6   7   8         25.84         20.86         5.15 o                         
  -5   7   8         14.14         16.24         4.85 o                         
  -4   7   8          1.26          3.59         2.90 o                         
  -3   7   8         37.32         40.58         2.27 o                         
  -2   7   8          4.64          4.60         1.62 o                         
  -1   7   8         49.31         61.13         3.35 o                         
   0   7   8         18.15         19.44         1.92 o                         
   1   7   8         10.44          6.74         1.41 o                         
   2   7   8          0.74         -0.53         1.16 o                         
   3   7   8          6.61          6.42         1.50 o                         
   4   7   8         30.11         29.59         2.37 o                         
   5   7   8         48.67         49.77         4.53 o                         
   6   7   8         25.57         22.89         4.06 o                         
   7   7   8         18.51         13.08         2.85 o                         
   8   7   8          8.64          7.29         5.19 o                         
  -6   8   8         60.52         48.52         5.33 o                         
  -5   8   8          0.33         -1.27         3.00 o                         
  -4   8   8        102.42        133.02         8.31 o                         
  -3   8   8         70.50         77.22         3.95 o                         
  -2   8   8         82.01         64.01         3.19 o                         
  -1   8   8         18.37         19.30         2.08 o                         
   0   8   8        163.81        166.05         5.05 o                         
   1   8   8        220.48        226.72         6.70 o                         
   2   8   8        305.30        312.70         7.79 o                         
   3   8   8         53.78         59.61         3.35 o                         
   4   8   8        272.09        252.87         6.84 o                         
   5   8   8        124.71        115.29         3.73 o                         
   6   8   8          7.27          7.72         2.93 o                         
   7   8   8        125.34        138.50        11.48 o                         
   8   8   8          2.51          7.52         3.61 o                         
  -6   9   8          8.24          9.49         5.38 o                         
  -5   9   8          5.65          3.78         3.51 o                         
  -4   9   8         23.63         17.91         4.85 o                         
  -3   9   8          5.47          0.39         2.09 o                         
  -2   9   8         14.48          9.78         2.08 o                         
  -1   9   8         29.72         25.24         2.86 o                         
   0   9   8          2.52          3.94         1.49 o                         
   1   9   8          0.37         -1.35         1.35 o                         
   2   9   8          0.65          1.28         1.60 o                         
   3   9   8          1.84          1.52         2.01 o                         
   4   9   8          0.04          2.77         1.68 o                         
   5   9   8         46.30         37.62         3.96 o                         
   6   9   8          0.01         -0.45         2.96 o                         
   7   9   8         70.20         66.78         6.71 o                         
   8   9   8          0.00         -0.64         4.45 o                         
  -5  10   8         27.70         26.16         5.04 o                         
  -4  10   8          3.25         -3.23         3.23 o                         
  -3  10   8          7.75          2.77         2.31 o                         
  -2  10   8        282.32        254.51         6.55 o                         
  -1  10   8        197.65        145.07         6.75 o                         
   0  10   8        149.06        139.54         9.30 o                         
   1  10   8        133.42        116.77         6.17 o                         
   2  10   8          9.48          7.10         2.74 o                         
   3  10   8         12.27          7.92         2.35 o                         
   4  10   8          3.08          4.12         2.79 o                         
   5  10   8          0.08          2.62         2.24 o                         
   6  10   8         10.39          9.50         5.37 o                         
   7  10   8          0.23         -0.88         3.73 o                         
   8  10   8          6.94          7.41         5.88 o                         
  -5  11   8         32.35         40.54         7.24 o                         
  -4  11   8          5.26          2.19         5.61 o                         
  -3  11   8          0.08          0.22         2.55 o                         
  -2  11   8          8.23          4.58         2.55 o                         
  -1  11   8         53.81         48.93         4.30 o                         
   0  11   8          5.79         10.43         3.30 o                         
   1  11   8          6.96          6.99         3.24 o                         
   2  11   8          3.47         -0.48         2.70 o                         
   3  11   8         13.56          9.49         3.41 o                         
   4  11   8          5.28          1.53         2.76 o                         
   5  11   8          6.39          4.86         2.99 o                         
   6  11   8          8.68         -1.35         3.57 o                         
   7  11   8          0.00          8.32         7.32 o                         
  -4  12   8        157.92        172.22        12.55 o                         
  -3  12   8         17.27         12.23         3.44 o                         
  -2  12   8          8.15         10.51         3.03 o                         
  -1  12   8        265.81        251.82        10.38 o                         
   0  12   8        237.69        220.29         9.62 o                         
   1  12   8        255.37        267.21        13.24 o                         
   2  12   8        229.38        235.85        11.18 o                         
   3  12   8         12.41         11.52         3.67 o                         
   4  12   8         37.22         32.28         5.39 o                         
   5  12   8        205.64        223.15        10.71 o                         
   6  12   8          8.89          3.98         5.30 o                         
   7  12   8         49.53         40.55        13.69 o                         
  -3  13   8          8.97          1.54         4.76 o                         
  -2  13   8          6.39          0.48         3.40 o                         
  -1  13   8          5.34          5.41         3.23 o                         
   0  13   8         21.71         21.27         5.35 o                         
   1  13   8         16.42         19.96         4.36 o                         
   2  13   8          1.38         -1.21         4.36 o                         
   3  13   8         16.31         16.54         5.13 o                         
   4  13   8         31.83         29.81         4.72 o                         
   5  13   8          0.06          0.72         3.34 o                         
   6  13   8          8.29          4.12        13.87 o                         
  -2  14   8         55.36         48.62         5.85 o                         
  -1  14   8         44.60         33.98         4.81 o                         
   0  14   8         31.04         16.81         5.32 o                         
   1  14   8          7.94          6.26         4.39 o                         
   2  14   8         66.60         80.55         7.37 o                         
   3  14   8        182.48        199.77        12.24 o                         
   4  14   8        278.96        330.95        23.09 o                         
   5  14   8         38.82         33.66         6.11 o                         
   0  15   8          2.21          3.71         4.40 o                         
   1  15   8         18.22         10.94         4.38 o                         
   2  15   8          0.00          0.52         4.34 o                         
   3  15   8         19.45         31.25         7.42 o                         
  -3 -14   9          2.64         -0.85         7.19 o                         
  -2 -14   9         79.48        105.79         9.06 o                         
  -1 -14   9         19.62         18.49         5.45 o                         
   0 -14   9         12.61         17.30         4.88 o                         
   1 -14   9        119.67        139.99         9.40 o                         
  -4 -13   9          6.36         13.02         7.81 o                         
  -3 -13   9          0.47         -0.30         3.13 o                         
  -2 -13   9         22.94         19.48         4.25 o                         
  -1 -13   9          3.80          2.48         3.53 o                         
   0 -13   9         27.30         34.71         5.46 o                         
   1 -13   9          1.16         -0.01         3.52 o                         
   2 -13   9          4.27         -0.17         6.37 o                         
   3 -13   9          2.76          1.62         3.78 o                         
  -5 -12   9          3.34          5.51         4.56 o                         
  -4 -12   9         17.78         16.11         3.60 o                         
  -3 -12   9         16.12         11.58         3.56 o                         
  -2 -12   9         20.75         29.99         4.57 o                         
  -1 -12   9         13.90         17.16         3.97 o                         
   0 -12   9          4.24          1.16         3.48 o                         
   1 -12   9          7.15          7.67         3.41 o                         
   2 -12   9         11.71         13.49         3.52 o                         
   3 -12   9          3.88          5.73         3.15 o                         
   4 -12   9         17.31         23.32         4.46 o                         
  -6 -11   9         45.44         33.42         7.06 o                         
  -5 -11   9          5.26          7.36         3.92 o                         
  -4 -11   9         83.86         79.53         4.51 o                         
  -3 -11   9          4.98          2.03         2.52 o                         
  -2 -11   9         23.75         26.00         4.46 o                         
  -1 -11   9          6.79         10.26         3.44 o                         
   0 -11   9          0.71          1.78         3.41 o                         
   1 -11   9          0.37         -1.15         2.33 o                         
   2 -11   9          1.20         -3.21         3.21 o                         
   3 -11   9          0.02         -1.13         2.71 o                         
   4 -11   9          1.76         -0.96         2.59 o                         
   5 -11   9          1.72         -1.77         4.15 o                         
  -6 -10   9         17.36          9.79         3.60 o                         
  -5 -10   9          1.17          1.39         2.80 o                         
  -4 -10   9          4.27          6.03         1.59 o                         
  -3 -10   9        201.01        198.48         7.77 o                         
  -2 -10   9         52.57         60.08         7.07 o                         
  -1 -10   9        123.85        159.36         7.29 o                         
   0 -10   9         80.72         71.60         5.02 o                         
   1 -10   9         72.01         64.72         5.23 o                         
   2 -10   9         15.89         25.03         3.41 o                         
   3 -10   9         67.79         79.62         6.50 o                         
   4 -10   9        121.75        119.73         5.28 o                         
   5 -10   9          5.81          2.05         2.80 o                         
   6 -10   9         67.49         57.48        15.12 o                         
  -7  -9   9          0.39          0.97         5.73 o                         
  -6  -9   9          4.61          1.41         3.51 o                         
  -5  -9   9          2.08         -0.12         2.82 o                         
  -4  -9   9          7.26         -1.78         3.43 o                         
  -3  -9   9         47.43         43.96         4.18 o                         
  -2  -9   9         15.41         18.12         2.97 o                         
  -1  -9   9         37.53         41.69         4.37 o                         
   0  -9   9          0.03         -0.02         1.57 o                         
   1  -9   9          0.38          1.54         1.70 o                         
   2  -9   9          2.12          0.01         1.84 o                         
   3  -9   9         24.46         24.56         2.90 o                         
   4  -9   9          0.87          1.91         1.90 o                         
   5  -9   9         57.51         63.12         3.83 o                         
   6  -9   9          1.06         -5.42         5.42 o                         
  -7  -8   9         21.22         20.05         3.88 o                         
  -6  -8   9          2.43          5.93         2.61 o                         
  -5  -8   9          7.49          2.50         2.46 o                         
  -4  -8   9          0.14         -2.12         2.27 o                         
  -3  -8   9          2.58         -0.15         1.57 o                         
  -2  -8   9          0.83         -0.04         1.42 o                         
  -1  -8   9         25.44         31.75         2.70 o                         
   0  -8   9          0.44          0.42         1.47 o                         
   1  -8   9        170.66        191.46         5.70 o                         
   2  -8   9         91.83         91.74         4.28 o                         
   3  -8   9         41.58         46.10         3.41 o                         
   4  -8   9        102.17        104.45         4.86 o                         
   5  -8   9          2.04          0.95         1.61 o                         
   6  -8   9         11.50         13.70         3.83 o                         
   7  -8   9          9.18         17.11         6.64 o                         
  -7  -7   9         10.08          9.15         2.47 o                         
  -6  -7   9          0.99         -0.54         3.02 o                         
  -5  -7   9          6.78          4.46         3.25 o                         
  -4  -7   9         24.24         31.70         3.73 o                         
  -3  -7   9          0.44         -0.01         1.37 o                         
  -2  -7   9         20.65         24.38         2.29 o                         
  -1  -7   9         14.08         13.33         1.91 o                         
   0  -7   9          0.13          1.16         1.34 o                         
   1  -7   9         14.35         14.88         1.97 o                         
   2  -7   9          0.52          2.22         1.40 o                         
   3  -7   9          4.65          0.90         1.46 o                         
   4  -7   9          0.84          0.93         1.51 o                         
   5  -7   9          0.22         -0.58         1.97 o                         
   6  -7   9          6.94          7.08         4.60 o                         
   7  -7   9          0.00          1.91         3.61 o                         
  -8  -6   9        136.50        133.93        10.08 o                         
  -7  -6   9          5.19          3.37         1.92 o                         
  -6  -6   9          8.40          6.20         3.06 o                         
  -5  -6   9         23.53         19.28         3.68 o                         
  -4  -6   9         93.83        109.90         5.49 o                         
  -3  -6   9          2.83          1.39         1.36 o                         
  -2  -6   9         61.23         63.87         3.55 o                         
  -1  -6   9        490.98        544.77         8.80 o                         
   0  -6   9          0.18          0.96         1.30 o                         
   1  -6   9       1088.27       1192.56        13.70 o                         
   2  -6   9         92.81         81.59         3.41 o                         
   3  -6   9        408.37        443.51         7.44 o                         
   4  -6   9          0.76          0.47         1.20 o                         
   5  -6   9          2.94          4.53         2.72 o                         
   6  -6   9        179.68        181.39         9.40 o                         
   7  -6   9          3.13         -1.49         3.94 o                         
  -8  -5   9         12.25         13.44         6.44 o                         
  -7  -5   9          4.10          0.39         2.38 o                         
  -6  -5   9         18.39         18.23         2.30 o                         
  -5  -5   9         21.36         19.66         2.41 o                         
  -4  -5   9         41.51         46.58         3.01 o                         
  -3  -5   9          9.51          7.35         1.26 o                         
  -2  -5   9         27.40         31.03         2.19 o                         
  -1  -5   9          2.54          1.27         1.04 o                         
   0  -5   9          8.13          6.55         1.39 o                         
   1  -5   9          0.01          0.38         0.95 o                         
   2  -5   9          7.36          7.45         1.40 o                         
   3  -5   9          0.15         -0.90         0.90 o                         
   4  -5   9         26.08         22.18         1.81 o                         
   5  -5   9          2.69          3.95         2.18 o                         
   6  -5   9         11.27         13.04         2.89 o                         
   7  -5   9          2.88          4.36         3.12 o                         
   8  -5   9          0.78          3.62         3.86 o                         
  -8  -4   9          2.67          4.82         4.26 o                         
  -7  -4   9        180.94        173.12         6.59 o                         
  -6  -4   9         87.23         90.44         3.87 o                         
  -5  -4   9        341.69        330.42         6.76 o                         
  -4  -4   9          4.62          6.95         1.57 o                         
  -3  -4   9        156.86        158.97         5.00 o                         
  -2  -4   9       1395.45       1424.74        18.63 o                         
  -1  -4   9        580.59        488.25         7.43 o                         
   0  -4   9       1322.25       1408.90        14.85 o                         
   1  -4   9        571.56        499.27         7.69 o                         
   2  -4   9         25.71         28.68         1.98 o                         
   3  -4   9        136.15        150.91         3.75 o                         
   4  -4   9          9.46          6.00         1.47 o                         
   5  -4   9        608.28        564.21        15.36 o                         
   6  -4   9          4.29         10.01         3.31 o                         
   7  -4   9        299.01        296.75        12.41 o                         
   8  -4   9         10.09          7.28         4.16 o                         
  -8  -3   9          0.06         -2.61         2.61 o                         
  -7  -3   9         11.09         12.02         3.59 o                         
  -6  -3   9         16.16         16.03         1.83 o                         
  -5  -3   9         17.80         17.18         2.41 o                         
  -4  -3   9          3.97          1.36         1.20 o                         
  -3  -3   9         20.85         19.94         2.05 o                         
  -2  -3   9         70.15         62.78         2.68 o                         
  -1  -3   9         16.51         13.49         1.45 o                         
   0  -3   9          5.27          4.03         1.15 o                         
   1  -3   9          0.17         -0.11         0.77 o                         
   2  -3   9          0.13          2.35         0.97 o                         
   3  -3   9          6.54          7.64         0.96 o                         
   4  -3   9          7.78          6.58         1.41 o                         
   5  -3   9         51.53         44.90         3.55 o                         
   6  -3   9          0.37          1.84         3.36 o                         
   7  -3   9         91.88         83.21         4.70 o                         
   8  -3   9          0.21          0.00         4.47 o                         
  -8  -2   9         31.45         31.74         3.79 o                         
  -7  -2   9         51.48         52.79        19.42 o                         
  -6  -2   9        217.27        221.84         5.76 o                         
  -5  -2   9        159.50        184.40         4.31 o                         
  -4  -2   9          0.22          1.73         1.09 o                         
  -3  -2   9        143.02        159.18         4.06 o                         
  -2  -2   9         11.42          5.56         0.91 o                         
  -1  -2   9          0.08          0.21         0.61 o                         
   0  -2   9        417.68        411.76         5.90 o                         
   1  -2   9        128.36        115.43         3.29 o                         
   2  -2   9       1356.14       1342.94        12.89 o                         
   3  -2   9        220.82        216.36         3.45 o                         
   4  -2   9        538.37        562.73         8.03 o                         
   5  -2   9        266.90        260.00         6.58 o                         
   6  -2   9        112.48        106.09         6.41 o                         
   7  -2   9        125.92        137.29         5.72 o                         
   8  -2   9         52.02         40.18         4.21 o                         
  -8  -1   9          9.88         31.11        10.87 o                         
  -7  -1   9         16.11         14.37         4.14 o                         
  -6  -1   9         17.05         16.50         2.16 o                         
  -5  -1   9         10.79          7.48         1.23 o                         
  -4  -1   9          0.19         -0.82         0.82 o                         
  -3  -1   9         25.60         24.80         2.00 o                         
  -2  -1   9         42.05         45.38         1.74 o                         
  -1  -1   9        249.83        265.54         4.42 o                         
   0  -1   9         18.54         23.32         1.53 o                         
   1  -1   9          0.81          1.34         0.70 o                         
   2  -1   9         12.35         14.79         1.36 o                         
   3  -1   9        244.42        224.03         4.08 o                         
   4  -1   9        111.13        108.44         3.12 o                         
   5  -1   9         99.24         98.51         3.94 o                         
   6  -1   9         89.37         87.37         4.67 o                         
   7  -1   9         15.24         13.56         2.75 o                         
   8  -1   9         48.63         54.24         8.60 o                         
   9  -1   9          0.43         -3.10         3.40 o                         
  -8   0   9          4.08          7.74         2.72 o                         
  -7   0   9         10.27          9.54        10.96 o                         
  -6   0   9         19.33         17.49         2.63 o                         
  -5   0   9         69.93         66.45         2.84 o                         
  -4   0   9         87.67         88.95         2.90 o                         
  -3   0   9        175.63        181.40         4.32 o                         
  -2   0   9        780.36        752.93         8.53 o                         
  -1   0   9        664.43        681.13         7.37 o                         
   0   0   9       1183.81       1288.06        11.52 o                         
   1   0   9       5556.06       5825.80        40.05 o                         
   2   0   9        164.35        162.94         3.30 o                         
   3   0   9       4831.23       5012.02        40.50 o                         
   4   0   9        368.33        363.41         5.82 o                         
   5   0   9        471.42        512.45         9.18 o                         
   6   0   9         45.63         41.42         3.20 o                         
   7   0   9         73.75         76.16         5.31 o                         
   8   0   9          0.41          1.00         2.14 o                         
   9   0   9         45.45         46.99         4.97 o                         
  -8   1   9          0.38          0.18         3.74 o                         
  -7   1   9          1.10         -2.39         2.39 o                         
  -6   1   9          0.32          2.95         1.63 o                         
  -5   1   9         30.31         30.64         2.03 o                         
  -4   1   9          7.25          8.86         1.43 o                         
  -3   1   9          6.92          4.88         1.04 o                         
  -2   1   9         41.13         42.09         1.61 o                         
  -1   1   9        117.41        112.53         2.67 o                         
   0   1   9          0.27         -0.02         0.60 o                         
   1   1   9         25.33         28.08         1.57 o                         
   2   1   9        422.11        471.30         6.19 o                         
   3   1   9         54.62         55.72         2.01 o                         
   4   1   9        373.96        360.97         5.18 o                         
   5   1   9          8.63         12.49         1.81 o                         
   6   1   9         73.05         70.99         3.51 o                         
   7   1   9          9.66          6.17         2.69 o                         
   8   1   9          0.40         -0.20         1.99 o                         
   9   1   9         17.55         22.65         3.55 o                         
  -8   2   9          0.62         -1.74         3.22 o                         
  -7   2   9         13.69         17.20         1.71 o                         
  -6   2   9          0.44          0.96         1.75 o                         
  -5   2   9        241.62        238.07         7.86 o                         
  -4   2   9         33.22         36.29         2.28 o                         
  -3   2   9         85.73         90.67         2.87 o                         
  -2   2   9          0.41         -0.03         0.61 o                         
  -1   2   9       2282.25       2320.33        19.34 o                         
   0   2   9        894.89        873.92         8.99 o                         
   1   2   9       1087.49       1266.76        11.68 o                         
   2   2   9       1721.32       1763.39        17.20 o                         
   3   2   9       4176.83       4256.57        33.65 o                         
   4   2   9         58.34         64.66         2.57 o                         
   5   2   9        351.57        370.64         6.71 o                         
   6   2   9          9.00         10.15         1.51 o                         
   7   2   9          8.67         11.37         2.34 o                         
   8   2   9          1.23          0.47         1.99 o                         
   9   2   9          7.05          8.20         3.10 o                         
  -8   3   9          2.70          3.77         8.27 o                         
  -7   3   9          1.24         -2.70         3.19 o                         
  -6   3   9          1.36          2.15         1.60 o                         
  -5   3   9         29.50         32.42         2.27 o                         
  -4   3   9         31.06         30.81         2.20 o                         
  -3   3   9         77.38         84.36         3.08 o                         
  -2   3   9        403.17        392.71         5.72 o                         
  -1   3   9         23.08         27.87         1.78 o                         
   0   3   9        233.23        253.23         4.58 o                         
   1   3   9         55.08         53.80         2.19 o                         
   2   3   9        245.34        274.87         4.80 o                         
   3   3   9         68.09         64.86         2.36 o                         
   4   3   9        155.74        154.27         3.79 o                         
   5   3   9          5.79          5.60         1.38 o                         
   6   3   9         11.72          9.44         1.83 o                         
   7   3   9         14.99         14.86         2.05 o                         
   8   3   9          3.54          1.13         1.44 o                         
   9   3   9         11.27         11.11         3.34 o                         
  -7   4   9         12.93          8.29         2.27 o                         
  -6   4   9          0.58          6.95         1.66 o                         
  -5   4   9         24.00         33.26         2.79 o                         
  -4   4   9        123.90        119.97         3.68 o                         
  -3   4   9         33.87         20.85         1.90 o                         
  -2   4   9        741.13        711.60         8.22 o                         
  -1   4   9        163.92        148.63         3.45 o                         
   0   4   9        562.80        538.68         7.47 o                         
   1   4   9        530.31        535.53         7.41 o                         
   2   4   9        791.28        897.10        10.75 o                         
   3   4   9        423.22        415.76         6.40 o                         
   4   4   9       1484.18       1455.59        14.12 o                         
   5   4   9        231.64        211.91         5.50 o                         
   6   4   9        360.44        337.32        11.69 o                         
   7   4   9        408.02        426.67         9.31 o                         
   8   4   9          0.76         -0.33         1.95 o                         
   9   4   9         60.79         59.67        12.43 o                         
  -7   5   9          3.52          6.90         2.45 o                         
  -6   5   9         39.10         37.20         4.88 o                         
  -5   5   9         18.03         11.36         2.09 o                         
  -4   5   9         40.56         31.29         2.45 o                         
  -3   5   9         39.69         39.50         2.23 o                         
  -2   5   9          0.01         -0.79         0.79 o                         
  -1   5   9         10.80          7.13         1.31 o                         
   0   5   9          0.55          1.39         1.01 o                         
   1   5   9          0.02         -0.82         0.82 o                         
   2   5   9         41.69         49.87         2.52 o                         
   3   5   9        154.61        162.32         4.75 o                         
   4   5   9          1.21          1.94         1.25 o                         
   5   5   9        147.14        144.66         5.08 o                         
   6   5   9         20.86         19.37         2.77 o                         
   7   5   9         26.33         28.39         3.74 o                         
   8   5   9         20.58         19.97         5.83 o                         
   9   5   9          3.19          8.88         3.74 o                         
  -7   6   9          0.15          5.98         3.41 o                         
  -6   6   9          4.88          6.82         2.70 o                         
  -5   6   9         12.18         14.50         2.85 o                         
  -4   6   9         76.99         68.17         3.81 o                         
  -3   6   9        139.15        125.38         3.25 o                         
  -2   6   9         15.44         26.82         1.99 o                         
  -1   6   9        304.46        283.36         5.64 o                         
   0   6   9        402.95        341.30         6.55 o                         
   1   6   9          0.04         -0.32         0.97 o                         
   2   6   9          0.02          0.13         0.98 o                         
   3   6   9        316.80        315.03         6.11 o                         
   4   6   9        179.67        178.74         4.62 o                         
   5   6   9         43.59         47.26         3.93 o                         
   6   6   9        167.33        168.00         7.65 o                         
   7   6   9         53.33         63.44         5.16 o                         
   8   6   9        553.87        563.90        16.96 o                         
   9   6   9         68.68         82.21         8.90 o                         
  -7   7   9          7.38          7.60         6.34 o                         
  -6   7   9          4.18          6.54         3.59 o                         
  -5   7   9        106.13        101.53         8.17 o                         
  -4   7   9          0.43         -1.98         1.98 o                         
  -3   7   9        258.80        252.09         6.59 o                         
  -2   7   9          0.01         -0.47         1.09 o                         
  -1   7   9         80.45         82.48         4.65 o                         
   0   7   9          5.90          4.87         1.32 o                         
   1   7   9         19.70         21.03         2.35 o                         
   2   7   9         13.53         12.62         1.78 o                         
   3   7   9          0.12         -0.81         1.39 o                         
   4   7   9         26.16         25.28         2.67 o                         
   5   7   9         15.67         16.76         2.05 o                         
   6   7   9        180.88        182.13         7.20 o                         
   7   7   9          2.38         -1.20         4.07 o                         
   8   7   9        178.86        178.89         9.88 o                         
  -6   8   9         17.24         11.84         3.90 o                         
  -5   8   9          6.73          5.40         3.26 o                         
  -4   8   9        321.66        299.07        11.43 o                         
  -3   8   9          0.14          1.96         1.97 o                         
  -2   8   9         90.94         80.66         3.70 o                         
  -1   8   9          4.42          1.61         1.37 o                         
   0   8   9         18.39         11.60         1.82 o                         
   1   8   9        174.07        163.27         4.87 o                         
   2   8   9        191.06        193.45         5.70 o                         
   3   8   9         60.41         58.24         3.43 o                         
   4   8   9        664.86        637.34        10.78 o                         
   5   8   9         49.53         57.38         6.00 o                         
   6   8   9         54.76         42.03         4.81 o                         
   7   8   9        171.96        203.28         9.64 o                         
   8   8   9          4.82          1.36         4.78 o                         
  -6   9   9          1.85          1.26        10.48 o                         
  -5   9   9          2.20         -3.19         3.19 o                         
  -4   9   9          1.14          7.43         3.32 o                         
  -3   9   9         54.55         55.43         3.14 o                         
  -2   9   9         14.41         17.85         3.05 o                         
  -1   9   9          2.12          2.08         1.82 o                         
   0   9   9         10.96         10.43         2.16 o                         
   1   9   9         16.55         19.56         2.52 o                         
   2   9   9          5.03          4.83         1.77 o                         
   3   9   9          0.02          1.60         1.98 o                         
   4   9   9          0.10         -2.95         3.06 o                         
   5   9   9          1.27          0.33         2.02 o                         
   6   9   9          3.35          9.84         3.71 o                         
   7   9   9         52.91         65.77         6.50 o                         
   8   9   9          0.02         -3.67        10.76 o                         
  -5  10   9         24.29          9.14         7.38 o                         
  -4  10   9         61.00         54.20         6.52 o                         
  -3  10   9        195.83        184.12         6.95 o                         
  -2  10   9        369.50        358.70        12.28 o                         
  -1  10   9        219.39        217.27         8.28 o                         
   0  10   9        252.16        217.48         8.83 o                         
   1  10   9         14.12          4.76         2.37 o                         
   2  10   9          1.71          4.23         2.59 o                         
   3  10   9         38.83         44.52         4.54 o                         
   4  10   9          1.87         -0.36         2.27 o                         
   5  10   9          4.18          4.87         3.83 o                         
   6  10   9          5.53          2.50         7.50 o                         
   7  10   9          5.39          3.70         4.32 o                         
  -5  11   9         11.02         15.71         6.76 o                         
  -4  11   9          2.02          9.18         4.25 o                         
  -3  11   9         53.66         55.44         5.66 o                         
  -2  11   9          3.82         -0.81         2.12 o                         
  -1  11   9          5.32          7.82         2.80 o                         
   0  11   9          6.34          6.69         2.93 o                         
   1  11   9          0.00         -2.40         2.40 o                         
   2  11   9         43.62         43.87         5.52 o                         
   3  11   9         49.55         52.64         5.43 o                         
   4  11   9          9.75          9.92         2.96 o                         
   5  11   9         77.61         67.28         5.27 o                         
   6  11   9          0.94          5.93         4.65 o                         
   7  11   9          1.15          8.20         5.82 o                         
  -4  12   9         33.23         18.70         7.44 o                         
  -3  12   9         19.98         14.50         4.71 o                         
  -2  12   9         20.91         17.64         2.95 o                         
  -1  12   9         51.88         51.88         4.88 o                         
   0  12   9         72.48         75.70         9.59 o                         
   1  12   9        114.57        120.78         8.75 o                         
   2  12   9        198.68        192.15        10.16 o                         
   3  12   9          1.95          0.82         3.71 o                         
   4  12   9        103.71        101.66         8.13 o                         
   5  12   9         81.88         99.56         9.05 o                         
   6  12   9         16.72         -3.11         4.43 o                         
  -3  13   9          0.65          6.97         5.00 o                         
  -2  13   9          4.83          2.12         4.01 o                         
  -1  13   9          1.86         -0.69         3.03 o                         
   0  13   9          0.29          1.15         3.18 o                         
   1  13   9         14.31          9.54         3.87 o                         
   2  13   9         12.17         14.97         4.63 o                         
   3  13   9         73.70         77.14         8.86 o                         
   4  13   9          0.16          7.66         4.10 o                         
   5  13   9        130.29        139.78         8.82 o                         
   6  13   9          0.48         -4.87         4.87 o                         
  -2  14   9          8.13          4.88         4.11 o                         
  -1  14   9         19.14         23.60         5.48 o                         
   0  14   9         36.98         30.65         5.15 o                         
   1  14   9          5.21          4.74         3.66 o                         
   2  14   9         62.07         56.07         6.47 o                         
   3  14   9         85.78         95.77         8.51 o                         
   4  14   9          0.07         -2.48         5.66 o                         
   5  14   9        130.15        160.47        12.89 o                         
   0  15   9          0.73          0.29         4.52 o                         
   1  15   9          6.93          1.42         6.71 o                         
   2  15   9         18.46         24.13         5.29 o                         
   3  15   9          1.17         -2.74         4.57 o                         
  -2 -14  10         49.27         57.62         7.82 o                         
  -1 -14  10         14.04          9.15         4.81 o                         
   0 -14  10         68.01         63.23         7.20 o                         
   1 -14  10         25.88         26.16         5.60 o                         
  -4 -13  10          1.44         -2.87         4.68 o                         
  -3 -13  10         12.05         12.24         5.40 o                         
  -2 -13  10         14.06          7.81         3.76 o                         
  -1 -13  10          1.81          7.49         3.60 o                         
   0 -13  10          3.96          4.26         3.76 o                         
   1 -13  10          3.07         -0.31         3.36 o                         
   2 -13  10          0.02         -3.57         3.57 o                         
   3 -13  10          0.03          4.82         3.99 o                         
  -5 -12  10        184.74        214.04        12.42 o                         
  -4 -12  10         25.50         25.66         3.37 o                         
  -3 -12  10         71.41         79.12         8.59 o                         
  -2 -12  10          1.51          3.72         3.48 o                         
  -1 -12  10         19.39          5.32         3.74 o                         
   0 -12  10          4.39          2.04         3.15 o                         
   1 -12  10         32.46         32.17         4.82 o                         
   2 -12  10          2.25          1.96         3.07 o                         
   3 -12  10          3.57          5.40         5.17 o                         
   4 -12  10          0.03         -3.45         3.45 o                         
  -6 -11  10          1.39         -2.04         4.77 o                         
  -5 -11  10          5.76          1.41         4.25 o                         
  -4 -11  10          0.62         -0.09         3.25 o                         
  -3 -11  10          3.28          6.24         2.74 o                         
  -2 -11  10          5.92          5.05         3.13 o                         
  -1 -11  10          0.00         -2.06         2.72 o                         
   0 -11  10          0.01         -0.41         2.46 o                         
   1 -11  10          0.32          1.45         2.79 o                         
   2 -11  10          1.87          0.00         2.95 o                         
   3 -11  10          0.70         -2.60         2.81 o                         
   4 -11  10          0.82         -3.22         3.22 o                         
   5 -11  10          0.03         -2.63         5.14 o                         
  -6 -10  10          1.68          6.53         3.83 o                         
  -5 -10  10         40.39         41.55         5.74 o                         
  -4 -10  10         14.88         12.44         2.13 o                         
  -3 -10  10         33.28         37.60         4.56 o                         
  -2 -10  10         69.92         82.64         5.72 o                         
  -1 -10  10        106.58        133.89         6.95 o                         
   0 -10  10         25.90         35.29         4.78 o                         
   1 -10  10          8.85          4.88         2.48 o                         
   2 -10  10          8.83         13.27         3.74 o                         
   3 -10  10         49.61         57.27         5.24 o                         
   4 -10  10         18.29          9.59         5.03 o                         
   5 -10  10          3.02          3.70         3.47 o                         
  -7  -9  10         18.69         11.61         4.52 o                         
  -6  -9  10         21.58         19.33         4.46 o                         
  -5  -9  10         19.83         16.12         3.93 o                         
  -4  -9  10          4.31          8.97         3.01 o                         
  -3  -9  10          2.80          2.21         2.19 o                         
  -2  -9  10          3.42          3.95         2.58 o                         
  -1  -9  10          3.93          1.79         2.32 o                         
   0  -9  10          0.77          0.76         1.93 o                         
   1  -9  10          2.99         -1.09         1.89 o                         
   2  -9  10          0.32          2.65         2.22 o                         
   3  -9  10          0.76         -0.04         1.97 o                         
   4  -9  10          5.17         -0.85         2.60 o                         
   5  -9  10          1.12         -2.04         2.60 o                         
   6  -9  10          0.53         -5.49         5.49 o                         
  -7  -8  10          8.49         10.92         3.54 o                         
  -6  -8  10         42.14         39.58         5.20 o                         
  -5  -8  10         20.40         17.24         4.20 o                         
  -4  -8  10         42.12         38.95         4.50 o                         
  -3  -8  10          9.05          4.40         2.14 o                         
  -2  -8  10          0.07         -0.15         1.48 o                         
  -1  -8  10         23.87         29.46         3.07 o                         
   0  -8  10         16.20         11.77         2.41 o                         
   1  -8  10         11.76          6.13         1.97 o                         
   2  -8  10        191.28        176.56         6.12 o                         
   3  -8  10         65.97         63.64         4.51 o                         
   4  -8  10        320.52        317.70         9.36 o                         
   5  -8  10        141.38        131.73         5.06 o                         
   6  -8  10         51.49         61.80         6.34 o                         
  -7  -7  10          1.04          4.12         2.57 o                         
  -6  -7  10          3.97          2.33         2.34 o                         
  -5  -7  10         15.09          7.10         3.50 o                         
  -4  -7  10          3.56          2.16         2.27 o                         
  -3  -7  10          7.20          5.59         1.69 o                         
  -2  -7  10          0.19         -1.28         1.28 o                         
  -1  -7  10          1.05          0.55         1.26 o                         
   0  -7  10          0.10          0.26         1.26 o                         
   1  -7  10          0.76          0.29         1.41 o                         
   2  -7  10          0.06         -1.07         1.48 o                         
   3  -7  10          3.34          3.54         1.51 o                         
   4  -7  10          0.11         -0.83         2.04 o                         
   5  -7  10          8.97          1.93         2.25 o                         
   6  -7  10          0.42         -1.58         3.01 o                         
   7  -7  10          0.87          1.21         4.37 o                         
  -8  -6  10          5.45          4.12         7.24 o                         
  -7  -6  10         16.55          8.65         2.43 o                         
  -6  -6  10         31.42         30.15         3.71 o                         
  -5  -6  10          3.03          4.49         2.21 o                         
  -4  -6  10        203.99        214.57         7.17 o                         
  -3  -6  10         50.22         37.69         2.96 o                         
  -2  -6  10         62.80         80.13         3.39 o                         
  -1  -6  10         23.08         27.16         2.45 o                         
   0  -6  10         32.96         30.11         2.54 o                         
   1  -6  10        746.20        761.30        11.80 o                         
   2  -6  10          0.21         -0.99         1.07 o                         
   3  -6  10        825.43        746.80        10.53 o                         
   4  -6  10         13.70          5.90         1.85 o                         
   5  -6  10        241.70        226.95         6.83 o                         
   6  -6  10        249.92        260.58        10.89 o                         
   7  -6  10         19.58         26.19         4.11 o                         
  -8  -5  10         49.29         52.55         7.05 o                         
  -7  -5  10         14.76         12.53         2.51 o                         
  -6  -5  10          4.56          4.76         1.74 o                         
  -5  -5  10          2.80          1.78         1.61 o                         
  -4  -5  10          2.88          1.72         1.74 o                         
  -3  -5  10          1.20         -0.35         0.81 o                         
  -2  -5  10         26.98         24.46         2.04 o                         
  -1  -5  10          4.60          3.71         1.20 o                         
   0  -5  10         33.51         40.67         2.61 o                         
   1  -5  10          0.00          0.11         0.98 o                         
   2  -5  10          0.10          0.71         1.13 o                         
   3  -5  10          0.64          0.31         1.11 o                         
   4  -5  10          0.28         -0.05         0.81 o                         
   5  -5  10          4.40          4.50         2.18 o                         
   6  -5  10          0.16         -3.61         3.61 o                         
   7  -5  10          0.48          0.38         2.70 o                         
   8  -5  10          0.69          3.14         4.60 o                         
  -8  -4  10        121.43        122.75         9.27 o                         
  -7  -4  10         38.47         37.40         4.38 o                         
  -6  -4  10          2.85         -1.25         1.46 o                         
  -5  -4  10          0.65          3.16         1.63 o                         
  -4  -4  10         11.30         14.37         1.80 o                         
  -3  -4  10         87.29         72.42         3.60 o                         
  -2  -4  10        836.22        863.17        11.12 o                         
  -1  -4  10          9.33          5.62         1.16 o                         
   0  -4  10        691.01        722.78         9.91 o                         
   1  -4  10          1.25          0.06         0.88 o                         
   2  -4  10         39.59         28.48         2.19 o                         
   3  -4  10        229.00        209.42         4.36 o                         
   4  -4  10          6.50          8.74         1.57 o                         
   5  -4  10        318.51        295.88         8.34 o                         
   6  -4  10        129.04        125.35         5.58 o                         
   7  -4  10        102.89         81.30         7.46 o                         
   8  -4  10         33.06         34.15         4.92 o                         
  -8  -3  10          6.87          9.01         6.29 o                         
  -7  -3  10         61.11         63.84         6.26 o                         
  -6  -3  10          0.03         -0.16         1.41 o                         
  -5  -3  10         56.63         53.43         2.81 o                         
  -4  -3  10          0.05         -0.44         1.35 o                         
  -3  -3  10          7.77          7.85         1.42 o                         
  -2  -3  10         27.74         33.02         1.98 o                         
  -1  -3  10        132.65        141.35         3.53 o                         
   0  -3  10         15.83         15.31         1.50 o                         
   1  -3  10          4.11          3.36         0.95 o                         
   2  -3  10         10.48         10.99         1.32 o                         
   3  -3  10          0.02         -0.25         0.71 o                         
   4  -3  10         33.30         33.74         2.59 o                         
   5  -3  10          8.52          6.66         2.13 o                         
   6  -3  10         13.58         12.89         2.37 o                         
   7  -3  10         18.29         15.38         2.89 o                         
   8  -3  10          0.98          0.76         2.85 o                         
  -8  -2  10          7.28          7.90         3.92 o                         
  -7  -2  10         88.60         89.47         3.09 o                         
  -6  -2  10         13.76         11.88         1.76 o                         
  -5  -2  10        207.39        206.36         5.48 o                         
  -4  -2  10          1.83          1.64         1.54 o                         
  -3  -2  10        344.41        371.87         6.64 o                         
  -2  -2  10         93.15        102.67         2.77 o                         
  -1  -2  10        496.01        505.86         6.86 o                         
   0  -2  10        199.86        207.86         4.90 o                         
   1  -2  10         11.24          8.23         1.13 o                         
   2  -2  10        738.40        712.29         8.69 o                         
   3  -2  10        434.62        395.23         5.86 o                         
   4  -2  10         12.10         11.50         1.55 o                         
   5  -2  10        401.60        412.82        11.89 o                         
   6  -2  10         26.17         35.37         3.83 o                         
   7  -2  10         37.59         44.87         3.85 o                         
   8  -2  10          0.23          2.11         2.97 o                         
  -8  -1  10         14.76         15.23         4.12 o                         
  -7  -1  10          3.94          6.45         3.60 o                         
  -6  -1  10         18.49         16.05         1.71 o                         
  -5  -1  10          0.01          1.33         1.19 o                         
  -4  -1  10          6.33          4.66         1.19 o                         
  -3  -1  10         40.51         39.34         2.40 o                         
  -2  -1  10          6.07          4.38         0.95 o                         
  -1  -1  10         76.36         74.26         2.42 o                         
   0  -1  10         83.82         91.53         2.66 o                         
   1  -1  10          0.80          1.49         0.75 o                         
   2  -1  10         33.38         40.03         1.91 o                         
   3  -1  10          0.01          1.10         0.76 o                         
   4  -1  10         32.33         34.97         2.24 o                         
   5  -1  10          5.49          5.08         1.87 o                         
   6  -1  10         47.96         48.24         4.52 o                         
   7  -1  10          0.71          3.57         3.03 o                         
   8  -1  10         36.74         40.43         3.90 o                         
   9  -1  10          0.26          1.21         3.49 o                         
  -8   0  10          0.87         -0.24         5.31 o                         
  -7   0  10         24.48         25.00         3.28 o                         
  -6   0  10          9.65          9.63         1.56 o                         
  -5   0  10         87.60         95.00         3.64 o                         
  -4   0  10        137.21        147.32         4.23 o                         
  -3   0  10        119.78        104.45         4.23 o                         
  -2   0  10        426.88        410.66         6.02 o                         
  -1   0  10       3751.59       3957.67        30.27 o                         
   0   0  10          0.33          2.08         0.80 o                         
   1   0  10      10768.64      11369.91       149.45 o                         
   2   0  10       1258.50       1202.09        11.32 o                         
   3   0  10       1015.59       1048.01        11.39 o                         
   4   0  10        732.15        677.22         9.15 o                         
   5   0  10          8.67         20.77         2.41 o                         
   6   0  10         36.12         44.40         3.64 o                         
   7   0  10         65.90         76.40         6.01 o                         
   8   0  10          0.16         -0.57         2.17 o                         
   9   0  10         17.10         14.36         5.06 o                         
  -8   1  10          0.72          2.59         7.56 o                         
  -7   1  10          0.76          1.13         1.83 o                         
  -6   1  10          0.40         -1.27         1.27 o                         
  -5   1  10          1.63          0.62         1.92 o                         
  -4   1  10         63.25         62.93         4.47 o                         
  -3   1  10         44.49         43.70         2.36 o                         
  -2   1  10        173.04        183.19         4.14 o                         
  -1   1  10        128.65        145.60         3.33 o                         
   0   1  10          0.10          1.88         0.73 o                         
   1   1  10         18.49         22.08         1.61 o                         
   2   1  10          0.45          0.50         0.85 o                         
   3   1  10        109.04        105.03         2.79 o                         
   4   1  10         28.59         23.66         1.63 o                         
   5   1  10          2.35          1.02         1.47 o                         
   6   1  10          5.14          2.22         1.81 o                         
   7   1  10         24.02         24.43         2.99 o                         
   8   1  10          0.32          0.17         4.82 o                         
   9   1  10         18.75         17.72         6.85 o                         
  -8   2  10          0.00          1.23         3.83 o                         
  -7   2  10          8.72          9.04         1.78 o                         
  -6   2  10         19.93         25.82         2.57 o                         
  -5   2  10        132.08        141.42         4.37 o                         
  -4   2  10          7.27         10.94         1.57 o                         
  -3   2  10         19.94         23.80         1.90 o                         
  -2   2  10       1393.39       1453.77        13.06 o                         
  -1   2  10       1562.94       1528.10        13.64 o                         
   0   2  10       7515.77       8207.92        60.44 o                         
   1   2  10        664.72        613.24         7.40 o                         
   2   2  10       6091.35       6431.50        44.52 o                         
   3   2  10        771.15        803.46         9.16 o                         
   4   2  10       1150.70       1161.23        11.78 o                         
   5   2  10        368.13        393.62         8.19 o                         
   6   2  10         60.62         61.07         3.14 o                         
   7   2  10         35.92         32.62         3.49 o                         
   8   2  10          6.67          4.11         4.59 o                         
   9   2  10         58.69         58.96        10.08 o                         
  -8   3  10         24.46         25.34         7.38 o                         
  -7   3  10          3.98          3.93         2.65 o                         
  -6   3  10          0.61         -1.12         2.42 o                         
  -5   3  10          0.65          1.02         1.26 o                         
  -4   3  10         74.20         67.61         2.96 o                         
  -3   3  10         74.52         71.78         2.97 o                         
  -2   3  10        112.04        106.24         2.84 o                         
  -1   3  10         36.30         42.41         1.92 o                         
   0   3  10          1.60          1.18         0.80 o                         
   1   3  10         20.65         22.46         1.63 o                         
   2   3  10         44.50         45.43         2.17 o                         
   3   3  10         56.21         57.34         2.33 o                         
   4   3  10         19.49         17.08         1.63 o                         
   5   3  10          3.52          1.80         1.31 o                         
   6   3  10         46.82         54.52         3.35 o                         
   7   3  10          0.01          0.52         1.33 o                         
   8   3  10         33.98         34.66         3.74 o                         
   9   3  10          6.15         13.67         5.20 o                         
  -7   4  10          2.22         -1.48         2.01 o                         
  -6   4  10          0.06         -1.60         1.60 o                         
  -5   4  10         14.93         12.25         2.12 o                         
  -4   4  10          1.76          3.37         1.42 o                         
  -3   4  10         19.28         15.51         1.75 o                         
  -2   4  10         25.63         24.62         1.98 o                         
  -1   4  10         26.84         28.12         1.87 o                         
   0   4  10         21.10         22.46         1.76 o                         
   1   4  10       1069.82       1094.41        15.00 o                         
   2   4  10          0.31         -0.43         0.81 o                         
   3   4  10       1026.81       1026.98        11.54 o                         
   4   4  10        207.04        199.90         4.80 o                         
   5   4  10          2.87          1.27         1.45 o                         
   6   4  10        334.38        338.87         8.34 o                         
   7   4  10        129.26        146.96         7.16 o                         
   8   4  10          9.93          9.07         2.07 o                         
   9   4  10         34.61         29.88         4.89 o                         
  -7   5  10          1.06         -2.36         3.77 o                         
  -6   5  10          4.63          5.90         1.80 o                         
  -5   5  10          0.44         -0.87         2.41 o                         
  -4   5  10         89.59         79.11         3.67 o                         
  -3   5  10         25.12         25.82         1.43 o                         
  -2   5  10         75.90         72.11         2.73 o                         
  -1   5  10         64.34         61.83         2.67 o                         
   0   5  10          0.01          0.25         0.83 o                         
   1   5  10         15.65         20.28         1.87 o                         
   2   5  10        135.55        139.44         3.86 o                         
   3   5  10        216.62        220.48         5.12 o                         
   4   5  10        740.11        766.32         9.79 o                         
   5   5  10         15.42         18.59         2.63 o                         
   6   5  10        386.55        396.24        11.38 o                         
   7   5  10         29.76         31.70         3.30 o                         
   8   5  10         17.02         12.26         3.46 o                         
   9   5  10         31.67         33.54         5.00 o                         
  -7   6  10         47.24         35.89         5.19 o                         
  -6   6  10         71.30         74.61         5.65 o                         
  -5   6  10         50.89         52.60         5.09 o                         
  -4   6  10         24.38         24.65         2.90 o                         
  -3   6  10          5.00          1.42         1.14 o                         
  -2   6  10         15.71         14.69         1.68 o                         
  -1   6  10        526.22        524.27         8.59 o                         
   0   6  10        657.39        684.79         9.58 o                         
   1   6  10        459.26        469.63         7.72 o                         
   2   6  10        304.98        324.02         6.30 o                         
   3   6  10          2.07          2.25         1.18 o                         
   4   6  10        123.64        118.58         4.22 o                         
   5   6  10        114.86        129.46         3.66 o                         
   6   6  10         71.59         76.25         4.89 o                         
   7   6  10        149.93        165.72         7.30 o                         
   8   6  10         73.48         68.38         6.39 o                         
  -6   7  10         13.49         14.72         3.80 o                         
  -5   7  10         69.27         55.02         6.30 o                         
  -4   7  10          3.36          1.45         1.99 o                         
  -3   7  10         66.41         65.30         3.46 o                         
  -2   7  10          7.81          6.05         1.56 o                         
  -1   7  10         39.35         40.59         2.98 o                         
   0   7  10          4.76          4.91         1.45 o                         
   1   7  10          1.80         -0.11         1.32 o                         
   2   7  10         22.03         22.36         2.15 o                         
   3   7  10        224.68        215.07         6.77 o                         
   4   7  10        164.46        166.16         5.34 o                         
   5   7  10        477.88        485.55         8.97 o                         
   6   7  10         39.14         43.21         4.63 o                         
   7   7  10         94.19         92.64         7.04 o                         
   8   7  10         27.23         32.45         4.99 o                         
  -6   8  10          5.27         11.06         4.75 o                         
  -5   8  10          1.55          7.15         3.25 o                         
  -4   8  10         63.11         68.81         6.33 o                         
  -3   8  10          6.74          5.28         1.65 o                         
  -2   8  10         98.74        102.83         4.54 o                         
  -1   8  10          4.61          4.95         1.64 o                         
   0   8  10          0.09          1.19         1.39 o                         
   1   8  10        410.92        420.49         8.02 o                         
   2   8  10         19.28         15.21         2.15 o                         
   3   8  10        474.28        470.95         9.77 o                         
   4   8  10         88.36         86.50         4.53 o                         
   5   8  10         10.95          8.52         2.58 o                         
   6   8  10         26.78         32.68         4.31 o                         
   7   8  10          7.15         11.55         3.63 o                         
   8   8  10        198.65        184.79        10.94 o                         
  -6   9  10          0.36         -1.38         5.71 o                         
  -5   9  10          2.16         -1.34         3.53 o                         
  -4   9  10          6.98          3.09         4.18 o                         
  -3   9  10        115.63        117.02         4.49 o                         
  -2   9  10         49.69         50.71         5.00 o                         
  -1   9  10         66.82         70.20         5.14 o                         
   0   9  10          3.34          1.83         2.03 o                         
   1   9  10         40.09         29.82         3.37 o                         
   2   9  10         12.98          8.54         2.28 o                         
   3   9  10         20.21         23.11         3.47 o                         
   4   9  10          0.23          3.32         2.28 o                         
   5   9  10         74.23         60.51         4.48 o                         
   6   9  10          5.73          5.80         4.22 o                         
   7   9  10         66.94         61.23         7.88 o                         
   8   9  10          0.09         -1.98         6.36 o                         
  -5  10  10         31.65         20.30         7.10 o                         
  -4  10  10         57.51         51.11         8.59 o                         
  -3  10  10         97.53         92.48         3.64 o                         
  -2  10  10        654.77        672.78        12.57 o                         
  -1  10  10         50.83         57.61         4.81 o                         
   0  10  10       1016.70       1032.20        18.69 o                         
   1  10  10          9.14          9.20         2.77 o                         
   2  10  10        369.34        363.80        12.88 o                         
   3  10  10         20.21         19.96         3.63 o                         
   4  10  10         39.62         36.20         4.80 o                         
   5  10  10          6.12          1.44         2.74 o                         
   6  10  10          0.28         -3.62         3.62 o                         
   7  10  10          2.44         -4.06         4.06 o                         
  -4  11  10         47.57         37.93         9.44 o                         
  -3  11  10         56.12         54.08         5.77 o                         
  -2  11  10         39.81         45.52         4.36 o                         
  -1  11  10         12.75          5.54         4.59 o                         
   0  11  10          2.41          3.23         3.28 o                         
   1  11  10         58.79         57.23         5.72 o                         
   2  11  10         42.28         38.68         5.83 o                         
   3  11  10        109.81        108.48         7.95 o                         
   4  11  10         43.74         45.55         5.31 o                         
   5  11  10         10.00         11.46         3.21 o                         
   6  11  10          1.65         16.22         6.11 o                         
   7  11  10          1.67          8.06        11.71 o                         
  -4  12  10        157.26        144.37        13.95 o                         
  -3  12  10          1.46          0.20         3.34 o                         
  -2  12  10        325.44        325.55        12.75 o                         
  -1  12  10         67.93         52.64         5.48 o                         
   0  12  10        362.83        375.32        13.82 o                         
   1  12  10        177.82        183.40        10.28 o                         
   2  12  10          9.21         10.08         4.07 o                         
   3  12  10         70.68         70.98         8.92 o                         
   4  12  10         62.03         59.32         6.27 o                         
   5  12  10          0.60          3.38         3.35 o                         
   6  12  10          2.91          9.11         5.79 o                         
  -3  13  10         11.69          9.40         4.99 o                         
  -2  13  10          6.70          9.79         4.93 o                         
  -1  13  10          1.45          3.58         3.87 o                         
   0  13  10          0.80          0.10         3.99 o                         
   1  13  10          1.91          4.19         3.90 o                         
   2  13  10         48.82         32.95         5.72 o                         
   3  13  10          7.04          3.85         3.91 o                         
   4  13  10        124.18        144.74        13.48 o                         
   5  13  10          0.06          0.13         5.30 o                         
  -1  14  10          5.51          6.23         3.87 o                         
   0  14  10          1.03          1.80         4.14 o                         
   1  14  10         21.89         23.54         5.08 o                         
   2  14  10          0.01          1.27         4.46 o                         
   3  14  10          0.03         -3.71         4.40 o                         
   4  14  10         34.30         44.56         7.32 o                         
   1  15  10         12.25          4.95         5.76 o                         
   2  15  10          1.24         11.28         4.68 o                         
  -1 -14  11          0.17          2.54         7.42 o                         
   0 -14  11          0.86         -3.64         4.12 o                         
  -3 -13  11          0.13          6.26         3.75 o                         
  -2 -13  11          1.33          4.28         4.97 o                         
  -1 -13  11          0.66          3.76         4.04 o                         
   0 -13  11          0.84          2.72         3.55 o                         
   1 -13  11          1.80          1.38         3.44 o                         
   2 -13  11          1.54         -1.15         3.65 o                         
  -5 -12  11        104.75         91.87        13.93 o                         
  -4 -12  11        133.52        153.61        11.88 o                         
  -3 -12  11         98.14        111.39         7.17 o                         
  -2 -12  11         31.29         39.47         5.17 o                         
  -1 -12  11          0.17          3.84         3.23 o                         
   0 -12  11          2.10          5.24         3.24 o                         
   1 -12  11          5.04         -1.24         3.83 o                         
   2 -12  11          9.49          6.07         3.58 o                         
   3 -12  11         15.75          8.79         4.28 o                         
  -5 -11  11         10.16          7.71         5.70 o                         
  -4 -11  11         23.07         14.11         3.07 o                         
  -3 -11  11          0.11         -1.02         2.48 o                         
  -2 -11  11          4.15          1.30         2.62 o                         
  -1 -11  11          3.89          5.06         2.84 o                         
   0 -11  11          1.90          1.08         3.05 o                         
   1 -11  11          0.08         -1.61         2.63 o                         
   2 -11  11          1.91         -0.51         2.87 o                         
   3 -11  11          7.02         11.13         3.19 o                         
   4 -11  11          9.32          6.28         3.63 o                         
  -6 -10  11          2.84         12.93         6.24 o                         
  -5 -10  11         25.91         27.01         5.36 o                         
  -4 -10  11          2.49          2.89         5.60 o                         
  -3 -10  11          1.64         -1.00         3.11 o                         
  -2 -10  11          0.24          2.77         2.57 o                         
  -1 -10  11          7.28         12.53         3.01 o                         
   0 -10  11          0.20         -2.60         2.99 o                         
   1 -10  11        150.16        149.92         7.93 o                         
   2 -10  11         18.28         17.08         3.45 o                         
   3 -10  11        321.77        302.74        11.71 o                         
   4 -10  11          0.21         -1.85         2.86 o                         
   5 -10  11         25.87         20.39         5.00 o                         
  -6  -9  11          0.45          0.01         4.17 o                         
  -5  -9  11         16.50         17.68         3.78 o                         
  -4  -9  11          0.03         -2.48         2.48 o                         
  -3  -9  11          7.39          3.91         2.09 o                         
  -2  -9  11          0.90         -1.54         1.90 o                         
  -1  -9  11          0.10          1.26         2.44 o                         
   0  -9  11          0.75          2.86         2.19 o                         
   1  -9  11          0.03         -1.33         2.16 o                         
   2  -9  11          0.18         -0.75         1.99 o                         
   3  -9  11          0.03         -2.00         2.00 o                         
   4  -9  11          0.39          2.85         2.54 o                         
   5  -9  11          6.66          3.47         5.85 o                         
   6  -9  11          1.71         12.51         7.81 o                         
  -7  -8  11          8.48          0.37         5.27 o                         
  -6  -8  11         52.43         48.41         4.68 o                         
  -5  -8  11         59.37         47.56         5.08 o                         
  -4  -8  11         30.67         26.23         4.66 o                         
  -3  -8  11         47.48         43.06         5.27 o                         
  -2  -8  11          0.53          6.40         2.08 o                         
  -1  -8  11         91.32         73.91         4.92 o                         
   0  -8  11         41.17         43.94         3.62 o                         
   1  -8  11        306.80        251.07         8.15 o                         
   2  -8  11        272.97        227.02         7.88 o                         
   3  -8  11        238.00        210.31        10.39 o                         
   4  -8  11        658.81        620.07        11.81 o                         
   5  -8  11          5.48          8.16         2.10 o                         
   6  -8  11        208.93        225.43        18.43 o                         
  -7  -7  11         10.62          5.01         3.01 o                         
  -6  -7  11          0.40         -0.82         2.14 o                         
  -5  -7  11          7.83          9.74         2.96 o                         
  -4  -7  11         20.59         23.26         3.22 o                         
  -3  -7  11          1.53         -0.65         1.43 o                         
  -2  -7  11         35.69         33.01         2.97 o                         
  -1  -7  11          5.99          3.14         1.52 o                         
   0  -7  11          4.62          6.91         1.67 o                         
   1  -7  11          2.77          0.02         1.40 o                         
   2  -7  11          0.58          1.80         1.48 o                         
   3  -7  11         19.24         14.19         2.88 o                         
   4  -7  11          7.42          8.79         1.92 o                         
   5  -7  11         32.21         22.95         3.22 o                         
   6  -7  11          6.17          2.75         3.39 o                         
   7  -7  11          2.49          4.34         4.58 o                         
  -7  -6  11         16.40         14.19         5.06 o                         
  -6  -6  11        112.92         97.89         5.03 o                         
  -5  -6  11          1.65          3.04         2.01 o                         
  -4  -6  11        571.46        535.42        14.23 o                         
  -3  -6  11         23.29         19.38         2.24 o                         
  -2  -6  11        156.58        148.29         4.50 o                         
  -1  -6  11          2.58          7.67         1.60 o                         
   0  -6  11         32.88         24.23         2.43 o                         
   1  -6  11        402.00        441.90         8.27 o                         
   2  -6  11        113.75        103.68         4.52 o                         
   3  -6  11        597.29        596.64        11.76 o                         
   4  -6  11        600.91        573.13         9.88 o                         
   5  -6  11        293.71        302.84         8.29 o                         
   6  -6  11         74.03         73.78         6.22 o                         
   7  -6  11         55.16         63.48         8.25 o                         
  -7  -5  11          3.16          0.63         2.22 o                         
  -6  -5  11         33.41         33.58         3.81 o                         
  -5  -5  11          5.47          8.39         2.12 o                         
  -4  -5  11          7.07          5.70         1.83 o                         
  -3  -5  11         51.68         55.40         2.85 o                         
  -2  -5  11          1.06          0.41         1.40 o                         
  -1  -5  11          0.56          2.84         1.18 o                         
   0  -5  11          2.29          0.71         1.14 o                         
   1  -5  11          6.45          6.80         1.44 o                         
   2  -5  11          0.68          0.83         1.15 o                         
   3  -5  11          2.87          1.12         1.22 o                         
   4  -5  11         29.35         21.15         1.57 o                         
   5  -5  11         17.73         14.47         2.06 o                         
   6  -5  11        101.81        103.78        10.86 o                         
   7  -5  11         12.81          9.00         3.72 o                         
   8  -5  11         64.23         45.82        10.25 o                         
  -8  -4  11        111.27        129.67        10.33 o                         
  -7  -4  11         78.18         82.23         5.66 o                         
  -6  -4  11         37.44         52.07         4.08 o                         
  -5  -4  11         42.59         44.30         4.32 o                         
  -4  -4  11          1.32          0.49         2.12 o                         
  -3  -4  11          1.70          2.85         0.91 o                         
  -2  -4  11        329.53        326.76         5.95 o                         
  -1  -4  11          3.62          2.44         1.11 o                         
   0  -4  11        995.04        989.36        13.00 o                         
   1  -4  11         17.77         30.88         2.42 o                         
   2  -4  11          0.10          1.71         1.01 o                         
   3  -4  11         16.48         18.84         1.70 o                         
   4  -4  11        154.11        148.57         4.64 o                         
   5  -4  11         28.92         24.96         2.35 o                         
   6  -4  11          5.09          3.52         2.98 o                         
   7  -4  11         29.49         23.09         4.37 o                         
   8  -4  11         62.90         48.86        15.28 o                         
  -8  -3  11          0.01         -4.26         4.75 o                         
  -7  -3  11          1.03          3.38         2.63 o                         
  -6  -3  11          5.90          2.27         1.72 o                         
  -5  -3  11         43.16         50.31         3.29 o                         
  -4  -3  11         39.18         42.42         2.94 o                         
  -3  -3  11        157.22        152.40         4.68 o                         
  -2  -3  11        124.19        130.96         3.47 o                         
  -1  -3  11         60.38         68.07         2.66 o                         
   0  -3  11         25.84         26.68         1.98 o                         
   1  -3  11          0.01          0.88         0.86 o                         
   2  -3  11         35.81         39.05         2.16 o                         
   3  -3  11         32.07         31.74         1.87 o                         
   4  -3  11         24.44         22.77         2.07 o                         
   5  -3  11        146.76        150.98         6.02 o                         
   6  -3  11         23.04         24.12         3.15 o                         
   7  -3  11        163.06        171.39         9.84 o                         
   8  -3  11         39.94         36.60         5.92 o                         
  -8  -2  11          5.14         18.30         7.05 o                         
  -7  -2  11        128.61        135.04         4.69 o                         
  -6  -2  11          2.39          3.50         1.51 o                         
  -5  -2  11        259.46        251.57         5.63 o                         
  -4  -2  11          0.06          2.76         1.22 o                         
  -3  -2  11         16.64         15.84         1.81 o                         
  -2  -2  11          4.71          6.63         1.17 o                         
  -1  -2  11        155.55        174.99         3.94 o                         
   0  -2  11         39.88         45.24         2.23 o                         
   1  -2  11         68.47         60.80         2.51 o
[truncated: 273,783 more chars]
