# Supplementary material for: Syntheses and crystal structures of 4-(4-meth­oxy­phen­yl)piperazin-1-ium 4-methyl­benzoate monohydrate and bis­[4-(4-meth­oxy­phen­yl)piperazin-1-ium] benzene-1,2-di­carboxyl­ate
Source: Acta Crystallogr E Crystallogr Commun. 2022 Aug 26;78(Pt 9):947–52. doi: 10.1107/S2056989022008337 (PMC9443794; doi:10.1107/S2056989022008337)
Supplement: Supplementary file 3 [file e-78-00947-IIsup3.hkl]

data_II                                                                         
_shelx_title ' hsy6cgm'                                                         
_shelx_refln_list_code          4                                               
_shelx_F_calc_maximum      191.07                                               
_exptl_crystal_F_000      2352.00                                               
_reflns_d_resolution_high  0.8199                                               
                                                                                
loop_                                                                           
 _space_group_symop_operation_xyz                                               
 'x, y, z'                                                                      
 '-x, -y, z+1/2'                                                                
 'x+1/2, -y+1/2, z'                                                             
 '-x+1/2, y+1/2, z+1/2'                                                         
                                                                                
_cell_length_a    17.8424                                                       
_cell_length_b     8.8124                                                       
_cell_length_c    34.9337                                                       
_cell_angle_alpha  90.000                                                       
_cell_angle_beta   90.000                                                       
_cell_angle_gamma  90.000                                                       
                                                                                
_shelx_F_squared_multiplier     1.000                                           
                                                                                
loop_                                                                           
 _refln_index_h                                                                 
 _refln_index_k                                                                 
 _refln_index_l                                                                 
 _refln_F_squared_calc                                                          
 _refln_F_squared_meas                                                          
 _refln_F_squared_sigma                                                         
 _refln_observed_status                                                         
   4   1 -41         55.02         76.61        12.58 o                         
   5   1 -41         17.05         12.72         7.28 o                         
   4   0 -40        352.49        361.06        23.02 o                         
   6   0 -40         71.81         57.38        11.36 o                         
   1   1 -40          2.45         10.98         8.87 o                         
   2   1 -40        448.57        504.65        31.17 o                         
   3   1 -40         68.46         74.08         9.61 o                         
   4   1 -40         13.22         26.03        10.80 o                         
   5   1 -40         47.59         36.99         9.31 o                         
   6   1 -40          4.43         17.49         7.69 o                         
   7   1 -40          4.49         10.17         6.81 o                         
   0   2 -40        383.97        400.36        25.50 o                         
   1   2 -40         87.82         95.64        11.75 o                         
   2   2 -40        181.08        208.53        14.69 o                         
   3   2 -40         14.07          6.47         5.90 o                         
   4   2 -40        234.38        256.36        19.80 o                         
   5   2 -40        127.17        129.56        11.91 o                         
   6   2 -40        152.25        169.72        13.52 o                         
   2   3 -40        308.70        343.00        23.18 o                         
   4   0 -39        164.86        136.40        12.84 o                         
   6   0 -39        355.34        321.11        22.77 o                         
   8   0 -39         20.96         14.63         7.51 o                         
   0   1 -39        390.95        360.07        21.24 o                         
   1   1 -39         63.73         63.86         7.94 o                         
   2   1 -39        452.25        495.12        23.53 o                         
   3   1 -39         30.11         26.47         6.26 o                         
   4   1 -39          8.54          3.66         5.28 o                         
   5   1 -39         72.62         75.67         8.53 o                         
   6   1 -39        188.72        204.78        11.24 o                         
   7   1 -39         38.79         14.66        13.52 o                         
   8   1 -39          0.00          7.99         7.33 o                         
   1   2 -39          1.19          0.99         3.82 o                         
   2   2 -39         28.16         12.92         4.68 o                         
   3   2 -39          1.25          2.69         5.43 o                         
   4   2 -39         51.58         59.82         7.84 o                         
   5   2 -39        117.85        123.39         9.76 o                         
   6   2 -39         10.30          3.64         5.76 o                         
   0   3 -39        150.78        131.88        11.91 o                         
   1   3 -39         70.65         79.86         7.20 o                         
   2   3 -39          6.91         21.78         7.22 o                         
   3   3 -39        643.87        630.80        29.94 o                         
   4   3 -39          1.40          8.96         5.53 o                         
   5   3 -39        102.70        106.38        11.58 o                         
   6   3 -39         62.60         64.14        11.03 o                         
   3   4 -39         53.52         33.35         8.00 o                         
   4   0 -38        255.99        301.38        23.12 o                         
   6   0 -38         29.77         24.01         5.80 o                         
   8   0 -38         46.11         57.47        15.16 o                         
   1   1 -38         49.54         53.16         7.22 o                         
   2   1 -38         83.65         79.70         9.12 o                         
   3   1 -38         34.73         35.42         6.74 o                         
   4   1 -38         39.34         45.93         6.23 o                         
   5   1 -38         69.49         82.95         8.91 o                         
   6   1 -38          0.52          1.26         5.36 o                         
   7   1 -38         35.77         31.08         5.06 o                         
   8   1 -38        134.36        130.11         7.88 o                         
   9   1 -38         14.82         24.70         6.02 o                         
   0   2 -38         53.02         47.28         8.44 o                         
   1   2 -38        157.82        157.89         8.86 o                         
   2   2 -38          0.67          6.80         9.67 o                         
   3   2 -38         74.82         74.55        12.49 o                         
   4   2 -38         11.00          6.04         5.35 o                         
   5   2 -38        195.48        225.30        19.95 o                         
   6   2 -38         53.52         60.84         7.55 o                         
   7   2 -38        123.44        157.02        17.12 o                         
   8   2 -38         87.08        112.91         8.92 o                         
   1   3 -38         26.93         11.88         7.88 o                         
   2   3 -38         19.06         16.38         6.17 o                         
   3   3 -38        253.14        229.89        20.58 o                         
   4   3 -38         10.83          7.17         5.84 o                         
   5   3 -38          1.46          0.83         4.81 o                         
   6   3 -38        166.57        188.15        10.96 o                         
   7   3 -38        162.79        187.41        10.54 o                         
   0   4 -38         55.23         62.43         8.70 o                         
   1   4 -38        108.31        122.54         8.07 o                         
   2   4 -38         11.72         16.15         4.47 o                         
   3   4 -38         75.50         55.62        10.48 o                         
   4   4 -38        134.76        145.82        11.97 o                         
   2   0 -37        738.61        832.51        40.42 o                         
   4   0 -37         71.21         65.90         8.66 o                         
   6   0 -37       1133.62       1225.74        40.96 o                         
   8   0 -37        115.63        131.29         9.29 o                         
  10   0 -37          5.46         18.16         7.96 o                         
   0   1 -37         15.50         21.17         8.02 o                         
   1   1 -37         72.00         38.35         5.92 o                         
   2   1 -37         19.14         18.29         8.48 o                         
   3   1 -37         24.41         26.39         7.55 o                         
   4   1 -37         40.84         47.96         9.57 o                         
   5   1 -37         54.95         36.94         6.02 o                         
   6   1 -37        122.80        114.88         6.75 o                         
   7   1 -37         31.47         28.33         4.81 o                         
   8   1 -37        278.58        321.38        13.11 o                         
   9   1 -37         49.63         61.98        10.75 o                         
  10   1 -37          1.15         -6.06         6.06 o                         
   1   2 -37        140.74        138.76        27.60 o                         
   2   2 -37        126.30        110.87        12.40 o                         
   3   2 -37         62.82         58.87         7.03 o                         
   4   2 -37          2.94          5.15         5.30 o                         
   5   2 -37        364.71        429.60        23.25 o                         
   6   2 -37        272.12        311.47        17.72 o                         
   7   2 -37        159.14        148.66        13.16 o                         
   8   2 -37         64.55         71.74         7.95 o                         
   9   2 -37        118.28        144.29         9.70 o                         
   0   3 -37         22.94         18.74         6.38 o                         
   1   3 -37          1.44          7.83         5.87 o                         
   2   3 -37         34.32         39.40         7.37 o                         
   3   3 -37         20.54         24.33         7.12 o                         
   4   3 -37         56.81         72.95         6.77 o                         
   5   3 -37        152.18        148.69        17.80 o                         
   6   3 -37        183.42        179.76        20.09 o                         
   7   3 -37         10.37         17.85         7.33 o                         
   8   3 -37        416.72        426.68        16.17 o                         
   1   4 -37         98.14        103.94        11.03 o                         
   2   4 -37        101.20        121.61         8.28 o                         
   3   4 -37        306.01        291.86        12.07 o                         
   4   4 -37        253.90        296.97        18.13 o                         
   5   4 -37        281.41        287.21        17.80 o                         
   6   4 -37         30.00         34.86         7.30 o                         
   7   4 -37          4.99         -2.13         5.77 o                         
   0   5 -37        230.14        242.95        14.98 o                         
   1   5 -37        107.46        103.05         7.49 o                         
   2   5 -37        122.94        145.77        12.08 o                         
   0   0 -36       1153.45       1137.29        52.31 o                         
   2   0 -36        228.44        272.17        19.05 o                         
   4   0 -36        104.67        130.13        11.91 o                         
   6   0 -36         64.42         81.95        12.95 o                         
   8   0 -36        107.53        110.11        10.94 o                         
  10   0 -36         94.76        103.05        11.71 o                         
   1   1 -36        251.96        198.93        27.16 o                         
   2   1 -36          7.59         14.99         5.88 o                         
   3   1 -36        679.55        579.40        22.46 o                         
   4   1 -36         39.88         32.17         5.34 o                         
   5   1 -36        179.73        149.42         8.41 o                         
   6   1 -36          1.96         14.16         4.35 o                         
   7   1 -36        105.48         83.98        15.53 o                         
   8   1 -36         32.50         35.36         4.31 o                         
   9   1 -36         86.96         93.10         7.51 o                         
  10   1 -36         59.91         57.69         5.74 o                         
  11   1 -36         30.11         35.56         7.36 o                         
   0   2 -36        799.78        823.16        30.69 o                         
   1   2 -36        122.86        120.42         8.22 o                         
   2   2 -36         47.46         71.26         6.74 o                         
   3   2 -36        171.95        175.47         9.10 o                         
   4   2 -36        363.53        376.73        13.33 o                         
   5   2 -36        197.32        185.79        12.27 o                         
   6   2 -36         89.14        106.57        18.01 o                         
   7   2 -36         42.13         69.09        11.30 o                         
   8   2 -36         24.62         26.71         9.73 o                         
   9   2 -36         17.65         20.90         4.92 o                         
  10   2 -36         86.87         87.37         9.09 o                         
   1   3 -36          1.70         -1.97         3.99 o                         
   2   3 -36        509.58        446.93        14.95 o                         
   3   3 -36         36.22         45.39         6.83 o                         
   4   3 -36          1.72          2.20         4.12 o                         
   5   3 -36        166.95        163.83         8.97 o                         
   6   3 -36         83.25        101.61         9.61 o                         
   7   3 -36         24.83         31.65        10.07 o                         
   8   3 -36         38.68         29.58         5.58 o                         
   9   3 -36        192.64        197.68        10.67 o                         
   0   4 -36        184.90        166.03        13.29 o                         
   1   4 -36        108.36        111.09         8.08 o                         
   2   4 -36         42.78         36.18         4.89 o                         
   3   4 -36         46.20         50.68         9.84 o                         
   4   4 -36         38.23         35.58         6.61 o                         
   5   4 -36        189.93        159.87        17.30 o                         
   6   4 -36        103.27        123.62        14.45 o                         
   7   4 -36         52.97         59.06        11.05 o                         
   1   5 -36        227.36        251.60        10.88 o                         
   2   5 -36        502.11        592.92        20.30 o                         
   3   5 -36         87.24         80.53         6.79 o                         
   4   5 -36         57.86         55.19         8.63 o                         
   2   0 -35        115.58        147.18        15.64 o                         
   4   0 -35         64.52         40.93        11.57 o                         
   6   0 -35         11.14         12.79         5.29 o                         
   8   0 -35       1249.10       1312.76        59.89 o                         
  10   0 -35        201.76        225.46        11.61 o                         
  12   0 -35         23.86         16.33        12.13 o                         
   0   1 -35        262.93        229.04        18.37 o                         
   1   1 -35        157.16        138.25         8.94 o                         
   2   1 -35        302.42        314.60        13.51 o                         
   3   1 -35        526.80        469.78        16.11 o                         
   4   1 -35        410.50        452.48        13.38 o                         
   5   1 -35         95.44         94.45        10.30 o                         
   6   1 -35        221.38        217.62        10.81 o                         
   7   1 -35         63.41         62.33         5.71 o                         
   8   1 -35        700.82        719.98        18.69 o                         
   9   1 -35        233.45        267.78        15.33 o                         
  10   1 -35         33.09         26.27         5.71 o                         
  11   1 -35         21.10         28.80         4.97 o                         
  12   1 -35        230.97        244.20        28.71 o                         
   1   2 -35         11.75         10.49         7.00 o                         
   2   2 -35        745.73        762.34        28.94 o                         
   3   2 -35        315.81        292.09        37.68 o                         
   4   2 -35          0.29         -3.38         5.48 o                         
   5   2 -35        139.36        122.07         8.04 o                         
   6   2 -35         53.02         59.44         7.68 o                         
   7   2 -35         78.45         72.30        12.19 o                         
   8   2 -35         54.37         50.08         7.94 o                         
   9   2 -35        435.12        481.92        17.33 o                         
  10   2 -35         19.83         24.35         4.75 o                         
  11   2 -35        111.98        132.57         7.77 o                         
   0   3 -35         27.75         13.15         5.31 o                         
   1   3 -35         18.70         15.47         4.86 o                         
   2   3 -35        240.24        240.10        10.20 o                         
   3   3 -35        133.98        118.59         9.44 o                         
   4   3 -35        495.43        535.02        17.11 o                         
   5   3 -35        165.81        164.84         8.40 o                         
   6   3 -35         60.93         52.03         5.92 o                         
   7   3 -35        124.48        155.40        15.09 o                         
   8   3 -35        193.86        193.75        17.90 o                         
   9   3 -35          8.55          7.96         4.89 o                         
  10   3 -35         91.69         86.18         8.21 o                         
   1   4 -35         56.10         72.57         7.41 o                         
   2   4 -35         52.07         62.57         7.09 o                         
   3   4 -35         72.83         57.98         7.02 o                         
   4   4 -35         62.67         65.46         5.96 o                         
   5   4 -35         47.02         39.23         5.55 o                         
   6   4 -35         19.51         16.26         4.65 o                         
   7   4 -35          6.69          1.04         4.63 o                         
   8   4 -35         43.34         38.95         5.25 o                         
   2   5 -35         15.85         22.63         5.66 o                         
   3   5 -35        112.03         93.78         7.98 o                         
   4   5 -35        896.51        996.76        31.07 o                         
   5   5 -35         62.49         63.83        10.34 o                         
   6   5 -35         18.04          6.31         5.16 o                         
   7   5 -35          7.72         16.67         5.73 o                         
   2   6 -35         19.30         23.40         5.77 o                         
   0   0 -34        696.80        714.76        37.34 o                         
   2   0 -34        177.80        205.76        11.72 o                         
   4   0 -34         61.42         98.79        11.38 o                         
   6   0 -34        205.08        218.21        16.71 o                         
   8   0 -34        336.09        333.42        16.48 o                         
  10   0 -34         54.16         47.96         6.49 o                         
  12   0 -34        163.70        155.58         9.58 o                         
   1   1 -34        391.58        382.46        17.69 o                         
   2   1 -34         17.89         14.63         6.67 o                         
   3   1 -34         52.46         44.70         5.11 o                         
   4   1 -34         15.55          1.70         7.20 o                         
   5   1 -34        547.41        557.27        19.20 o                         
   6   1 -34        475.78        540.27        16.82 o                         
   7   1 -34        105.05        111.49         7.65 o                         
   8   1 -34          5.63          0.79         3.93 o                         
   9   1 -34         50.89         56.62         4.72 o                         
  10   1 -34         40.94         38.67         4.39 o                         
  11   1 -34         11.39         13.30         3.54 o                         
  12   1 -34         28.18         31.42         4.73 o                         
   0   2 -34       1024.50        896.06        32.77 o                         
   1   2 -34        281.53        220.29         9.92 o                         
   2   2 -34        723.10        699.38        21.21 o                         
   3   2 -34        864.56        903.97        57.36 o                         
   4   2 -34          7.49          5.38         7.12 o                         
   5   2 -34        413.99        416.69        18.08 o                         
   6   2 -34        233.10        209.40        11.04 o                         
   7   2 -34        503.85        596.49        22.78 o                         
   8   2 -34        611.82        618.28        19.04 o                         
   9   2 -34        382.01        408.97        16.40 o                         
  10   2 -34         49.23         64.43        10.77 o                         
  11   2 -34         58.82         62.98         5.90 o                         
  12   2 -34         22.76         11.81         3.78 o                         
   1   3 -34        188.90        161.47         9.33 o                         
   2   3 -34        450.67        403.19        27.56 o                         
   3   3 -34         51.07         73.19         9.75 o                         
   4   3 -34         35.40         22.63         6.03 o                         
   5   3 -34        212.29        190.26         8.89 o                         
   6   3 -34        261.30        291.45        15.61 o                         
   7   3 -34         44.52         46.97         6.84 o                         
   8   3 -34         59.74         59.65         7.92 o                         
   9   3 -34          8.31          8.34         8.50 o                         
  10   3 -34        101.74        115.28         9.12 o                         
  11   3 -34        404.11        498.61        17.80 o                         
   0   4 -34        228.01        261.38        18.04 o                         
   1   4 -34        131.02        118.15         8.97 o                         
   2   4 -34        285.87        308.30        11.94 o                         
   3   4 -34        114.59        118.54         7.62 o                         
   4   4 -34         36.03         37.88         4.71 o                         
   5   4 -34        129.44        138.08         8.30 o                         
   6   4 -34        459.31        445.28        15.05 o                         
   7   4 -34          4.64          6.10        10.59 o                         
   8   4 -34         33.90         16.87         5.44 o                         
   9   4 -34         28.43         18.65         7.33 o                         
  10   4 -34         21.62         22.38         6.01 o                         
   1   5 -34         98.43         79.97         7.93 o                         
   2   5 -34        102.77        119.05         8.17 o                         
   3   5 -34        129.32        158.58        10.45 o                         
   4   5 -34        165.80        162.71        13.78 o                         
   5   5 -34          3.51          5.75         4.25 o                         
   6   5 -34        527.19        558.01        26.87 o                         
   7   5 -34         14.61         11.91         5.24 o                         
   8   5 -34        165.01        182.07        14.02 o                         
   0   6 -34         55.99         51.85         9.42 o                         
   1   6 -34        200.82        175.73         8.69 o                         
   2   6 -34         40.96         44.87         4.82 o                         
   3   6 -34         12.48         20.82         4.25 o                         
   2   0 -33        449.59        483.00        19.30 o                         
   4   0 -33        141.91        139.80        13.62 o                         
   6   0 -33        813.61        871.12        43.08 o                         
   8   0 -33        613.73        535.59        31.60 o                         
  10   0 -33         93.21        129.85        13.32 o                         
  12   0 -33        703.24        688.77        60.65 o                         
   0   1 -33       1349.38       1337.40        36.72 o                         
   1   1 -33        417.94        421.34        15.99 o                         
   2   1 -33        133.13        116.63         7.78 o                         
   3   1 -33        523.63        496.55        14.41 o                         
   4   1 -33        310.23        318.07        10.92 o                         
   5   1 -33        914.47        879.87        23.38 o                         
   6   1 -33         84.04         85.10         7.10 o                         
   7   1 -33         31.88         29.49         5.93 o                         
   8   1 -33        111.72        101.08         8.36 o                         
   9   1 -33        329.59        310.01        11.04 o                         
  10   1 -33        180.45        163.94         7.89 o                         
  11   1 -33         73.07         55.07         5.23 o                         
  12   1 -33         22.92         26.76         4.27 o                         
  13   1 -33         17.66         27.21         4.37 o                         
   1   2 -33        425.72        346.92        12.29 o                         
   2   2 -33        307.42        292.46        12.21 o                         
   3   2 -33       1021.91       1017.78        28.70 o                         
   4   2 -33         20.32         11.65        11.54 o                         
   5   2 -33        175.67        171.00        19.71 o                         
   6   2 -33        248.23        271.93         9.78 o                         
   7   2 -33         21.11         17.95         6.27 o                         
   8   2 -33        112.93        102.98         6.87 o                         
   9   2 -33        190.51        202.01        10.35 o                         
  10   2 -33         41.91         42.09         5.46 o                         
  11   2 -33          7.40         16.00        13.15 o                         
  12   2 -33         65.35         48.63         5.26 o                         
  13   2 -33        506.28        548.47        26.18 o                         
   0   3 -33          9.19         12.09         7.92 o                         
   1   3 -33        276.88        259.08        11.02 o                         
   2   3 -33        105.04        128.67         8.76 o                         
   3   3 -33         24.76         19.70         5.07 o                         
   4   3 -33         43.91         24.15         6.55 o                         
   5   3 -33         35.86         36.42         6.13 o                         
   6   3 -33        343.23        334.73        14.58 o                         
   7   3 -33        112.67        123.09        11.78 o                         
   8   3 -33         16.00         23.53         6.03 o                         
   9   3 -33         18.31         13.58         5.62 o                         
  10   3 -33        163.96        167.32        16.30 o                         
  11   3 -33         77.60         86.03         7.60 o                         
  12   3 -33        202.74        187.67        15.42 o                         
   2   4 -33         63.10         68.37         6.29 o                         
   3   4 -33        387.80        393.06        13.55 o                         
   4   4 -33        104.40        103.59         7.32 o                         
   5   4 -33        348.90        356.72        16.27 o                         
   6   4 -33         12.41         14.53         4.18 o                         
   7   4 -33         40.22         37.67         5.19 o                         
   9   4 -33        368.33        410.32        16.55 o                         
  10   4 -33          2.96          4.14         4.61 o                         
   0   5 -33          2.44          2.85         5.72 o                         
   1   5 -33        445.19        441.40        29.14 o                         
   2   5 -33         21.02         22.63         4.85 o                         
   3   5 -33        348.57        354.04        13.84 o                         
   4   5 -33        207.26        236.39        10.80 o                         
   6   5 -33        112.31        129.01         7.87 o                         
   7   5 -33         39.11         35.75         7.01 o                         
   8   5 -33        181.20        176.70        12.83 o                         
   1   6 -33        279.94        270.33        12.81 o                         
   2   6 -33        198.08        189.62         9.12 o                         
   3   6 -33         36.85         30.82         4.33 o                         
   4   6 -33          4.22         -1.10         8.22 o                         
   0   0 -32       3676.23       3888.33       166.52 o                         
   2   0 -32        367.60        417.14        17.79 o                         
   4   0 -32       1231.67       1280.94        43.01 o                         
   6   0 -32        395.34        485.50        20.64 o                         
   8   0 -32        257.54        298.49        15.84 o                         
  10   0 -32         62.87         72.32         8.22 o                         
  12   0 -32         34.43         39.06         5.93 o                         
  14   0 -32       1043.60       1083.69        48.33 o                         
   1   1 -32       1096.03       1005.49        23.32 o                         
   2   1 -32        225.63        219.34         9.71 o                         
   3   1 -32        317.39        263.12        10.41 o                         
   4   1 -32        163.44        174.38         8.65 o                         
   5   1 -32        673.70        615.11        15.50 o                         
   6   1 -32         25.92         49.03         6.59 o                         
   7   1 -32         85.74         88.27         7.93 o                         
   8   1 -32         82.68         88.78         7.94 o                         
   9   1 -32        242.79        255.44         9.98 o                         
  10   1 -32        829.68        840.30        27.85 o                         
  11   1 -32         95.59         87.53         6.82 o                         
  12   1 -32          4.58          4.54         3.49 o                         
  13   1 -32        136.59        148.37         7.80 o                         
  14   1 -32        120.46        122.12         8.23 o                         
   0   2 -32         92.70         67.99        10.20 o                         
   1   2 -32         30.67          7.31         4.71 o                         
   2   2 -32        703.51        713.33        20.23 o                         
   3   2 -32         26.52         34.37         5.08 o                         
   4   2 -32        394.46        382.46        13.66 o                         
   5   2 -32        412.25        440.42        13.40 o                         
   6   2 -32         28.49         27.19         5.91 o                         
   7   2 -32        145.84        119.63         9.85 o                         
   8   2 -32        268.75        272.72        19.21 o                         
   9   2 -32        149.07        163.44        11.99 o                         
  10   2 -32        118.03        114.41         8.86 o                         
  11   2 -32         22.13         25.36         3.71 o                         
  12   2 -32         65.99         54.56         5.32 o                         
  13   2 -32        414.60        418.12        12.83 o                         
   1   3 -32        166.20        169.60         9.16 o                         
   2   3 -32        115.23        134.88         8.55 o                         
   3   3 -32        288.81        239.28        12.04 o                         
   4   3 -32        309.23        287.50        12.82 o                         
   5   3 -32        397.34        382.04        13.40 o                         
   6   3 -32        725.71        747.53        22.62 o                         
   7   3 -32         10.46         11.85         4.23 o                         
   8   3 -32          4.05          1.23         5.56 o                         
   9   3 -32          6.16         10.18         5.83 o                         
  10   3 -32        120.18        133.70        10.76 o                         
  11   3 -32         93.01         89.25         7.07 o                         
  12   3 -32        266.71        235.20         9.50 o                         
  13   3 -32         85.64         86.99         8.55 o                         
   0   4 -32        399.87        445.05        24.17 o                         
   1   4 -32        195.61        190.07         9.55 o                         
   2   4 -32         78.57        100.03         8.27 o                         
   3   4 -32        749.69        720.03        41.98 o                         
   4   4 -32         68.75         76.01        10.16 o                         
   5   4 -32        354.02        348.98        12.54 o                         
   6   4 -32        138.43        128.18         9.90 o                         
   7   4 -32         10.95          5.09         3.96 o                         
   8   4 -32         27.56         24.26         4.05 o                         
  10   4 -32          3.40          1.52         8.50 o                         
  11   4 -32        158.23        191.20         9.73 o                         
   1   5 -32        658.84        646.81        21.75 o                         
   2   5 -32        433.15        477.90        17.48 o                         
   3   5 -32        140.19        125.31         8.30 o                         
   4   5 -32        452.36        483.95        17.33 o                         
   5   5 -32        519.25        471.80        17.11 o                         
   6   5 -32         75.08        110.47        19.15 o                         
   7   5 -32        200.14        208.24         9.91 o                         
   8   5 -32         74.60         69.27        10.13 o                         
   0   6 -32         42.27         54.90         8.74 o                         
   1   6 -32        151.68        155.70        14.81 o                         
   3   6 -32        118.90        123.41        11.83 o                         
   4   6 -32         24.56         30.39         4.19 o                         
   5   6 -32        330.05        309.62        12.14 o                         
   6   6 -32        604.13        563.51        28.39 o                         
   1   7 -32        340.08        338.29        18.63 o                         
   2   0 -31       2955.68       2960.11        77.56 o                         
   4   0 -31       1050.09       1049.30        29.74 o                         
   6   0 -31       2042.40       2010.68        64.50 o                         
   8   0 -31       1074.97       1061.06        51.55 o                         
  10   0 -31        247.70        236.62        24.74 o                         
  12   0 -31        598.37        579.77        31.32 o                         
  14   0 -31        770.11        721.90        66.39 o                         
   0   1 -31        733.44        650.41        21.63 o                         
   1   1 -31       1161.88       1017.36        31.76 o                         
   2   1 -31        477.19        490.42        32.60 o                         
   3   1 -31        466.22        456.18        14.40 o                         
   4   1 -31       1163.07       1170.05        28.02 o                         
   5   1 -31        447.36        444.87        13.38 o                         
   6   1 -31        358.48        408.43        11.67 o                         
   7   1 -31        992.03       1072.61        37.04 o                         
   8   1 -31        373.41        432.89        15.40 o                         
   9   1 -31        120.26        120.62         9.35 o                         
  10   1 -31         17.35         18.14         4.60 o                         
  11   1 -31        112.28        111.67         6.43 o                         
  12   1 -31         27.97         28.30         3.93 o                         
  13   1 -31         13.62         18.08         3.82 o                         
  14   1 -31        115.62        123.84         7.15 o                         
   1   2 -31        559.43        559.32        23.57 o                         
   2   2 -31         15.48         17.46         5.17 o                         
   3   2 -31        260.42        233.91         8.94 o                         
   4   2 -31        361.07        343.87        11.48 o                         
   5   2 -31        397.01        362.37        11.72 o                         
   6   2 -31        286.87        332.07        11.00 o                         
   7   2 -31        188.59        210.75        10.97 o                         
   8   2 -31        337.03        344.63        13.27 o                         
   9   2 -31         47.57         46.46         5.62 o                         
  10   2 -31        283.20        291.13        18.30 o                         
  11   2 -31        530.96        566.07        19.58 o                         
  12   2 -31         24.91         21.95         4.36 o                         
  13   2 -31        165.94        195.93         8.98 o                         
  14   2 -31         15.41         12.75         3.69 o                         
   0   3 -31       2005.87       2107.65        65.10 o                         
   1   3 -31        399.79        356.41        12.63 o                         
   2   3 -31       1050.38       1067.50        29.34 o                         
   3   3 -31         23.53          5.82         5.29 o                         
   4   3 -31       2198.15       2244.11        56.48 o                         
   5   3 -31        316.97        359.46        13.23 o                         
   6   3 -31        114.99        117.78         9.13 o                         
   7   3 -31        204.05        206.41        13.50 o                         
   8   3 -31       1333.26       1397.87        47.17 o                         
   9   3 -31         99.39        108.88        10.75 o                         
  10   3 -31        127.30        116.56         8.33 o                         
  11   3 -31        228.39        241.50        14.05 o                         
  12   3 -31         21.55         12.76         3.71 o                         
  13   3 -31          7.57          9.97         3.52 o                         
   1   4 -31        124.38        107.56        15.98 o                         
   2   4 -31        688.38        802.93        26.58 o                         
   3   4 -31        481.23        460.75        17.38 o                         
   4   4 -31         83.89         80.34         7.20 o                         
   5   4 -31        192.94        166.79        17.66 o                         
   6   4 -31         83.04         85.26         7.68 o                         
   7   4 -31         10.07         12.79         4.19 o                         
   8   4 -31        319.62        340.27        15.46 o                         
   9   4 -31        144.89        159.96        10.49 o                         
  10   4 -31          3.20          2.68         4.93 o                         
  11   4 -31        430.54        481.31        23.18 o                         
   0   5 -31        400.95        407.14        22.81 o                         
   1   5 -31        307.56        279.76        12.50 o                         
   2   5 -31        214.14        221.65        13.30 o                         
   3   5 -31         63.61         65.47        10.62 o                         
   4   5 -31         92.52         88.31         8.41 o                         
   5   5 -31        287.55        283.58        15.44 o                         
   6   5 -31         21.44         18.30         3.81 o                         
   7   5 -31        134.19        123.78        13.16 o                         
   8   5 -31        656.32        659.64        39.78 o                         
   9   5 -31        109.53        103.87        10.72 o                         
  10   5 -31         81.85         61.87         8.30 o                         
   1   6 -31         95.60         93.78         6.89 o                         
   2   6 -31        858.96        917.71        32.12 o                         
   3   6 -31         47.43         56.20         8.71 o                         
   4   6 -31        780.28        839.28        35.66 o                         
   5   6 -31        220.73        179.99        13.46 o                         
   6   6 -31         33.62         35.80         6.07 o                         
   0   7 -31       1441.02       1539.56        67.12 o                         
   1   7 -31        138.55        140.41         8.62 o                         
   2   7 -31         21.31         33.40         5.09 o                         
   3   7 -31         30.50         39.36        10.37 o                         
   0   0 -30       2254.84       2381.10        81.78 o                         
   2   0 -30       1196.05       1203.49        54.64 o                         
   4   0 -30       1556.67       1632.13        37.76 o                         
   6   0 -30        119.74        141.85        14.54 o                         
   8   0 -30        759.43        823.17        30.01 o                         
  10   0 -30         23.40         19.28         6.83 o                         
  12   0 -30        305.55        333.21        15.31 o                         
  14   0 -30       1715.50       1676.70        70.43 o                         
   1   1 -30       1156.71       1093.01        23.06 o                         
   2   1 -30        316.06        335.63        10.96 o                         
   3   1 -30       1383.79       1371.99        26.32 o                         
   4   1 -30       1039.08       1074.67        62.91 o                         
   5   1 -30       1826.95       1965.42        51.93 o                         
   6   1 -30       1283.37       1317.75        27.84 o                         
   7   1 -30        488.56        482.14        17.28 o                         
   8   1 -30        156.60        166.20         9.21 o                         
   9   1 -30        224.99        218.88        10.80 o                         
  10   1 -30        119.69        124.32        10.03 o                         
  11   1 -30         64.21        108.49         7.05 o                         
  12   1 -30         78.04         81.79         6.06 o                         
  13   1 -30         93.85         95.21         9.22 o                         
  14   1 -30         27.88         15.68         3.16 o                         
  15   1 -30         80.68         96.52        10.43 o                         
   0   2 -30       1119.19       1232.65        44.08 o                         
   1   2 -30       2812.57       2400.83        55.50 o                         
   2   2 -30       1618.15       1643.24        44.81 o                         
   3   2 -30        367.74        350.33        35.87 o                         
   4   2 -30       1090.77       1110.57        26.43 o                         
   5   2 -30        585.08        630.17        17.07 o                         
   6   2 -30       1097.11       1115.75        26.30 o                         
   7   2 -30          4.38          8.73         4.16 o                         
   8   2 -30        147.03        141.84        10.75 o                         
   9   2 -30        485.81        524.60        16.86 o                         
  10   2 -30        195.24        174.53        11.54 o                         
  11   2 -30        431.34        413.61        14.29 o                         
  12   2 -30         15.66         13.64         4.49 o                         
  13   2 -30        140.54        137.87         8.36 o                         
  14   2 -30        110.26        122.87         8.50 o                         
   1   3 -30        900.41        911.34        23.59 o                         
   2   3 -30       5878.17       5799.77       122.15 o                         
   3   3 -30        145.04        130.47         9.48 o                         
   4   3 -30        121.16        132.65        16.00 o                         
   5   3 -30         24.75         22.74         4.93 o                         
   6   3 -30         53.43         46.58         5.12 o                         
   7   3 -30        239.47        239.02        12.39 o                         
   8   3 -30         92.20         94.38         7.50 o                         
   9   3 -30        138.49        152.92        11.03 o                         
  10   3 -30         73.06         67.75         9.23 o                         
  11   3 -30        126.61        134.83         9.36 o                         
  12   3 -30        235.77        239.12        34.18 o                         
  13   3 -30         22.51         21.58         3.78 o                         
  14   3 -30         16.16         18.19         4.52 o                         
   0   4 -30       4238.00       4068.30       124.03 o                         
   1   4 -30        139.10        119.60         8.64 o                         
   2   4 -30        214.40        195.90         9.79 o                         
   3   4 -30        280.51        279.93        11.29 o                         
   4   4 -30         88.98         98.37         7.82 o                         
   5   4 -30        124.08        136.02         9.14 o                         
   6   4 -30         14.10         14.01         6.61 o                         
   7   4 -30        189.77        179.72         9.10 o                         
   8   4 -30         15.88          6.99         4.07 o                         
   9   4 -30         91.32         98.44         8.36 o                         
  10   4 -30         12.47          7.08         4.67 o                         
  11   4 -30         50.88         43.07         9.70 o                         
  12   4 -30          6.49          6.10         4.14 o                         
   1   5 -30        366.10        333.01        15.23 o                         
   2   5 -30       1499.63       1557.72        70.79 o                         
   4   5 -30        276.40        273.76        11.05 o                         
   5   5 -30         72.94         90.25         6.49 o                         
   6   5 -30         36.27         35.17         4.49 o                         
   7   5 -30         89.45         79.02         7.51 o                         
   9   5 -30        140.32        144.26        11.96 o                         
  10   5 -30        184.55        155.84        11.98 o                         
   0   6 -30        380.08        468.82        24.34 o                         
   1   6 -30         65.85         72.98         6.47 o                         
   2   6 -30         59.33         70.88         8.17 o                         
   3   6 -30        565.48        531.40        19.81 o                         
   4   6 -30        473.13        533.37        18.50 o                         
   5   6 -30         23.68         18.84         4.42 o                         
   6   6 -30        429.54        502.65        24.38 o                         
   7   6 -30         12.97         13.30         7.10 o                         
   8   6 -30        138.62        127.30        12.03 o                         
   1   7 -30         76.07         74.93         5.98 o                         
   2   7 -30        118.37        149.99         7.32 o                         
   3   7 -30         46.32         48.08         8.45 o                         
   4   7 -30          4.27          3.43         4.20 o                         
   5   7 -30        147.56        129.26         9.95 o                         
   2   0 -29        224.00        229.80         9.80 o                         
   4   0 -29       1327.51       1321.93        31.35 o                         
   6   0 -29       1508.18       1322.67        51.66 o                         
   8   0 -29       1416.94       1531.51        49.82 o                         
  10   0 -29        145.18        137.02        17.43 o                         
  12   0 -29        670.49        700.98        25.99 o                         
  14   0 -29        217.12        240.36        13.93 o                         
   0   1 -29         73.65         75.12         6.21 o                         
   1   1 -29        877.91        804.15        13.72 o                         
   2   1 -29        535.10        529.00        10.14 o                         
   3   1 -29       1883.04       1890.75        32.48 o                         
   4   1 -29         30.44         32.14         4.68 o                         
   5   1 -29       2316.40       2535.18        77.71 o                         
   6   1 -29        122.47         93.36        11.76 o                         
   7   1 -29        155.91        145.13         8.98 o                         
   8   1 -29         25.03         16.07         4.85 o                         
   9   1 -29        966.54        927.44        23.24 o                         
  10   1 -29         24.12         22.80         5.07 o                         
  11   1 -29        645.13        725.32        26.71 o                         
  12   1 -29        259.13        227.32         8.73 o                         
  13   1 -29        178.98        216.71         9.84 o                         
  14   1 -29         27.48         26.13         4.04 o                         
  15   1 -29        113.25        118.30         6.11 o                         
   1   2 -29       1650.77       1521.27        26.89 o                         
   2   2 -29        858.39        885.71        22.66 o                         
   3   2 -29       2045.45       2020.93        67.70 o                         
   4   2 -29        239.70        265.32         9.47 o                         
   5   2 -29       1560.05       1621.31        76.72 o                         
   6   2 -29        271.42        238.84        14.57 o                         
   7   2 -29         68.99         59.24         5.62 o                         
   8   2 -29        173.87        164.75         8.40 o                         
   9   2 -29        843.47        836.87        21.34 o                         
  10   2 -29         42.63         42.40         5.83 o                         
  11   2 -29        453.25        500.80        14.16 o                         
  12   2 -29         80.85         90.77         9.57 o                         
  13   2 -29        202.82        227.57         8.48 o                         
  14   2 -29        281.43        262.88        18.08 o                         
  15   2 -29        293.14        324.04        10.38 o                         
   0   3 -29       2691.82       2595.16       122.36 o                         
   1   3 -29         52.06         43.79        10.72 o                         
   2   3 -29        387.23        401.51        34.41 o                         
   3   3 -29         37.49         21.18         4.95 o                         
   4   3 -29       1238.11       1224.93        33.07 o                         
   5   3 -29        100.17        125.16         8.81 o                         
   6   3 -29         17.85         22.03         5.22 o                         
   7   3 -29        294.13        326.46        12.63 o                         
   8   3 -29        208.41        202.99        10.75 o                         
   9   3 -29          4.26          7.52         7.21 o                         
  10   3 -29        390.34        333.07        26.40 o                         
  11   3 -29         72.78         65.31         7.31 o                         
  12   3 -29        140.78        130.23         7.86 o                         
  13   3 -29         57.63         59.36         6.47 o                         
  14   3 -29         69.75         72.15        10.94 o                         
   1   4 -29        483.19        457.56        19.55 o                         
   2   4 -29          8.19          2.41         4.95 o                         
   3   4 -29        299.59        305.76        14.74 o                         
   4   4 -29       1365.22       1500.25        39.83 o                         
   5   4 -29       2608.37       2638.06        64.93 o                         
   6   4 -29        446.53        422.15        15.60 o                         
   7   4 -29       1144.93       1165.40        40.06 o                         
   8   4 -29         76.22         81.07         6.47 o                         
   9   4 -29         37.42         41.06         5.73 o                         
  10   4 -29         41.63         53.64        12.21 o                         
  12   4 -29         94.99        111.87         8.23 o                         
  13   4 -29         22.25         14.57         6.36 o                         
   0   5 -29        578.06        630.09        29.76 o                         
   1   5 -29        703.76        612.64        21.30 o                         
   2   5 -29        114.20        129.85         8.38 o                         
   3   5 -29        284.37        291.34        14.45 o                         
   4   5 -29        347.50        349.50        15.93 o                         
   5   5 -29          4.46          0.62         5.44 o                         
   6   5 -29         78.44         74.69         6.18 o                         
   7   5 -29        321.37        344.24        11.78 o                         
   8   5 -29        395.04        417.22        13.30 o                         
   9   5 -29        256.49        233.17        10.23 o                         
  10   5 -29          8.96          4.14         5.61 o                         
   1   6 -29        105.71        104.60         7.09 o                         
   2   6 -29         36.59         42.52         5.61 o                         
   3   6 -29        255.22        219.81        10.18 o                         
   4   6 -29          7.70         16.20         8.79 o                         
   5   6 -29         40.03         57.69         5.82 o                         
   6   6 -29         12.11         17.91         4.01 o                         
   7   6 -29        121.07        132.30        10.61 o                         
   8   6 -29         40.08         55.40         7.48 o                         
   0   7 -29         49.05         68.10        11.40 o                         
   1   7 -29         35.04         44.99         7.31 o                         
   2   7 -29          2.70          9.71         3.51 o                         
   3   7 -29         35.74         26.32         3.90 o                         
   4   7 -29         87.33         95.42         6.47 o                         
   5   7 -29        338.13        295.29        11.54 o                         
   6   7 -29         10.88         15.98         5.01 o                         
   0   0 -28         51.97         75.37         9.39 o                         
   2   0 -28       2748.60       2791.99        59.85 o                         
   4   0 -28       3323.30       3323.21        64.04 o                         
   6   0 -28       7918.92       8097.11       236.84 o                         
   8   0 -28        554.40        662.07        41.70 o                         
  10   0 -28        155.79        163.62        13.29 o                         
  12   0 -28        706.42        654.16        34.10 o                         
  14   0 -28        872.36        808.65        27.81 o                         
  16   0 -28         53.67         39.83        10.38 o                         
   1   1 -28        226.43        201.38         5.92 o                         
   2   1 -28       2095.82       2065.30        30.52 o                         
   3   1 -28       1145.27       1124.04        18.99 o                         
   4   1 -28         10.86         15.15         4.99 o                         
   5   1 -28       3527.38       3350.90        58.52 o                         
   6   1 -28       1322.49       1294.16        24.61 o                         
   7   1 -28         71.59        119.85        17.14 o                         
   8   1 -28       1142.87       1143.60        27.43 o                         
   9   1 -28       1978.27       1978.15        43.88 o                         
  10   1 -28        416.60        413.22        13.84 o                         
  11   1 -28        135.31        137.28         7.99 o                         
  12   1 -28        115.59        125.24         7.66 o                         
  13   1 -28        541.31        549.31        12.93 o                         
  14   1 -28         20.04         27.94         4.16 o                         
  15   1 -28         88.24         93.28         4.62 o                         
  16   1 -28         38.27         36.69         5.36 o                         
   0   2 -28       2535.78       2683.56        59.32 o                         
   1   2 -28       2070.95       2016.75        30.15 o                         
   2   2 -28        171.85        183.92         6.32 o                         
   3   2 -28       1017.44        944.26        16.89 o                         
   4   2 -28        706.71        769.02        17.60 o                         
   5   2 -28        670.54        645.55        15.84 o                         
   6   2 -28        419.65        323.71        26.05 o                         
   7   2 -28        152.12        151.01         8.44 o                         
   8   2 -28       3326.70       3591.69        70.10 o                         
   9   2 -28        381.04        393.83        14.80 o                         
  10   2 -28        751.40        733.86        18.90 o                         
  11   2 -28        349.36        367.35        16.68 o                         
  12   2 -28        127.79        126.97         8.90 o                         
  13   2 -28          3.27          5.85         3.91 o                         
  14   2 -28        211.86        170.32         9.08 o                         
  15   2 -28        154.72        160.91         7.67 o                         
   1   3 -28         20.32         16.18         5.50 o                         
   2   3 -28        468.54        509.37        14.60 o                         
   3   3 -28        147.86        201.00         8.18 o                         
   4   3 -28        503.01        501.55        33.01 o                         
   5   3 -28       1444.49       1447.85        38.63 o                         
   6   3 -28        402.40        394.44        14.11 o                         
   7   3 -28        155.59        128.10        10.00 o                         
   8   3 -28       1166.79       1145.81        27.33 o                         
   9   3 -28        268.34        292.32        19.25 o                         
  10   3 -28        476.90        484.91        19.59 o                         
  11   3 -28         38.84         43.40         6.41 o                         
  12   3 -28        212.49        189.69         9.34 o                         
  13   3 -28        151.07        133.86        13.37 o                         
  14   3 -28        304.71        341.46        11.85 o                         
  15   3 -28         23.59         21.67         4.11 o                         
   0   4 -28        805.20        840.73        30.92 o                         
   1   4 -28        449.75        390.96        18.23 o                         
   2   4 -28         97.22        120.70         8.72 o                         
   3   4 -28          7.89          1.69         4.79 o                         
   4   4 -28       1583.53       1641.04        42.23 o                         
   5   4 -28       2275.03       2054.15        52.67 o                         
   6   4 -28         58.51         54.34         6.85 o                         
   7   4 -28        498.81        470.91        15.44 o                         
   8   4 -28        120.69        127.15        16.56 o                         
   9   4 -28         59.57         61.29         6.08 o                         
  10   4 -28         20.38         19.17         5.52 o                         
  11   4 -28        636.93        691.12        24.57 o                         
  12   4 -28         82.21         78.54         9.26 o                         
  13   4 -28         28.70         29.13         3.25 o                         
  14   4 -28         49.34         40.95         6.95 o                         
   1   5 -28        516.97        505.07        18.48 o                         
   2   5 -28         45.03         42.69         5.44 o                         
   3   5 -28        199.47        155.92         8.60 o                         
   4   5 -28        209.81        232.94        18.37 o                         
   5   5 -28         54.51         61.34         9.14 o                         
   6   5 -28         90.38         99.65         9.62 o                         
   7   5 -28        147.26        148.53         7.78 o                         
   8   5 -28       1126.59       1086.44        28.87 o                         
   9   5 -28        250.33        242.30        10.10 o                         
  10   5 -28        501.33        460.87        16.76 o                         
  11   5 -28        376.13        406.61        20.81 o                         
   0   6 -28        273.69        266.68        15.97 o                         
   1   6 -28        341.45        332.15        13.08 o                         
   2   6 -28        343.17        327.02        13.03 o                         
   3   6 -28        259.21        245.35        14.18 o                         
   4   6 -28          7.63          4.68         3.94 o                         
   5   6 -28        355.22        355.87        13.64 o                         
   6   6 -28        249.15        216.66        14.08 o                         
   7   6 -28        105.09        116.14         7.80 o                         
   8   6 -28          3.09         -0.95         3.76 o                         
   9   6 -28         20.69          9.49         6.47 o                         
   1   7 -28         87.82        102.53         9.97 o                         
   2   7 -28         29.65         24.72         4.40 o                         
   3   7 -28         80.95         79.11         9.54 o                         
   4   7 -28         58.83         47.17         7.67 o                         
   5   7 -28         35.91         35.25         6.30 o                         
   6   7 -28         27.77         25.30         5.69 o                         
   7   7 -28         46.53         57.64         6.47 o                         
   0   8 -28         64.27         74.54         7.23 o                         
   1   8 -28         48.74         40.10         6.82 o                         
   2   8 -28         10.72         14.57         5.90 o                         
   2   0 -27        260.58        262.94         9.91 o                         
   4   0 -27        735.12        754.86        19.22 o                         
   6   0 -27       1649.30       1771.92        40.73 o                         
   8   0 -27       7537.64       7136.42       573.39 o                         
  10   0 -27         99.93        105.07        12.17 o                         
  12   0 -27         79.95         89.09        14.21 o                         
  14   0 -27        195.15        168.18         9.86 o                         
  16   0 -27        537.01        531.58        15.94 o                         
   0   1 -27        412.62        409.08        12.40 o                         
   1   1 -27        210.07        190.05         6.14 o                         
   2   1 -27        198.23        210.11         9.96 o                         
   3   1 -27        947.01        886.93        15.53 o                         
   4   1 -27        106.93        111.85         5.50 o                         
   5   1 -27        622.46        724.82        28.09 o                         
   6   1 -27       1040.49       1038.03        17.87 o                         
   7   1 -27        229.74        242.60        11.40 o                         
   8   1 -27       5600.18       5725.83       176.71 o                         
   9   1 -27       1469.17       1451.20        33.82 o                         
  10   1 -27          9.84         10.21         4.57 o                         
  11   1 -27         63.87         67.44         7.66 o                         
  12   1 -27         85.37         88.22         8.30 o                         
  13   1 -27        223.27        215.98         8.81 o                         
  14   1 -27         22.82         28.48         3.33 o                         
  15   1 -27        157.30        144.61         7.34 o                         
  16   1 -27        206.19        227.28        11.85 o                         
   1   2 -27        835.08        741.85        13.63 o                         
   2   2 -27       1052.36       1114.87        17.84 o                         
   3   2 -27        102.22        131.27         5.56 o                         
   4   2 -27        372.34        386.94        10.37 o                         
   5   2 -27         70.99        125.89         6.47 o                         
   6   2 -27       3873.65       3860.00        83.12 o                         
   7   2 -27        649.28        673.17        30.17 o                         
   8   2 -27       1086.17       1142.85        24.26 o                         
   9   2 -27        234.19        254.44        10.20 o                         
  10   2 -27        124.59         95.06         8.35 o                         
  11   2 -27        814.90        843.26        35.44 o                         
  12   2 -27         48.57         38.57         5.76 o                         
  13   2 -27         84.17        105.43         5.40 o                         
  14   2 -27        528.51        511.84        11.65 o                         
  15   2 -27         21.71         22.09         2.81 o                         
  16   2 -27         45.67         42.37         5.89 o                         
   0   3 -27        151.21        143.82         9.94 o                         
   1   3 -27        655.61        645.17        15.69 o                         
   2   3 -27        898.81        942.78        17.91 o                         
   3   3 -27        222.91        220.22         8.62 o                         
   4   3 -27        155.51        160.44         9.47 o                         
   5   3 -27       1512.46       1321.58        23.85 o                         
   6   3 -27        401.31        435.99        15.65 o                         
   7   3 -27       1749.39       1709.27        38.51 o                         
   8   3 -27        729.07        683.53        17.96 o                         
   9   3 -27        135.92        125.32         6.72 o                         
  10   3 -27        101.62         78.82         7.71 o                         
  11   3 -27        802.72        852.40        21.20 o                         
  12   3 -27        243.14        213.43         9.25 o                         
  13   3 -27        401.94        418.33        11.48 o                         
  14   3 -27         78.18         67.58         4.38 o                         
  15   3 -27         73.74         61.94         5.69 o                         
   1   4 -27       1057.56        979.60        32.27 o                         
   2   4 -27        304.01        329.78        28.62 o                         
   3   4 -27        170.93        174.92         9.47 o                         
   4   4 -27        926.73        945.96        22.71 o                         
   5   4 -27       1215.46       1274.55        29.65 o                         
   6   4 -27        325.20        340.00        11.01 o                         
   7   4 -27         12.95         14.40         4.05 o                         
   8   4 -27         30.96         30.46         5.89 o                         
   9   4 -27        226.75        227.71        19.73 o                         
  10   4 -27         52.70         55.25         9.25 o                         
  11   4 -27        245.76        216.63        12.59 o                         
  13   4 -27        315.96        343.83         9.73 o                         
  14   4 -27         27.42         18.89         6.75 o                         
   0   5 -27        770.08        710.79        34.68 o                         
   1   5 -27        452.08        448.82        16.97 o                         
   2   5 -27        789.87        828.38        23.60 o                         
   3   5 -27         28.07         20.99         4.10 o                         
   4   5 -27        688.51        723.66        18.41 o                         
   5   5 -27        401.99        419.09        13.81 o                         
   6   5 -27         72.39        101.57        10.74 o                         
   7   5 -27        175.18        186.91         9.07 o                         
   8   5 -27         13.85          8.07         3.54 o                         
   9   5 -27         95.31         96.37         8.05 o                         
  10   5 -27         79.68         61.05         5.39 o                         
  11   5 -27         67.36         53.39         9.15 o                         
   1   6 -27        510.22        451.26        26.40 o                         
   3   6 -27        296.68        268.15        16.06 o                         
   4   6 -27          1.58          3.20         3.56 o                         
   5   6 -27        573.75        538.73        16.12 o                         
   6   6 -27        342.79        352.65        18.10 o                         
   7   6 -27        294.63        294.65        26.77 o                         
   8   6 -27         22.36         20.67         5.04 o                         
   9   6 -27        123.23        121.32         9.48 o                         
   0   7 -27        495.40        467.73        23.61 o                         
   1   7 -27        171.31        179.69         8.87 o                         
   2   7 -27         88.61        110.92         8.35 o                         
   3   7 -27         90.77        107.03        10.57 o                         
   4   7 -27         77.71         82.06         6.32 o                         
   5   7 -27         17.66         18.15         4.27 o                         
   6   7 -27        192.40        214.05        14.14 o                         
   7   7 -27        209.13        248.47        13.91 o                         
   1   8 -27         60.56         73.84         7.78 o                         
   2   8 -27        367.04        388.16        19.10 o                         
   3   8 -27         59.32         65.21         7.58 o                         
   0   0 -26        275.10        321.02        29.01 o                         
   2   0 -26       2720.44       2841.90        83.31 o                         
   4   0 -26       5712.36       5399.20       354.85 o                         
   6   0 -26      12015.01      12747.83       265.07 o                         
   8   0 -26       6681.90       6964.83       202.58 o                         
  10   0 -26          4.57          8.08         6.62 o                         
  12   0 -26        895.45        857.10        43.78 o                         
  14   0 -26        409.17        400.81        17.34 o                         
  16   0 -26        126.59        143.46        19.53 o                         
   1   1 -26        581.37        556.87        12.27 o                         
   2   1 -26       1368.15       1422.30        28.85 o                         
   3   1 -26       2099.07       2027.14        30.49 o                         
   4   1 -26         34.75         33.82         4.52 o                         
   5   1 -26       2081.04       1964.11        32.79 o                         
   6   1 -26        321.05        318.03         7.57 o                         
   7   1 -26        394.03        394.61         8.65 o                         
   8   1 -26         67.37         40.11         6.65 o                         
   9   1 -26        862.88        923.68        23.65 o                         
  10   1 -26        121.97        126.91         8.29 o                         
  11   1 -26        734.63        780.45        19.95 o                         
  12   1 -26       2127.42       2088.73        67.49 o                         
  13   1 -26         38.18         75.83         7.59 o                         
  14   1 -26         20.88         10.76         3.22 o                         
  15   1 -26         14.34         24.37         3.15 o                         
  16   1 -26         75.00         72.35         5.23 o                         
  17   1 -26         70.48         78.41         9.43 o                         
   0   2 -26        159.92        156.15         7.46 o                         
   1   2 -26        204.96        246.46        10.02 o                         
   2   2 -26        658.90        683.96        13.68 o                         
   3   2 -26        551.44        580.75        10.89 o                         
   4   2 -26        574.32        549.59        11.45 o                         
   5   2 -26       1182.74       1134.70        19.24 o                         
   6   2 -26        108.25        143.57         5.94 o                         
   7   2 -26       1372.55       1361.70        30.18 o                         
   8   2 -26         96.99        101.03        11.82 o                         
   9   2 -26         71.18         88.52         7.22 o                         
  10   2 -26        200.69        215.38         8.13 o                         
  11   2 -26        192.51        191.46         8.37 o                         
  12   2 -26        286.06        255.54         9.32 o                         
  13   2 -26        247.11        244.37         7.44 o                         
  14   2 -26         33.08         25.00         3.41 o                         
  15   2 -26         76.56         82.47         4.62 o                         
  16   2 -26        223.41        186.15         7.23 o                         
   1   3 -26        898.11        797.66        15.61 o                         
   2   3 -26        245.64        241.01         7.88 o                         
   3   3 -26        175.99        144.66         6.35 o                         
   4   3 -26       1495.49       1608.93        26.16 o                         
   5   3 -26        513.36        570.82        12.61 o                         
   6   3 -26        285.11        270.39         7.34 o                         
   7   3 -26        873.14        982.68        27.66 o                         
   8   3 -26         83.01         76.66         6.10 o                         
   9   3 -26        197.02        196.23         8.20 o                         
  10   3 -26        197.07        179.62         8.62 o                         
  11   3 -26        426.31        484.18        13.30 o                         
  12   3 -26        193.77        169.08         9.39 o                         
  13   3 -26        248.13        258.37         8.44 o                         
  14   3 -26        116.13        120.47        12.63 o                         
  15   3 -26        342.51        385.13        10.05 o                         
  16   3 -26         92.29        119.34         9.96 o                         
   0   4 -26       1703.01       1904.60        81.07 o                         
   1   4 -26       1167.09       1037.82        34.06 o                         
   2   4 -26          7.39          6.17         3.74 o                         
   3   4 -26        164.48        135.19         8.85 o                         
   4   4 -26         13.00         15.29         6.44 o                         
   5   4 -26         20.84         23.53         4.20 o                         
   6   4 -26          4.35          1.95         4.14 o                         
   7   4 -26       1056.00       1074.15        25.60 o                         
   8   4 -26       1599.95       1594.52        35.65 o                         
   9   4 -26        565.06        550.20        19.38 o                         
  10   4 -26        392.26        405.40        13.34 o                         
  11   4 -26        382.51        400.86        13.26 o                         
  12   4 -26          3.27          3.02         4.19 o                         
  13   4 -26         86.62         96.62         7.26 o                         
  14   4 -26        154.73        139.30         7.52 o                         
  15   4 -26        111.93        130.44         6.95 o                         
   1   5 -26         26.59         23.82         4.61 o                         
   2   5 -26        643.00        594.29        15.88 o                         
   3   5 -26         24.34         20.93         3.90 o                         
   4   5 -26       1926.53       1908.89        37.71 o                         
   5   5 -26       1017.04        890.45        21.04 o                         
   6   5 -26         28.78         26.12         4.20 o                         
   7   5 -26        724.57        787.74        35.89 o                         
   8   5 -26         66.64         73.62         7.36 o                         
   9   5 -26        123.92        105.59         5.76 o                         
  10   5 -26         68.85         63.52         5.57 o                         
  11   5 -26        193.79        180.13        14.30 o                         
  12   5 -26        128.62        104.59        12.26 o                         
   0   6 -26         44.68         41.08         6.97 o                         
   1   6 -26        213.20        202.69        10.61 o                         
   2   6 -26        882.63        863.21        23.04 o                         
   3   6 -26        175.61        162.40         9.36 o                         
   4   6 -26        307.41        272.79        13.51 o                         
   5   6 -26        182.04        180.41        11.82 o                         
   6   6 -26        137.86        132.05         7.73 o                         
   7   6 -26        212.65        196.09         8.20 o                         
   8   6 -26        301.11        341.25        11.16 o                         
   9   6 -26        119.22         88.30        10.41 o                         
  10   6 -26        108.89        111.95        12.56 o                         
   1   7 -26        250.10        266.14        11.22 o                         
   2   7 -26         85.90         85.47        12.32 o                         
   3   7 -26         84.10         77.45         6.84 o                         
   4   7 -26         91.15        109.07         9.98 o                         
   5   7 -26         23.42         25.36         3.70 o                         
   6   7 -26          4.03          7.23         3.17 o                         
   7   7 -26         81.31        110.01         9.65 o                         
   8   7 -26         18.38         10.81         4.73 o                         
   0   8 -26        128.14        131.58         9.39 o                         
   1   8 -26         32.29         29.13         3.66 o                         
   2   8 -26          0.39         -1.87         4.56 o                         
   3   8 -26         36.18         27.81         4.77 o                         
   4   8 -26         52.12         64.91         7.82 o                         
   5   8 -26        132.56        117.10        10.50 o                         
   2   0 -25       9239.98       9491.46       198.51 o                         
   4   0 -25       1622.67       1648.99        52.26 o                         
   6   0 -25       4805.01       4714.37       213.03 o                         
   8   0 -25       1024.33        999.35        45.41 o                         
  10   0 -25         78.28         81.82        12.07 o                         
  14   0 -25        300.94        281.95        24.30 o                         
  16   0 -25         77.85         73.93        11.15 o                         
   0   1 -25         83.78         88.57         6.36 o                         
   1   1 -25        518.16        444.86         8.94 o                         
   2   1 -25        371.83        367.90         7.80 o                         
   3   1 -25        698.56        706.37        14.60 o                         
   4   1 -25        725.58        815.34        20.49 o                         
   5   1 -25       4196.06       4347.82        70.34 o                         
   6   1 -25        237.95        215.77         6.24 o                         
   7   1 -25       1801.29       1900.50        30.09 o                         
   8   1 -25        158.40        143.15         5.94 o                         
   9   1 -25       2799.60       3093.76        66.34 o                         
  10   1 -25        931.58       1006.42        24.28 o                         
  11   1 -25         43.45        109.20         7.95 o                         
  12   1 -25        516.79        479.74        14.16 o                         
  13   1 -25        172.41        166.46         8.09 o                         
  14   1 -25          4.92          7.93         3.84 o                         
  15   1 -25        178.09        179.50         7.18 o                         
  16   1 -25          8.86         10.26         2.81 o                         
  17   1 -25        187.47        200.60         5.85 o                         
   1   2 -25        800.45        810.55        23.50 o                         
   2   2 -25        182.68        176.23         5.93 o                         
   3   2 -25       1048.06       1078.02        21.19 o                         
   4   2 -25        514.98        510.87        11.30 o                         
   5   2 -25       3997.84       3989.98        69.82 o                         
   6   2 -25        427.66        408.08         9.11 o                         
   7   2 -25        570.16        587.62        11.61 o                         
   8   2 -25       1835.42       1809.83        41.27 o                         
   9   2 -25        403.40        392.80        18.03 o                         
  10   2 -25       1105.31       1123.71        26.83 o                         
  11   2 -25        758.46        761.79        19.63 o                         
  12   2 -25        487.80        510.29        14.19 o                         
  13   2 -25        262.53        290.66         8.65 o                         
  14   2 -25        113.90        106.32         5.86 o                         
  15   2 -25          1.05         -2.04         3.04 o                         
  16   2 -25        458.74        439.19        11.74 o                         
  17   2 -25        146.39        152.35         6.45 o                         
   0   3 -25         42.39         46.73         5.03 o                         
   1   3 -25        111.95        109.59         5.56 o                         
   2   3 -25        175.48        164.11         7.65 o                         
   3   3 -25        305.23        279.31         7.37 o                         
   4   3 -25        668.04        661.86        11.94 o                         
   5   3 -25       1419.58       1493.10        23.08 o                         
   6   3 -25        505.70        492.05        10.06 o                         
   7   3 -25        419.02        437.13        10.00 o                         
   8   3 -25        214.38        196.63        10.85 o                         
   9   3 -25        309.23        319.26         9.49 o                         
  10   3 -25       1586.49       1481.06        36.70 o                         
  11   3 -25         18.46         35.20         4.33 o                         
  12   3 -25        114.87        123.75         8.07 o                         
  13   3 -25        817.32        879.56        30.23 o                         
  14   3 -25        780.74        771.54        22.31 o                         
  15   3 -25         27.06         41.22         3.51 o                         
  16   3 -25        170.29        173.77         9.46 o                         
   1   4 -25        314.69        300.40         8.44 o                         
   2   4 -25        578.80        611.93        12.80 o                         
   3   4 -25        116.02        116.65         6.64 o                         
   4   4 -25         18.48          5.18         3.69 o                         
   5   4 -25        224.32        199.20         9.05 o                         
   6   4 -25        339.17        346.85        11.22 o                         
   7   4 -25        706.42        685.73        17.96 o                         
   8   4 -25        227.91        215.72         8.68 o                         
   9   4 -25        278.86        268.32         9.30 o                         
  10   4 -25         88.39        107.97        10.29 o                         
  11   4 -25        157.83        165.54         7.94 o                         
  12   4 -25        473.92        474.96        14.66 o                         
  13   4 -25        508.19        508.68        17.91 o                         
  14   4 -25         52.39         49.21         7.79 o                         
  15   4 -25        154.22        181.64        12.59 o                         
   0   5 -25        252.86        240.30        24.94 o                         
   1   5 -25        218.27        204.93         8.45 o                         
   2   5 -25        301.96        322.53        10.59 o                         
   3   5 -25        481.80        439.60        11.42 o                         
   4   5 -25         28.25         30.17         4.01 o                         
   5   5 -25       1196.11       1114.46        26.89 o                         
   6   5 -25        489.36        526.09        12.67 o                         
   7   5 -25        923.35        851.19        18.67 o                         
   8   5 -25         29.00         26.99         9.19 o                         
   9   5 -25        332.23        352.53        10.35 o                         
  10   5 -25        101.88         98.88         9.81 o                         
  11   5 -25        207.68        201.08         9.35 o                         
  12   5 -25          1.95         -4.77         9.43 o                         
  13   5 -25         53.70         53.79         5.35 o                         
   1   6 -25        310.23        321.21        13.39 o                         
   2   6 -25       1077.68       1127.71        35.94 o                         
   3   6 -25        176.71        156.84         9.16 o                         
   4   6 -25         75.74         79.78         6.29 o                         
   5   6 -25          9.56          6.93         3.14 o                         
   6   6 -25         86.44         90.20         7.80 o                         
   7   6 -25         27.43         32.74         4.06 o                         
   8   6 -25        309.79        319.02        16.41 o                         
   9   6 -25        254.70        243.91         8.86 o                         
  10   6 -25         89.77         88.56         8.31 o                         
   0   7 -25        238.45        236.25        14.20 o                         
   1   7 -25         95.24        100.31         7.62 o                         
   2   7 -25        572.51        586.16        30.25 o                         
   3   7 -25        159.72        172.64        13.49 o                         
   4   7 -25         33.61         34.93         4.23 o                         
   5   7 -25         65.33         69.61         6.08 o                         
   6   7 -25        179.38        199.35        18.61 o                         
   7   7 -25        101.98        126.81         8.35 o                         
   8   7 -25         94.10         92.41         6.29 o                         
   9   7 -25         64.25         83.60        11.12 o                         
   1   8 -25        166.51        140.05         7.37 o                         
   2   8 -25        311.60        302.20        11.13 o                         
   3   8 -25        105.21         95.03         8.49 o                         
   4   8 -25         49.77         55.47         8.21 o                         
   5   8 -25          2.75          7.46         4.12 o                         
   6   8 -25         42.68         46.41         6.95 o                         
   0   0 -24       2604.90       2826.46        85.92 o                         
   2   0 -24        950.49       1012.71        23.67 o                         
   4   0 -24        531.61        613.18        15.91 o                         
   6   0 -24       3780.87       3930.35        74.90 o                         
   8   0 -24       9611.51      10125.48       211.31 o                         
  10   0 -24        186.41        197.57        12.16 o                         
  12   0 -24       3925.51       3894.94       118.65 o                         
  14   0 -24        637.02        637.91        31.62 o                         
  16   0 -24       1124.05       1024.14        68.32 o                         
   1   1 -24        207.05        204.67         5.58 o                         
   2   1 -24         28.10         43.67         2.90 o                         
   3   1 -24       2034.60       2035.04        31.34 o                         
   4   1 -24       2041.81       2271.68        37.33 o                         
   5   1 -24        396.37        385.86        12.62 o                         
   6   1 -24        558.74        575.17        12.95 o                         
   7   1 -24       1117.89       1057.93        19.09 o                         
   8   1 -24       1620.41       1610.08        25.77 o                         
   9   1 -24       1406.38       1302.60        28.07 o                         
  10   1 -24        602.72        514.47        17.00 o                         
  11   1 -24       2085.22       2114.20        46.99 o                         
  12   1 -24        889.28        909.09        22.48 o                         
  13   1 -24       1106.77       1186.65        49.35 o                         
  14   1 -24         17.93          6.06         4.41 o                         
  15   1 -24        700.34        774.09        18.73 o                         
  16   1 -24        218.70        209.42        12.79 o                         
  17   1 -24        387.78        380.37         8.38 o                         
   0   2 -24       1733.37       1696.56        37.47 o                         
   1   2 -24        891.59        891.61        16.02 o                         
   2   2 -24       1862.20       1902.00        31.57 o                         
   3   2 -24        534.19        506.29        11.44 o                         
   4   2 -24        128.25        136.19         6.43 o                         
   5   2 -24       1468.72       1330.99        23.07 o                         
   6   2 -24       2155.80       2116.81        31.38 o                         
   7   2 -24        306.45        308.76         7.09 o                         
   8   2 -24        442.68        405.98         8.76 o                         
   9   2 -24        783.51        755.63        16.76 o                         
  10   2 -24        483.08        437.12        13.32 o                         
  11   2 -24       3128.92       3239.50        69.58 o                         
  12   2 -24        526.87        532.55        15.00 o                         
  13   2 -24        112.37        109.21         8.16 o                         
  14   2 -24         62.52         70.80         4.95 o                         
  15   2 -24          0.99         10.19         3.34 o                         
  16   2 -24        121.90        122.00         7.87 o                         
  17   2 -24        179.98        172.63         6.14 o                         
   1   3 -24         93.65         94.04         5.64 o                         
   2   3 -24        545.93        560.10        12.30 o                         
   3   3 -24        698.70        669.94        14.15 o                         
   4   3 -24       1333.33       1362.40        22.33 o                         
   5   3 -24       1515.77       1405.34        21.88 o                         
   6   3 -24       2899.17       3030.41        44.04 o                         
   7   3 -24         76.90         82.92         4.64 o                         
   8   3 -24       3205.47       3135.24        51.04 o                         
   9   3 -24        810.81        808.10        16.34 o                         
  10   3 -24        216.01        168.43         5.76 o                         
  11   3 -24        636.72        579.92        18.67 o                         
  12   3 -24        245.20        203.23        10.76 o                         
  13   3 -24         97.67         89.93         5.27 o                         
  14   3 -24        131.83        101.91         7.72 o                         
  15   3 -24         76.20         89.50         5.28 o                         
  16   3 -24        250.88        222.88        12.06 o                         
   0   4 -24        479.21        506.98        14.88 o                         
   1   4 -24        206.97        209.14         8.32 o                         
   2   4 -24         32.69         30.01         3.52 o                         
   3   4 -24        916.72        899.06        16.82 o                         
   4   4 -24        408.98        402.21         8.86 o                         
   5   4 -24        509.84        458.07        11.81 o                         
   6   4 -24        142.55        153.55         5.58 o                         
   7   4 -24        103.52        107.36         7.69 o                         
   8   4 -24       1381.49       1430.66        32.54 o                         
   9   4 -24        470.24        459.80        11.51 o                         
  10   4 -24        439.02        434.95        10.99 o                         
  11   4 -24        130.51        144.84         7.68 o                         
  12   4 -24         52.78         41.41         4.10 o                         
  13   4 -24        149.39        138.51         6.35 o                         
  14   4 -24         14.72         11.98         2.45 o                         
  15   4 -24        186.37        214.49         8.50 o                         
  16   4 -24         84.85         80.06        14.87 o                         
   1   5 -24         58.85         62.98         5.88 o                         
   2   5 -24         72.81         80.04         8.66 o                         
   3   5 -24        137.72        125.61         7.86 o                         
   4   5 -24        924.22        938.86        20.46 o                         
   5   5 -24        700.46        654.39        15.13 o                         
   6   5 -24        701.91        712.51        18.21 o                         
   7   5 -24       1267.83       1256.85        26.10 o                         
   8   5 -24        682.70        645.30        14.89 o                         
   9   5 -24         17.80         21.69         3.63 o                         
  10   5 -24       1248.06       1121.47        26.13 o                         
  11   5 -24        343.25        377.03        14.62 o                         
  12   5 -24        304.85        276.59         9.52 o                         
  14   5 -24         16.61         13.46         4.17 o                         
   0   6 -24        626.88        623.39        22.33 o                         
   1   6 -24        471.97        422.69        13.50 o                         
   2   6 -24        165.73        170.80         7.32 o                         
   3   6 -24        175.07        168.84         7.45 o                         
   4   6 -24        114.18        122.42         8.19 o                         
   5   6 -24         32.20         36.81         7.14 o                         
   6   6 -24        142.26        142.00         6.66 o                         
   7   6 -24         26.00         15.87         4.17 o                         
   8   6 -24        667.47        655.33        15.95 o                         
   9   6 -24         91.08         82.92         6.16 o                         
  10   6 -24        537.11        571.15        27.69 o                         
  11   6 -24        540.47        537.72        28.02 o                         
   1   7 -24        174.91        177.48         7.69 o                         
   2   7 -24         77.18         72.98         5.58 o                         
   3   7 -24        637.36        593.03        16.88 o                         
   4   7 -24        126.75        122.75         5.94 o                         
   5   7 -24        182.04        172.91         7.97 o                         
   6   7 -24         57.58         63.68         4.80 o                         
   7   7 -24        307.93        316.45        17.68 o                         
   8   7 -24         62.40         55.00         9.25 o                         
   9   7 -24         33.75         30.08         4.12 o                         
  10   7 -24          2.37          3.65         5.70 o                         
   0   8 -24       1006.61       1107.28        48.37 o                         
   1   8 -24        262.89        260.72        13.85 o                         
   2   8 -24          1.40         -1.28         3.92 o                         
   3   8 -24        237.75        227.56        32.64 o                         
   4   8 -24         11.00          9.49         3.49 o                         
   5   8 -24         62.45         51.29         5.41 o                         
   6   8 -24         28.15         29.95         7.65 o                         
   7   8 -24        332.84        376.54        19.66 o                         
   2   0 -23       1721.95       1870.55        40.97 o                         
   4   0 -23       2094.86       2163.27        47.07 o                         
   6   0 -23       1449.87       1418.88        37.11 o                         
   8   0 -23        486.58        533.48        16.35 o                         
  10   0 -23       3911.42       3840.29       112.41 o                         
  12   0 -23       2616.12       2590.55       226.27 o                         
  14   0 -23         82.55         85.59         9.56 o                         
  16   0 -23        735.67        728.48        24.25 o                         
  18   0 -23        103.92        113.90        10.24 o                         
   0   1 -23       1551.56       1554.72        34.45 o                         
   1   1 -23        570.72        524.36         9.62 o                         
   2   1 -23       1117.16       1073.61        17.46 o                         
   3   1 -23       2446.08       2401.65        39.31 o                         
   4   1 -23        655.40        598.46        11.76 o                         
   5   1 -23        145.56        174.45         5.80 o                         
   6   1 -23        517.65        506.63        13.92 o                         
   7   1 -23         17.02        118.93         6.90 o                         
   8   1 -23       1178.53       1203.08        22.80 o                         
   9   1 -23        176.41        239.20         7.53 o                         
  10   1 -23        229.78        239.87        11.92 o                         
  11   1 -23       3947.64       4210.19        91.90 o                         
  12   1 -23        207.73        198.16         9.35 o                         
  13   1 -23       1133.07       1144.87        27.19 o                         
  14   1 -23        435.30        405.05        12.17 o                         
  15   1 -23         88.52         86.09         6.05 o                         
  16   1 -23         68.07         65.43         5.37 o                         
  17   1 -23         30.25         43.85         3.45 o                         
  18   1 -23         27.62         33.09         4.77 o                         
   1   2 -23          7.41         11.96         2.97 o                         
   2   2 -23         71.03         69.31         4.14 o                         
   3   2 -23        279.36        299.40        19.74 o                         
   4   2 -23         11.62         14.40         2.63 o                         
   5   2 -23       1544.94       1597.40        29.79 o                         
   6   2 -23        140.00        157.23         5.52 o                         
   7   2 -23        214.16        400.85        10.60 o                         
   8   2 -23       5299.22       5396.33        72.39 o                         
   9   2 -23       1381.45       1412.16        24.98 o                         
  10   2 -23        116.43        124.44         6.62 o                         
  11   2 -23        570.56        608.53        16.74 o                         
  12   2 -23        203.27        210.16         9.05 o                         
  13   2 -23        662.16        655.11        20.18 o                         
  14   2 -23        219.62        195.12         8.20 o                         
  15   2 -23        114.78        101.34         5.35 o                         
  16   2 -23        564.62        530.81        13.01 o                         
  17   2 -23         94.56         94.96         4.67 o                         
   0   3 -23       5265.91       5446.45       131.84 o                         
   1   3 -23        244.77        242.41         9.18 o                         
   2   3 -23         61.43         57.55         4.95 o                         
   3   3 -23       1053.75        977.62        25.96 o                         
   4   3 -23         76.78         94.68         4.84 o                         
   5   3 -23        599.75        588.12        14.52 o                         
   6   3 -23        519.53        527.04         9.90 o                         
   7   3 -23         49.17         51.50         3.48 o                         
   8   3 -23         50.57         31.75         5.61 o                         
   9   3 -23        833.15        759.41        23.02 o                         
  10   3 -23         16.27         32.50         3.16 o                         
  11   3 -23        753.09        744.03        15.35 o                         
  12   3 -23       1494.50       1344.98        41.43 o                         
  13   3 -23          2.26          5.67         2.90 o                         
  14   3 -23        187.54        189.32        10.50 o                         
  15   3 -23         61.72         78.61         6.11 o                         
  16   3 -23        317.53        289.42         8.68 o                         
  17   3 -23          0.01          4.69         2.26 o                         
   1   4 -23       1196.39       1118.82        20.25 o                         
   2   4 -23         28.70         19.25         2.99 o                         
   3   4 -23       1874.72       1769.85        28.44 o                         
   4   4 -23        205.18        199.37         6.31 o                         
   5   4 -23        393.47        322.66         7.79 o                         
   6   4 -23         12.14          7.01         3.12 o                         
   7   4 -23       1368.95       1333.84        22.35 o                         
   8   4 -23       1028.61       1004.34        24.00 o                         
   9   4 -23         16.29         32.59         3.55 o                         
  10   4 -23        336.33        297.87         8.64 o                         
  11   4 -23        471.76        450.20        23.73 o                         
  12   4 -23        302.79        316.19        10.57 o                         
  13   4 -23         16.55         19.52         3.52 o                         
  14   4 -23        228.36        179.56         6.37 o                         
  15   4 -23         80.90         75.30         7.28 o                         
  16   4 -23         73.80         73.62         5.52 o                         
   0   5 -23        312.63        280.91        16.80 o                         
   1   5 -23         22.66         20.60         5.43 o                         
   2   5 -23        178.71        187.52         7.42 o                         
   3   5 -23         34.72         39.14         3.68 o                         
   4   5 -23        305.22        319.03        13.23 o                         
   5   5 -23         25.79         25.93         3.97 o                         
   6   5 -23         68.66         82.28         5.53 o                         
   7   5 -23        404.42        426.65        12.40 o                         
   8   5 -23          8.41         10.52         4.67 o                         
   9   5 -23         43.70         50.16         4.55 o                         
  10   5 -23        304.44        268.82        15.03 o                         
  11   5 -23        144.04        151.45         5.18 o                         
  12   5 -23        910.92        788.29        22.34 o                         
  13   5 -23         21.24         23.44         3.63 o                         
   1   6 -23        549.56        499.38        13.55 o                         
   2   6 -23          2.30          9.62         4.00 o                         
   3   6 -23         31.25         32.75         4.69 o                         
   4   6 -23         68.54         88.94         6.38 o                         
   5   6 -23        219.03        197.86         7.59 o                         
   6   6 -23         46.62         43.67         6.31 o                         
   7   6 -23          4.72          2.43         3.47 o                         
   8   6 -23        123.82         91.58         5.77 o                         
   9   6 -23        116.72        150.05         8.54 o                         
  10   6 -23        115.44         94.72         5.06 o                         
  11   6 -23        480.97        471.51        20.37 o                         
  12   6 -23         53.99         55.23         8.49 o                         
   1   7 -23        150.77        127.75        16.21 o                         
   2   7 -23        164.96        174.29         9.41 o                         
   3   7 -23        200.76        209.97         7.69 o                         
   4   7 -23        131.54        120.13         6.18 o                         
   5   7 -23        113.25        114.06         6.58 o                         
   6   7 -23         84.10         94.90         5.68 o                         
   7   7 -23        320.00        283.58        14.57 o                         
   8   7 -23         52.32         50.89        14.98 o                         
   9   7 -23        137.04        109.55         9.09 o                         
  10   7 -23         17.03         14.12         5.39 o                         
  11   7 -23          5.33         10.93         5.44 o                         
   1   8 -23        292.95        297.19        16.58 o                         
   2   8 -23         11.92         17.86         5.17 o                         
   3   8 -23         25.50         27.56         3.79 o                         
   4   8 -23         28.88         34.34         6.53 o                         
   5   8 -23         17.59         32.11         4.81 o                         
   6   8 -23        322.22        321.08        18.56 o                         
   7   8 -23        288.19        295.87        11.75 o                         
   0   0 -22       4621.85       5901.28       289.64 o                         
   2   0 -22       9786.26      10882.74       225.83 o                         
   4   0 -22       1836.81       1758.70        38.04 o                         
   6   0 -22        494.96        594.15        15.29 o                         
   8   0 -22       2182.58       2155.19        56.10 o                         
  10   0 -22        165.85        219.36         9.95 o                         
  12   0 -22       4199.19       4072.90       121.59 o                         
  14   0 -22         38.33         34.25        11.42 o                         
  16   0 -22        534.76        560.86        38.26 o                         
  18   0 -22         40.28         59.15         6.80 o                         
   1   1 -22        814.15        778.91        13.08 o                         
   2   1 -22       1487.59       1518.49        23.58 o                         
   3   1 -22        318.94        288.58         6.39 o                         
   4   1 -22        378.36        401.05         8.60 o                         
   5   1 -22       1495.07       1637.80        27.58 o                         
   6   1 -22       6188.40       6359.23        95.56 o                         
   7   1 -22        199.48        172.05         8.33 o                         
   8   1 -22       1847.08       1893.09        31.51 o                         
   9   1 -22       2772.00       2768.04        45.46 o                         
  10   1 -22        746.94        739.72        15.04 o                         
  11   1 -22        124.52        159.59         6.93 o                         
  12   1 -22        545.03        507.96        14.97 o                         
  13   1 -22         15.23         13.92         4.38 o                         
  14   1 -22         69.90         66.19        11.52 o                         
  15   1 -22        395.21        406.87        12.26 o                         
  16   1 -22         56.03         53.96         5.12 o                         
  17   1 -22        340.25        314.28        17.98 o                         
  18   1 -22         13.49          9.61         2.14 o                         
   0   2 -22       1748.85       1786.26        39.23 o                         
   1   2 -22        998.41        958.36        18.07 o                         
   2   2 -22        494.04        557.29        11.56 o                         
   3   2 -22       1403.34       1281.00        23.31 o                         
   4   2 -22         44.53         36.21         3.13 o                         
   5   2 -22        364.89        336.69         8.28 o                         
   6   2 -22        233.05        276.94         7.01 o                         
   7   2 -22       1728.20       1633.09        26.27 o                         
   8   2 -22        574.20        553.19        10.55 o                         
   9   2 -22         10.02         20.98         3.56 o                         
  10   2 -22       1032.00       1017.28        41.67 o                         
  11   2 -22        342.94        383.27        12.59 o                         
  12   2 -22        127.39        130.37         7.71 o                         
  13   2 -22        532.29        559.90        15.57 o                         
  14   2 -22         60.65         57.03         8.08 o                         
  15   2 -22        309.92        331.43        10.21 o                         
  16   2 -22        475.10        468.09        17.52 o                         
  17   2 -22         22.29         30.63         2.69 o                         
  18   2 -22         43.72         35.34         4.76 o                         
   1   3 -22        527.24        511.51        11.32 o                         
   2   3 -22        671.46        626.35        14.17 o                         
   3   3 -22        871.47        800.96        14.86 o                         
   4   3 -22        128.83        109.70         4.56 o                         
   5   3 -22        549.54        542.57        10.82 o                         
   6   3 -22        254.55        267.45        10.01 o                         
   7   3 -22        242.25        232.60         6.17 o                         
   8   3 -22        917.33        885.51        14.05 o                         
   9   3 -22       1672.54       1683.04        37.58 o                         
  10   3 -22        770.74        718.58        23.74 o                         
  11   3 -22        532.44        595.04        12.92 o                         
  12   3 -22        432.77        409.68        12.47 o                         
  13   3 -22         75.48         69.66         6.78 o                         
  14   3 -22       1042.54        893.17        19.04 o                         
  15   3 -22        163.01        158.03         8.11 o                         
  16   3 -22         91.69         79.61         4.38 o                         
  17   3 -22        120.35        104.22         6.73 o                         
   0   4 -22       2444.86       2596.22        56.96 o                         
   1   4 -22        800.36        747.49        13.91 o                         
   2   4 -22        924.38        948.87        16.56 o                         
   3   4 -22        621.44        616.55        13.34 o                         
   4   4 -22        108.91        121.11         5.04 o                         
   5   4 -22        755.23        704.51        12.52 o                         
   6   4 -22        148.83        173.59         6.30 o                         
   7   4 -22        945.62        787.32        14.98 o                         
   8   4 -22        267.29        264.05         8.99 o                         
   9   4 -22        540.11        503.27        11.10 o                         
  10   4 -22        531.20        474.00        11.64 o                         
  11   4 -22        696.02        681.45        17.17 o                         
  12   4 -22        618.57        651.38        14.95 o                         
  13   4 -22        178.04        197.92         7.50 o                         
  14   4 -22        140.23        106.39         9.44 o                         
  15   4 -22        232.10        209.48         7.39 o                         
  16   4 -22        136.03        131.24         6.69 o                         
   1   5 -22        115.28         99.60         4.77 o                         
   2   5 -22          0.99         -0.03         2.72 o                         
   3   5 -22        170.03        183.23         6.90 o                         
   4   5 -22        121.55        107.74         9.24 o                         
   5   5 -22        800.78        779.64        17.25 o                         
   6   5 -22       2315.05       2356.29        46.38 o                         
   7   5 -22        323.10        295.40         8.85 o                         
   8   5 -22        111.60         91.53         5.17 o                         
   9   5 -22        242.62        240.96         7.92 o                         
  10   5 -22        960.90        873.77        18.70 o                         
  11   5 -22         72.94         73.71         4.32 o                         
  12   5 -22        242.58        247.30         9.60 o                         
  13   5 -22         16.75         21.34         3.22 o                         
  14   5 -22          1.85         11.12         3.61 o                         
  15   5 -22        255.21        226.18         9.33 o                         
   0   6 -22        946.21        880.50        42.61 o                         
   1   6 -22         90.65         83.00         6.33 o                         
   2   6 -22         95.69        102.78         6.49 o                         
   3   6 -22        102.08        118.22        10.41 o                         
   4   6 -22        213.32        210.21         8.29 o                         
   5   6 -22        202.49        179.34         7.67 o                         
   6   6 -22        406.11        380.68        12.04 o                         
   7   6 -22         86.41         64.95         4.72 o                         
   8   6 -22        295.82        270.40         8.92 o                         
   9   6 -22        148.11        155.83         7.27 o                         
  10   6 -22        189.25        173.45         8.05 o                         
  11   6 -22        650.02        671.87        18.81 o                         
  12   6 -22         37.27         37.56         6.62 o                         
  13   6 -22         51.54         66.07         6.99 o                         
   1   7 -22         11.22         20.84         4.80 o                         
   2   7 -22         43.70         34.36         4.63 o                         
   3   7 -22         86.23         89.86         5.83 o                         
   4   7 -22        456.62        475.66        14.59 o                         
   5   7 -22        385.11        376.37        11.34 o                         
   6   7 -22        463.91        444.87        17.65 o                         
   7   7 -22        284.88        267.39        15.70 o                         
   8   7 -22         70.73         52.25         6.06 o                         
   9   7 -22        500.78        490.62        36.41 o                         
  10   7 -22         91.57         75.24         4.43 o                         
  11   7 -22         62.13         70.41         9.20 o                         
   0   8 -22         12.23          7.63         5.41 o                         
   1   8 -22         61.31         53.47         7.02 o                         
   2   8 -22         94.13         89.72         7.46 o                         
   3   8 -22         87.92         75.34         5.02 o                         
   4   8 -22          2.40         10.43         4.35 o                         
   5   8 -22        130.71        114.11         6.50 o                         
   6   8 -22          3.65         -0.16         8.91 o                         
   7   8 -22         10.41          8.42         3.95 o                         
   8   8 -22         26.37         39.19         4.40 o                         
   1   9 -22         48.59         43.20         8.05 o                         
   2   0 -21       1485.14       1467.62        64.62 o                         
   4   0 -21        110.97        194.99         6.97 o                         
   6   0 -21       1211.13       1139.57        26.28 o                         
   8   0 -21       6639.74       6836.35       204.11 o                         
  10   0 -21         42.03         28.63         4.59 o                         
  12   0 -21        164.33        206.75        17.96 o                         
  14   0 -21        616.93        614.58        34.64 o                         
  16   0 -21        854.85        815.68        27.63 o                         
  18   0 -21         94.67         86.44         6.01 o                         
   0   1 -21        706.01        724.77        17.41 o                         
   1   1 -21        270.14        241.38         7.05 o                         
   2   1 -21        612.14        648.98        15.88 o                         
   3   1 -21        209.40        224.42         6.24 o                         
   4   1 -21       2865.36       2939.28        47.73 o                         
   5   1 -21       1308.53       1174.86        20.55 o                         
   6   1 -21        170.66        139.29         5.19 o                         
   7   1 -21        352.80        419.67        11.99 o                         
   8   1 -21       1043.08        972.39        19.15 o                         
   9   1 -21       1301.32       1248.20        25.63 o                         
  10   1 -21       1341.30       1326.66        23.41 o                         
  11   1 -21       1151.88       1142.58        26.98 o                         
  12   1 -21        371.05        396.00        15.38 o                         
  13   1 -21        500.59        505.95        14.50 o                         
  14   1 -21        289.70        304.38        10.75 o                         
  15   1 -21       1668.17       1659.35        51.92 o                         
  16   1 -21        362.01        336.25        10.31 o                         
  17   1 -21        295.53        269.32        13.40 o                         
  18   1 -21         26.33         22.15         3.07 o                         
   1   2 -21       1027.57        992.88        20.80 o                         
   2   2 -21        516.07        489.55         9.73 o                         
   3   2 -21        954.75        860.37        15.55 o                         
   4   2 -21         76.97         90.84         4.26 o                         
   5   2 -21         27.99         27.77         3.91 o                         
   6   2 -21        541.76        540.12        10.97 o                         
   7   2 -21        601.02        543.22        12.68 o                         
   8   2 -21         16.90         14.83         2.50 o                         
   9   2 -21        562.97        505.28         9.20 o                         
  10   2 -21       1376.64       1359.07        22.06 o                         
  11   2 -21       2557.08       2455.99        43.92 o                         
  12   2 -21         42.99         28.31         4.48 o                         
  13   2 -21       1155.46       1125.78        27.00 o                         
  14   2 -21        229.17        243.39        14.09 o                         
  15   2 -21        155.54        163.76         7.24 o                         
  16   2 -21        115.61        112.07         7.49 o                         
  17   2 -21        177.19        179.96         5.91 o                         
  18   2 -21         83.02         74.51         5.01 o                         
   0   3 -21        502.97        512.79        13.59 o                         
   1   3 -21        187.36        187.52         5.48 o                         
   2   3 -21         27.34         18.69         2.56 o                         
   3   3 -21        322.05        335.45         8.05 o                         
   4   3 -21        166.87        207.63         6.06 o                         
   5   3 -21        699.34        685.84        12.27 o                         
   6   3 -21       2755.79       2882.70        50.08 o                         
   7   3 -21         39.34         35.69         2.49 o                         
   8   3 -21       1773.72       1856.50        26.53 o                         
   9   3 -21        745.13        791.98        12.69 o                         
  10   3 -21       2855.58       2752.94        43.41 o                         
  11   3 -21        505.94        507.00        11.63 o                         
  12   3 -21        697.79        695.47        14.47 o                         
  13   3 -21         40.54         52.39         4.99 o                         
  14   3 -21        120.28        115.80         5.74 o                         
  15   3 -21         97.36         96.59         5.88 o                         
  16   3 -21        112.29         89.01         6.21 o                         
  17   3 -21        177.11        180.06         6.25 o                         
   1   4 -21         98.64         89.97         5.55 o                         
   2   4 -21          5.02         12.14         3.38 o                         
   3   4 -21       1025.91       1020.03        20.25 o                         
   4   4 -21        820.15        856.98        15.98 o                         
   5   4 -21       2260.22       2309.90        36.46 o                         
   6   4 -21       1048.40       1025.33        16.55 o                         
   7   4 -21        986.19       1009.95        15.43 o                         
   8   4 -21        801.02        738.18        17.04 o                         
   9   4 -21        300.69        271.12        10.40 o                         
  10   4 -21        387.64        355.25        13.88 o                         
  11   4 -21        619.19        601.44        13.83 o                         
  12   4 -21        185.91        156.45        13.13 o                         
  13   4 -21         54.29         45.91         3.75 o                         
  14   4 -21         59.54         50.38         5.15 o                         
  15   4 -21         30.93         35.48         5.35 o                         
  16   4 -21         89.49         98.85         6.72 o                         
  17   4 -21        208.63        219.60         9.60 o                         
   0   5 -21         42.85         29.20         4.50 o                         
   1   5 -21        505.96        479.18         8.95 o                         
   2   5 -21        338.95        354.35         7.87 o                         
   3   5 -21       1766.84       1643.96        26.73 o                         
   4   5 -21       1514.67       1502.60        26.05 o                         
   5   5 -21       3227.01       3259.28        80.28 o                         
   6   5 -21        351.11        311.86        11.78 o                         
   7   5 -21       1817.08       1812.27        33.19 o                         
   8   5 -21        518.46        544.04        11.78 o                         
   9   5 -21        383.89        367.47         8.83 o                         
  10   5 -21         24.57         27.16         4.53 o                         
  11   5 -21        100.14        104.70         4.43 o                         
  12   5 -21        700.67        670.11        24.07 o                         
  13   5 -21         20.17         17.24         4.84 o                         
  14   5 -21        317.30        335.54        15.93 o                         
  15   5 -21        188.54        192.90         9.17 o                         
   1   6 -21          1.45          9.46         4.14 o                         
   2   6 -21        427.84        417.28        12.24 o                         
   3   6 -21        550.10        545.73        22.63 o                         
   4   6 -21         22.97         16.71         3.70 o                         
   5   6 -21         57.26         55.29         5.06 o                         
   6   6 -21        542.92        510.69        12.27 o                         
   7   6 -21        102.84         90.41         7.16 o                         
   8   6 -21         34.67         37.88         4.53 o                         
   9   6 -21        256.08        246.57         9.85 o                         
  10   6 -21         66.98         66.62         4.76 o                         
  11   6 -21         41.05         37.90         4.46 o                         
  12   6 -21        638.46        634.53        30.66 o                         
  13   6 -21          0.04          2.85         3.12 o                         
  14   6 -21        111.92        102.11         7.38 o                         
   0   7 -21        309.72        327.86        19.05 o                         
   1   7 -21        315.97        324.71         9.90 o                         
   2   7 -21        264.99        266.42         8.99 o                         
   3   7 -21        314.58        274.14        15.95 o                         
   4   7 -21        156.82        147.51         9.35 o                         
   5   7 -21        293.57        275.44         9.33 o                         
   6   7 -21        417.38        431.13        12.46 o                         
   7   7 -21         72.14         65.22         8.00 o                         
   8   7 -21        904.48        887.02        20.83 o                         
   9   7 -21        205.02        197.99         7.11 o                         
  10   7 -21          8.07          9.87         2.99 o                         
  11   7 -21         14.71         12.22         3.42 o                         
   1   8 -21         31.15         30.09         8.06 o                         
   2   8 -21        212.16        190.00        13.20 o                         
   3   8 -21         49.43         58.45         4.79 o                         
   4   8 -21         52.50         47.90         4.40 o                         
   5   8 -21         41.16         42.51         6.06 o                         
   6   8 -21         13.50         12.05         3.97 o                         
   7   8 -21         45.41         41.51         5.86 o                         
   8   8 -21         84.31         81.89         6.51 o                         
   9   8 -21        105.85        113.03        10.14 o                         
   1   9 -21        178.18        168.64        12.01 o                         
   2   9 -21         41.72         43.89         7.06 o                         
   3   9 -21         16.94         20.65         5.09 o                         
   4   9 -21         17.86         22.66         7.36 o                         
   5   9 -21         46.28         42.45         7.88 o                         
   0   0 -20      36508.93      45946.88      1866.58 o                         
   2   0 -20      13950.05      15870.58       501.47 o                         
   4   0 -20        101.16        127.72         5.87 o                         
   6   0 -20        118.37        122.36         9.36 o                         
   8   0 -20       2673.74       2458.29        62.94 o                         
  10   0 -20        175.07        162.64         9.71 o                         
  12   0 -20        607.62        581.92        33.05 o                         
  14   0 -20       6068.06       5809.14       168.48 o                         
  16   0 -20        237.71        276.93        22.39 o                         
  18   0 -20         47.07         46.66         5.09 o                         
   1   1 -20        898.76        798.40        16.81 o                         
   2   1 -20       2948.81       3139.48        54.36 o                         
   3   1 -20        743.39        780.36        13.94 o                         
   4   1 -20       3316.26       3311.25        62.98 o                         
   5   1 -20       3629.21       3715.61        59.59 o                         
   6   1 -20       5064.17       5202.43        82.99 o                         
   7   1 -20       2037.55       1990.85        31.53 o                         
   8   1 -20        161.32        171.80         5.12 o                         
   9   1 -20        238.75        202.99         6.52 o                         
  10   1 -20        397.86        369.62         9.03 o                         
  11   1 -20        887.70        865.30        17.16 o                         
  12   1 -20       1325.53       1348.46        43.74 o                         
  13   1 -20        234.76        234.69        12.54 o                         
  14   1 -20        291.97        324.78        11.01 o                         
  15   1 -20        862.41        870.28        21.20 o                         
  16   1 -20        111.25        115.06         6.87 o                         
  17   1 -20        738.24        766.12        18.38 o                         
  18   1 -20        362.83        335.95         7.91 o                         
  19   1 -20         18.53         16.85         5.23 o                         
   0   2 -20       1841.29       2070.81        54.01 o                         
   1   2 -20       1483.41       1458.54        35.35 o                         
   2   2 -20        286.52        241.52         8.45 o                         
   3   2 -20        470.29        388.42         8.04 o                         
   4   2 -20         20.22         18.48         2.52 o                         
   5   2 -20        439.36        457.41         9.34 o                         
   6   2 -20        355.27        390.48         8.51 o                         
   7   2 -20       1144.99       1152.73        18.05 o                         
   8   2 -20       1276.16       1204.55        25.79 o                         
   9   2 -20       2296.19       2272.92        35.07 o                         
  10   2 -20        372.50        350.97        10.20 o                         
  11   2 -20       1061.97       1033.57        25.46 o                         
  12   2 -20       1094.24        975.88        36.79 o                         
  13   2 -20        278.31        276.49        10.08 o                         
  14   2 -20        651.64        583.12        18.46 o                         
  15   2 -20        429.58        451.38        17.11 o                         
  16   2 -20        102.39         98.01         6.90 o                         
  17   2 -20         48.22         31.81         3.05 o                         
  18   2 -20        121.42        111.87         4.87 o                         
   1   3 -20        406.11        397.27         8.29 o                         
   2   3 -20       2686.62       2803.96        48.99 o                         
   3   3 -20        485.78        468.85        12.28 o                         
   4   3 -20         37.54         44.28         2.91 o                         
   5   3 -20         20.52         23.31         2.71 o                         
   6   3 -20        114.09         93.01         3.97 o                         
   7   3 -20        696.85        731.74        15.23 o                         
   8   3 -20       1338.84       1351.87        19.74 o                         
   9   3 -20        295.65        300.42         6.33 o                         
  10   3 -20        194.65        165.65         7.44 o                         
  11   3 -20       1416.13       1420.84        38.29 o                         
  12   3 -20         60.08         70.77         7.05 o                         
  13   3 -20        110.77        115.69         5.76 o                         
  14   3 -20         78.90         62.36         5.69 o                         
  15   3 -20        132.90        136.09         5.64 o                         
  16   3 -20        181.78        183.29         9.23 o                         
  17   3 -20        690.78        703.82        17.24 o                         
  18   3 -20         37.59         25.93         3.95 o                         
   0   4 -20        293.52        279.76        10.00 o                         
   1   4 -20        126.98        131.82         5.28 o                         
   2   4 -20        143.44        154.40         5.66 o                         
   3   4 -20         15.37         15.90         3.22 o                         
   4   4 -20       3367.40       3452.90        55.92 o                         
   5   4 -20        155.08        131.50         5.37 o                         
   6   4 -20        798.37        779.49        14.93 o                         
   7   4 -20          5.45         19.86         2.83 o                         
   8   4 -20        344.38        313.48         6.54 o                         
   9   4 -20       1169.46       1129.01        19.31 o                         
  10   4 -20        643.36        603.12        12.77 o                         
  11   4 -20        556.45        534.37        12.60 o                         
  12   4 -20         62.71         60.48         4.45 o                         
  13   4 -20        269.25        271.92         8.21 o                         
  14   4 -20        230.19        214.02         8.45 o                         
  15   4 -20        126.54        114.04         7.21 o                         
  16   4 -20         14.53         12.51         2.72 o                         
  17   4 -20        185.27        166.98        11.65 o                         
   1   5 -20        652.49        600.47        11.23 o                         
   2   5 -20       6111.02       6353.54        95.24 o                         
   3   5 -20        531.79        509.49        11.37 o                         
   4   5 -20       2501.94       2526.01        39.31 o                         
   5   5 -20        264.22        302.23         8.13 o                         
   6   5 -20       3835.45       3834.75        80.71 o                         
   7   5 -20        425.19        412.85        12.09 o                         
   8   5 -20        915.65        916.85        19.86 o                         
   9   5 -20        671.43        659.02        16.90 o                         
  10   5 -20        263.54        245.09         7.74 o                         
  11   5 -20        301.61        280.20        10.21 o                         
  12   5 -20        402.58        367.15        13.89 o                         
  13   5 -20         10.11         12.05         3.28 o                         
  14   5 -20        867.64        808.50        31.54 o                         
  15   5 -20        258.21        269.91        10.82 o                         
  16   5 -20        125.59        118.02         8.41 o                         
   0   6 -20        926.27        892.80        23.04 o                         
   1   6 -20        368.01        356.66         9.10 o                         
   2   6 -20       1090.59       1063.99        43.38 o                         
   3   6 -20       1184.25       1080.33        36.89 o                         
   4   6 -20       1046.11       1088.01        25.64 o                         
   5   6 -20        302.84        295.41        15.33 o                         
   6   6 -20         83.30         86.93         6.76 o                         
   7   6 -20        182.39        192.69         7.86 o                         
   8   6 -20         25.92         25.41         4.81 o                         
   9   6 -20         65.83         72.73         5.43 o                         
  10   6 -20        170.93        185.58         7.62 o                         
  11   6 -20        131.54        107.08         5.38 o                         
  12   6 -20        348.93        368.97        12.64 o                         
  13   6 -20        108.08        121.75        12.17 o                         
  14   6 -20        185.17        226.60        15.40 o                         
   1   7 -20         24.55         29.65         5.02 o                         
   2   7 -20        273.21        295.59        11.74 o                         
   3   7 -20         31.80         32.01         4.33 o                         
   4   7 -20         37.47         37.78         4.13 o                         
   5   7 -20          7.80         12.67         3.75 o                         
   6   7 -20        255.93        244.35         8.72 o                         
   7   7 -20         33.53         32.68         4.11 o                         
   8   7 -20        109.54        110.20         7.76 o                         
   9   7 -20         73.47         67.11         6.13 o                         
  10   7 -20        274.43        260.04        10.78 o                         
  11   7 -20         84.64        114.54         5.59 o                         
  12   7 -20        817.89        858.30        27.69 o                         
   0   8 -20        171.98        140.25        11.63 o                         
   1   8 -20          4.44          2.56         6.28 o                         
   2   8 -20       1139.81       1170.12        30.18 o                         
   3   8 -20        424.12        413.12        34.50 o                         
   4   8 -20        265.55        288.76         9.26 o                         
   5   8 -20        165.86        136.97         9.72 o                         
   6   8 -20         44.20         38.45         7.27 o                         
   7   8 -20        273.47        264.69        10.59 o                         
   8   8 -20          8.73          1.99         2.81 o                         
   9   8 -20        154.05        156.74         9.36 o                         
  10   8 -20         21.61         38.05         9.77 o                         
   1   9 -20        422.45        355.95        18.67 o                         
   2   9 -20        757.94        782.35        35.81 o                         
   3   9 -20        130.42        123.19        10.14 o                         
   4   9 -20        416.02        410.72        18.50 o                         
   5   9 -20         99.07         81.74         5.28 o                         
   6   9 -20          5.10          7.80         4.08 o                         
   2   0 -19       1567.51       1757.84        53.48 o                         
   4   0 -19       3404.95       3386.03        92.56 o                         
   6   0 -19       1875.04       2045.90        51.10 o                         
   8   0 -19       1304.77       1369.47        36.21 o                         
  10   0 -19         98.17         97.66        10.34 o                         
  12   0 -19        655.45        675.26        25.14 o                         
  14   0 -19        910.17        890.26        29.50 o                         
  16   0 -19       1286.32       1099.27        55.13 o                         
  18   0 -19          2.28         22.60         7.58 o                         
   0   1 -19         74.68         76.89         7.18 o                         
   1   1 -19        477.20        456.89        11.61 o                         
   2   1 -19        249.77        252.27         7.64 o                         
   3   1 -19       6821.13       7104.38       134.54 o                         
   4   1 -19        399.19        335.28         8.40 o                         
   5   1 -19       1231.93       1109.57        20.59 o                         
   6   1 -19       2220.23       2258.13        40.42 o                         
   7   1 -19        530.40        499.57         9.57 o                         
   8   1 -19        121.40        151.64         8.76 o                         
   9   1 -19        231.19        223.01        15.02 o                         
  10   1 -19        398.09        342.02         8.27 o                         
  11   1 -19        738.06        732.44        15.04 o                         
  12   1 -19        228.30        177.39        12.97 o                         
  13   1 -19        142.68        159.40         8.43 o                         
  14   1 -19         21.88         26.38         4.37 o                         
  15   1 -19        603.90        729.46        21.61 o                         
  16   1 -19        108.99        152.68         7.28 o                         
  17   1 -19         25.18         22.95         3.56 o                         
  18   1 -19        113.80        127.70         5.17 o                         
  19   1 -19         40.85         31.23         2.46 o                         
   1   2 -19        632.02        561.89        18.42 o                         
   2   2 -19         32.38         41.55         2.85 o                         
   3   2 -19       1344.10       1223.26        27.34 o                         
   4   2 -19          3.89          3.86         1.87 o                         
   5   2 -19       1285.18       1208.08        20.54 o                         
   6   2 -19        380.04        299.85         7.77 o                         
   7   2 -19       2369.98       2377.42        39.45 o                         
   8   2 -19        862.88        784.55        12.92 o                         
   9   2 -19       1099.12       1182.72        20.19 o                         
  10   2 -19        653.47        671.28        11.49 o                         
  11   2 -19       1935.28       2071.18        32.58 o                         
  12   2 -19        861.40        806.72        24.45 o                         
  13   2 -19        294.18        298.93        10.45 o                         
  14   2 -19        672.77        657.14        17.20 o                         
  15   2 -19        406.29        422.00        12.67 o                         
  16   2 -19         63.55         52.42         7.25 o                         
  17   2 -19        241.08        263.17         8.44 o                         
  18   2 -19          4.83          9.78         2.85 o                         
  19   2 -19        110.47        106.51        16.81 o                         
   0   3 -19        762.12        816.56        22.81 o                         
   1   3 -19        193.88        185.68         5.22 o                         
   2   3 -19        124.86        133.95         4.47 o                         
   3   3 -19        757.18        679.56        13.90 o                         
   4   3 -19         84.62         80.37         3.84 o                         
   5   3 -19         22.75         22.11         3.13 o                         
   6   3 -19        147.61        150.03         5.14 o                         
   7   3 -19       1052.75        922.19        15.53 o                         
   8   3 -19        223.42        188.46         6.83 o                         
   9   3 -19        111.57        115.40         3.98 o                         
  10   3 -19        284.38        291.28         6.14 o                         
  11   3 -19        965.39        925.78        15.01 o                         
  12   3 -19        418.14        394.12        10.86 o                         
  13   3 -19        119.72        116.22         6.29 o                         
  14   3 -19        201.01        158.17         7.75 o                         
  15   3 -19        377.88        393.72        10.03 o                         
  16   3 -19        210.24        204.99         6.77 o                         
  17   3 -19          9.36          6.74         2.82 o                         
  18   3 -19         10.69         12.67         2.84 o                         
   1   4 -19        215.43        210.48         6.48 o                         
   2   4 -19         62.82         74.97         3.91 o                         
   3   4 -19        512.78        476.34         9.43 o                         
   4   4 -19         57.57         56.32         4.55 o                         
   5   4 -19         19.78         17.62         2.54 o                         
   6   4 -19        908.02        856.07        15.03 o                         
   7   4 -19        319.97        338.46         7.26 o                         
   8   4 -19       1103.01       1069.40        18.28 o                         
   9   4 -19        223.35        278.47         7.75 o                         
  10   4 -19        517.97        546.65        14.62 o                         
  11   4 -19         86.14        125.85         5.26 o                         
  12   4 -19        421.06        408.20        10.57 o                         
  13   4 -19        251.90        261.63         7.89 o                         
  14   4 -19          1.89          2.26         2.45 o                         
  15   4 -19         11.17          9.28         3.60 o                         
  16   4 -19        165.86        157.72         6.48 o                         
  17   4 -19          8.12         16.42         4.99 o                         
   0   5 -19       1971.64       2009.41        44.90 o                         
   1   5 -19        721.77        702.06        13.10 o                         
   2   5 -19        374.54        367.15         8.07 o                         
   3   5 -19        207.70        201.19         7.56 o                         
   4   5 -19         92.12         89.93         5.03 o                         
   5   5 -19       1062.07       1045.95        17.84 o                         
   6   5 -19        398.02        381.21         9.62 o                         
   7   5 -19         63.43         78.23         7.05 o                         
   8   5 -19        391.05        428.26        12.26 o                         
   9   5 -19        410.31        442.74        11.29 o                         
  10   5 -19        335.80        304.45         8.99 o                         
  11   5 -19        238.98        250.68         9.98 o                         
  12   5 -19        517.61        486.56        11.50 o                         
  13   5 -19         39.15         32.67         3.69 o                         
  14   5 -19        364.38        326.11        19.18 o                         
  15   5 -19        148.41        172.23         8.89 o                         
  16   5 -19         97.62        100.35         6.83 o                         
   1   6 -19       1165.36       1124.84        26.29 o                         
   2   6 -19        638.46        626.26        14.09 o                         
   3   6 -19       1248.43       1192.68        23.73 o                         
   4   6 -19        176.45        160.43         8.56 o                         
   5   6 -19       1812.91       1776.39        40.35 o                         
   6   6 -19        218.17        255.86         9.20 o                         
   7   6 -19       1235.55       1248.38        32.96 o                         
   8   6 -19        258.41        247.83         8.75 o                         
   9   6 -19         92.99         79.80         7.37 o                         
  10   6 -19        330.39        329.58        11.72 o                         
  11   6 -19        223.25        235.03         8.10 o                         
  12   6 -19         12.74         11.86         3.24 o                         
  13   6 -19        193.43        210.80        13.26 o                         
  14   6 -19         31.43         43.85         5.37 o                         
  15   6 -19         32.03         35.87         6.26 o                         
   0   7 -19        183.44        185.00        15.32 o                         
   1   7 -19        257.35        252.01        11.87 o                         
   2   7 -19        101.58         97.44         7.04 o                         
   3   7 -19        132.69        142.31        21.72 o                         
   4   7 -19        406.20        417.76        22.68 o                         
   5   7 -19        189.23        165.14         8.85 o                         
   6   7 -19        150.89        140.68         7.29 o                         
   7   7 -19         27.09         39.45         5.80 o                         
   8   7 -19         37.28         37.79         6.73 o                         
   9   7 -19         40.53         39.93         3.88 o                         
  10   7 -19        577.07        514.40        13.17 o                         
  11   7 -19         75.94         84.44         5.00 o                         
  12   7 -19         13.98          8.32         4.16 o                         
  13   7 -19        384.50        429.10        14.62 o                         
   1   8 -19         51.17         56.94         6.55 o                         
   2   8 -19         55.54         59.90         5.82 o                         
   3   8 -19       1480.30       1395.21        69.27 o                         
   4   8 -19         71.81         81.60         9.02 o                         
   5   8 -19        508.12        485.02        15.73 o                         
   6   8 -19        123.23        120.13        10.02 o                         
   7   8 -19         87.44         92.07         6.25 o                         
   8   8 -19        351.12        383.51        34.34 o                         
   9   8 -19        299.19        316.94         9.71 o                         
  10   8 -19         66.83         56.41         4.01 o                         
   0   9 -19        548.73        502.83        24.16 o                         
   1   9 -19        183.05        145.72         7.35 o                         
   2   9 -19         56.61         64.45         7.39 o                         
   3   9 -19        175.38        154.70         7.76 o                         
   4   9 -19        233.34        232.47         9.63 o                         
   5   9 -19         39.42         31.61         5.50 o                         
   6   9 -19         87.79         78.90         5.38 o                         
   0   0 -18       6513.48       8125.29       331.68 o                         
   2   0 -18       1883.69       2424.70        72.80 o                         
   4   0 -18         42.82         80.86         8.04 o                         
   6   0 -18       4030.62       4920.92       119.24 o                         
   8   0 -18       6286.83       6305.07       153.33 o                         
  10   0 -18         19.77         27.07         5.19 o                         
  12   0 -18        190.12        177.90         8.72 o                         
  14   0 -18       3054.87       2840.04        86.08 o                         
  16   0 -18       1518.83       1537.29        48.69 o                         
  18   0 -18        421.75        343.24        17.95 o                         
   1   1 -18        877.21        836.63        18.99 o                         
   2   1 -18         63.42         63.52         5.09 o                         
   3   1 -18       5149.43       5181.49       108.44 o                         
   4   1 -18       3503.55       3668.27        78.19 o                         
   5   1 -18        100.41        102.89         4.13 o                         
   6   1 -18        839.28        826.62        14.83 o                         
   7   1 -18        631.35        677.47        12.06 o                         
   8   1 -18        627.86        602.57        12.14 o                         
   9   1 -18         79.69         76.61         4.18 o                         
  10   1 -18       2117.69       1953.88        38.24 o                         
  11   1 -18        192.71        177.36         5.96 o                         
  12   1 -18       1081.60       1002.68        19.80 o                         
  13   1 -18        166.35        229.28        18.09 o                         
  14   1 -18        106.28        104.74         7.42 o                         
  15   1 -18        108.94        117.61         6.59 o                         
  16   1 -18        554.05        527.27        19.35 o                         
  17   1 -18         91.69         96.04         6.09 o                         
  18   1 -18        271.75        284.23        10.18 o                         
  19   1 -18         31.69         32.97         3.35 o                         
   0   2 -18       1217.34       1437.63        44.04 o                         
   1   2 -18       3559.97       3522.17        75.36 o                         
   2   2 -18        388.04        476.64        12.18 o                         
   3   2 -18        360.89        295.39         9.77 o                         
   4   2 -18         22.28         41.17         2.81 o                         
   5   2 -18        828.15        861.23        20.49 o                         
   6   2 -18        190.02        151.87         4.22 o                         
   7   2 -18        440.56        456.82         9.39 o                         
   8   2 -18       3430.49       3386.74        55.23 o                         
   9   2 -18        436.60        418.92        11.50 o                         
  10   2 -18        235.37        224.42         5.86 o                         
  11   2 -18       2993.52       3043.45        49.32 o                         
  12   2 -18        242.68        234.56        11.90 o                         
  13   2 -18         42.32         62.10         5.92 o                         
  14   2 -18        352.63        395.93        12.38 o                         
  15   2 -18        136.66        178.25         9.93 o                         
  16   2 -18        347.33        358.32        12.77 o                         
  17   2 -18        222.81        232.05         6.65 o                         
  18   2 -18        108.78         80.61         4.25 o                         
  19   2 -18        169.89        162.95         6.34 o                         
   1   3 -18         10.33         11.46         2.13 o                         
   2   3 -18        204.87        188.42         6.18 o                         
   3   3 -18        719.26        686.04        18.15 o                         
   4   3 -18         32.24         38.24         2.85 o                         
   5   3 -18        547.42        533.44        11.30 o                         
   6   3 -18        380.96        395.34         8.48 o                         
   7   3 -18        827.31        836.47        13.01 o                         
   8   3 -18       2371.88       2360.19        38.73 o                         
   9   3 -18         69.08         85.12         4.10 o                         
  10   3 -18         98.79         92.91         3.82 o                         
  11   3 -18       1322.46       1357.59        28.15 o                         
  12   3 -18        384.76        307.53         9.30 o                         
  13   3 -18        543.57        549.70        13.25 o                         
  14   3 -18         18.64         13.70         5.18 o                         
  15   3 -18        290.15        308.69         8.63 o                         
  16   3 -18        249.43        233.16         7.42 o                         
  17   3 -18          6.16          4.91         4.03 o                         
  18   3 -18          1.87          4.42         2.55 o                         
   0   4 -18        325.26        375.64        15.28 o                         
   1   4 -18        344.89        349.09         9.58 o                         
   2   4 -18          1.89         10.41         2.52 o                         
   3   4 -18        623.48        591.08        12.69 o                         
   4   4 -18       2496.44       2662.57        46.82 o                         
   5   4 -18        281.23        269.60         8.12 o                         
   6   4 -18        261.67        266.13         7.78 o                         
   7   4 -18        165.12        170.74         6.76 o                         
   8   4 -18       1229.66       1230.79        19.25 o                         
   9   4 -18        827.00        859.19        15.30 o                         
  10   4 -18        215.29        202.87        10.82 o                         
  11   4 -18        522.68        503.01        11.23 o                         
  12   4 -18         75.40         75.41         4.90 o                         
  13   4 -18        154.70        166.56        15.55 o                         
  14   4 -18         18.49         15.73         2.57 o                         
  15   4 -18        274.29        311.79        11.39 o                         
  16   4 -18         69.04         63.60         5.61 o                         
  17   4 -18         41.75         31.59         3.80 o                         
   1   5 -18       1187.57       1135.24        22.20 o                         
   2   5 -18        390.01        433.90         9.19 o                         
   3   5 -18        902.55        866.49        16.54 o                         
   4   5 -18        990.70       1160.64        20.75 o                         
   5   5 -18        998.83        910.39        17.04 o                         
   6   5 -18         44.27         71.21         8.42 o                         
   7   5 -18        196.52        210.79         7.46 o                         
   8   5 -18        832.16        773.40        29.10 o                         
   9   5 -18       1161.41       1197.13        24.94 o                         
  10   5 -18         94.89         94.92         7.64 o                         
  11   5 -18        149.13        136.75         5.68 o                         
  12   5 -18         70.51         76.21         5.09 o                         
  13   5 -18         14.05         20.46         3.60 o                         
  14   5 -18        476.11        456.36        11.89 o                         
  15   5 -18        170.23        211.83        14.04 o                         
  16   5 -18        420.10        351.43        13.42 o                         
   0   6 -18       3025.62       3112.87        67.28 o                         
   1   6 -18        792.74        856.19        15.30 o                         
   2   6 -18       2666.90       2867.33        50.55 o                         
   3   6 -18       1304.82       1318.17        26.48 o                         
   4   6 -18        623.74        704.32        19.03 o                         
   5   6 -18        658.41        677.20        20.05 o                         
   6   6 -18        311.48        312.96        10.40 o                         
   7   6 -18        296.13        270.10         9.45 o                         
   8   6 -18         15.42         18.47         4.47 o                         
   9   6 -18        237.67        228.95         9.84 o                         
  10   6 -18        252.90        276.01        13.56 o                         
  11   6 -18        479.73        482.39        12.74 o                         
  12   6 -18        552.40        539.84        16.25 o                         
  13   6 -18         70.89         90.48         6.30 o                         
  14   6 -18        106.18        113.12         7.03 o                         
   1   7 -18        217.75        213.57         8.84 o                         
   2   7 -18       1714.32       1682.97        33.86 o                         
   3   7 -18        531.28        482.61        15.16 o                         
   4   7 -18        599.07        579.75        21.15 o                         
   5   7 -18         73.33         47.91         7.33 o                         
   6   7 -18         16.04         24.43         5.10 o                         
   7   7 -18         85.90         82.89         6.05 o                         
   8   7 -18         18.85         20.68         4.02 o                         
   9   7 -18          6.30          8.80         3.47 o                         
  10   7 -18        118.14        116.08         8.75 o                         
  11   7 -18         35.53         27.77         3.68 o                         
  12   7 -18        287.89        298.53        11.78 o                         
  13   7 -18        102.93        120.65        10.37 o                         
   0   8 -18        507.90        485.47        25.26 o                         
   1   8 -18         19.93         23.07         3.97 o                         
   2   8 -18        477.93        471.58        13.10 o                         
   3   8 -18        434.95        448.29        12.81 o                         
   4   8 -18          3.65          3.06         4.40 o                         
   5   8 -18        647.34        620.01        56.69 o                         
   6   8 -18        716.84        708.11        18.20 o                         
   7   8 -18        293.29        252.11        10.27 o                         
   8   8 -18        338.46        327.57         9.69 o                         
   9   8 -18         89.12        103.70         7.57 o                         
  10   8 -18         18.96         10.66         3.33 o                         
  11   8 -18         32.88         42.35         4.30 o                         
   1   9 -18         27.75         30.33         6.64 o                         
   2   9 -18         15.81         17.11         4.87 o                         
   3   9 -18         54.62         49.55         5.69 o                         
   4   9 -18         96.93        108.46         9.23 o                         
   5   9 -18        105.74        111.08        13.34 o                         
   6   9 -18         44.84         34.46         4.49 o                         
   7   9 -18        289.98        268.42        14.58 o                         
   2   0 -17        344.60        334.48        12.88 o                         
   4   0 -17       2580.17       2782.89        83.88 o                         
   6   0 -17        524.66        507.33        15.37 o                         
   8   0 -17       1519.30       1464.85        52.66 o                         
  10   0 -17        100.01        113.31         9.84 o                         
  12   0 -17        396.02        303.50        11.48 o                         
  14   0 -17       3709.73       3810.84       241.92 o                         
  16   0 -17        974.98        874.95        55.49 o                         
  18   0 -17        241.99        233.48        15.84 o                         
   0   1 -17        112.56        134.12         7.53 o                         
   1   1 -17        758.62        795.16        17.73 o                         
   2   1 -17         18.55         17.56         2.55 o                         
   3   1 -17       3809.89       3856.23        82.09 o                         
   4   1 -17       1937.44       1959.09        42.11 o                         
   5   1 -17        923.76        913.68        20.61 o                         
   6   1 -17       4001.68       4298.03        74.26 o                         
   7   1 -17        411.58        432.83         8.88 o                         
   8   1 -17       3016.04       3039.37        46.41 o                         
   9   1 -17        767.97        854.01        18.38 o                         
  10   1 -17        118.51        108.48         6.61 o                         
  11   1 -17        101.66        105.77         5.03 o                         
  12   1 -17        876.66        815.53        18.42 o                         
  13   1 -17       1084.05       1124.75        26.58 o                         
  14   1 -17        214.16        183.52         8.37 o                         
  15   1 -17         71.56         62.58         5.62 o                         
  16   1 -17         10.29         13.39         5.88 o                         
  17   1 -17        128.23        100.01         6.16 o                         
  18   1 -17         28.08         28.40         3.76 o                         
  19   1 -17        104.28         78.71         3.95 o                         
   1   2 -17       5077.70       5127.11       107.67 o                         
   2   2 -17        225.51        222.20         6.97 o                         
   3   2 -17        212.54        202.44         8.28 o                         
   4   2 -17        811.72        843.57        17.69 o                         
   5   2 -17        677.20        634.20        12.76 o                         
   6   2 -17        167.93        194.39         6.27 o                         
   7   2 -17         97.16        113.28         6.50 o                         
   8   2 -17         75.67         60.98         3.21 o                         
   9   2 -17          0.62         26.21         2.41 o                         
  10   2 -17        188.56        187.02         4.92 o                         
  11   2 -17        457.77        446.11         8.36 o                         
  12   2 -17        331.52        361.28         8.89 o                         
  13   2 -17       1209.56       1134.69        30.50 o                         
  14   2 -17        218.20        241.19         9.22 o                         
  15   2 -17         46.51         53.76         5.78 o                         
  16   2 -17         76.52         91.75         6.43 o                         
  17   2 -17        616.96        617.87        12.98 o                         
  18   2 -17         13.17         13.28         2.45 o                         
  19   2 -17         12.37         15.67         2.76 o                         
   0   3 -17        457.22        499.85        14.82 o                         
   1   3 -17        128.31        135.89         5.31 o                         
   2   3 -17        983.85       1064.21        21.51 o                         
   3   3 -17        134.76        127.75         4.65 o                         
   4   3 -17         49.63         43.39         3.11 o                         
   5   3 -17        287.05        253.88         6.17 o                         
   6   3 -17        128.32        123.74         4.56 o                         
   7   3 -17       1649.96       1700.89        31.21 o                         
   8   3 -17        517.05        492.88         8.92 o                         
   9   3 -17        618.61        635.50        11.20 o                         
  10   3 -17       1362.02       1289.20        18.16 o                         
  11   3 -17       2362.22       2427.00        33.46 o                         
  12   3 -17       1994.29       1822.52        44.38 o                         
  13   3 -17         52.09         44.03         3.67 o                         
  14   3 -17       1361.93       1210.74        22.62 o                         
  15   3 -17        556.13        562.39        14.88 o                         
  16   3 -17         29.80         17.27         2.66 o                         
  17   3 -17         48.60         60.91         6.18 o                         
  18   3 -17         71.25         87.12         9.72 o                         
  19   3 -17        199.05        165.17         9.36 o                         
   1   4 -17       1626.29       1592.75        31.99 o                         
   2   4 -17       1448.48       1426.51        25.95 o                         
   3   4 -17        568.02        579.13        12.34 o                         
   4   4 -17       1745.29       1825.98        35.90 o                         
   5   4 -17        719.79        739.73        15.09 o                         
   6   4 -17        717.81        726.19        14.77 o                         
   7   4 -17         44.97         73.28         4.89 o                         
   8   4 -17        181.77        161.46         5.41 o                         
   9   4 -17        620.26        656.21        12.53 o                         
  10   4 -17       1015.99        985.30        40.16 o                         
  11   4 -17       2511.14       2563.72        56.59 o                         
  12   4 -17        458.69        427.38        10.03 o                         
  13   4 -17        593.72        561.18        13.11 o                         
  14   4 -17         62.13         45.24         4.89 o                         
  15   4 -17        119.91        111.30         6.50 o                         
  16   4 -17        148.64        146.04         7.21 o                         
  17   4 -17        113.53        115.32         6.45 o                         
  18   4 -17        331.61        332.21        13.45 o                         
   0   5 -17         32.95         37.51         4.84 o                         
   1   5 -17        734.01        762.76        14.51 o                         
   2   5 -17         51.84         58.00         4.83 o                         
   3   5 -17        924.35        864.86        21.69 o                         
   4   5 -17       1191.17       1277.34        21.06 o                         
   5   5 -17       1391.67       1432.74        25.03 o                         
   6   5 -17        183.20        162.58         7.06 o                         
   7   5 -17        834.60        804.62        15.45 o                         
   8   5 -17        135.78        149.42         7.06 o                         
   9   5 -17        133.58        161.31         7.53 o                         
  10   5 -17       1441.21       1407.96        28.71 o                         
  11   5 -17        292.49        287.56         7.76 o                         
  12   5 -17         32.36         28.41         6.83 o                         
  13   5 -17         53.48         40.27         4.23 o                         
  14   5 -17         46.06         48.49         4.17 o                         
  15   5 -17        453.82        455.24        13.70 o                         
  16   5 -17         68.53         77.69        12.08 o                         
  17   5 -17        248.64        232.19        17.49 o                         
   1   6 -17       4495.59       4417.39        66.36 o                         
   2   6 -17       1841.84       1929.36        28.62 o                         
   3   6 -17       1842.29       1868.87        32.02 o                         
   4   6 -17        266.43        280.94         9.75 o                         
   5   6 -17        103.96         88.16         7.25 o                         
   6   6 -17       2159.13       2127.99        54.37 o                         
   7   6 -17          3.85         13.41         4.13 o                         
   8   6 -17         65.07         60.95         5.48 o                         
   9   6 -17        185.23        199.57         7.99 o                         
  10   6 -17        707.51        715.64        24.72 o                         
  11   6 -17         82.78         90.38         5.66 o                         
  12   6 -17         60.04         55.89         5.29 o                         
  13   6 -17         92.55         77.87         8.66 o                         
  14   6 -17         25.48         22.69         4.39 o                         
  15   6 -17         48.40         71.22         8.07 o                         
   0   7 -17         28.60         26.89         9.47 o                         
   1   7 -17        151.00        140.16         6.81 o                         
   2   7 -17        441.30        451.08        11.59 o                         
   3   7 -17        970.98        959.28        20.66 o                         
   4   7 -17       2320.92       2397.29        52.30 o                         
   5   7 -17        161.02        168.03         9.69 o                         
   6   7 -17         66.52         57.52         8.39 o                         
   7   7 -17        298.47        298.59         9.86 o                         
   8   7 -17         17.87         14.85         3.27 o                         
   9   7 -17        110.41        122.23         5.88 o                         
  10   7 -17        312.01        283.56         8.82 o                         
  11   7 -17         59.82         65.79         6.60 o                         
  12   7 -17        252.08        235.96         7.76 o                         
  13   7 -17         52.13         56.54         5.42 o                         
  14   7 -17        142.64        134.62         6.36 o                         
   1   8 -17        641.12        622.27        35.41 o                         
   2   8 -17         20.52         27.72         5.59 o                         
   3   8 -17        553.31        530.85        12.83 o                         
   4   8 -17         51.67         57.90         5.41 o                         
   5   8 -17        808.57        812.37        20.30 o                         
   6   8 -17         32.68         43.04         4.63 o                         
   7   8 -17        170.53        197.60         9.70 o                         
   8   8 -17        137.97        115.34         6.53 o                         
   9   8 -17         44.88         45.51         4.91 o                         
  10   8 -17        149.84        137.36         5.89 o                         
  11   8 -17          5.97          7.60         3.58 o                         
   0   9 -17        590.82        573.53        27.97 o                         
   1   9 -17         63.35         48.74         5.76 o                         
   2   9 -17         32.68         35.04        10.19 o                         
   3   9 -17        242.36        250.11        16.69 o                         
   4   9 -17        204.12        187.54        11.44 o                         
   5   9 -17        221.42        221.29        13.58 o                         
   6   9 -17        105.27         98.74        11.21 o                         
   7   9 -17        172.39        169.51        18.55 o                         
   8   9 -17         26.44         24.84         3.71 o                         
   2   0 -16         71.04        112.79        11.30 o                         
   4   0 -16       1437.78       1240.33        38.42 o                         
   6   0 -16        361.44        482.99        17.54 o                         
   8   0 -16       5398.01       5363.89       215.91 o                         
  10   0 -16        210.78        223.42        12.94 o                         
  12   0 -16        102.42        130.38        12.06 o                         
  14   0 -16        691.55        676.89        56.38 o                         
  18   0 -16        102.17        101.57         7.95 o                         
  20   0 -16        230.88        288.79        10.82 o                         
   1   1 -16       1139.66       1164.03        25.29 o                         
   2   1 -16       5967.44       7029.53       144.59 o                         
   3   1 -16       7407.97       7769.72       163.60 o                         
   4   1 -16        638.14        716.66        16.80 o                         
   5   1 -16       2168.24       2125.53        45.82 o                         
   6   1 -16          8.79          7.37         3.75 o                         
   7   1 -16        382.03        447.83        10.96 o                         
   8   1 -16       1167.82       1249.12        25.58 o                         
   9   1 -16        541.63        574.00        12.33 o                         
  10   1 -16        216.87        181.45         5.99 o                         
  11   1 -16       1040.55       1049.36        19.03 o                         
  12   1 -16        719.64        759.33        15.16 o                         
  13   1 -16        282.24        297.00        10.74 o                         
  14   1 -16        202.11        190.21         8.67 o                         
  15   1 -16          9.78         16.40         4.19 o                         
  16   1 -16          6.27          5.14         5.08 o                         
  17   1 -16        186.94        208.17         8.40 o                         
  18   1 -16         35.02         34.23         3.03 o                         
  19   1 -16         13.10         16.74         3.45 o                         
  20   1 -16        137.04        147.80        14.48 o                         
   0   2 -16       3730.14       4454.52       131.43 o                         
   1   2 -16       2411.40       2528.67        54.41 o                         
   2   2 -16        648.62        725.39        16.73 o                         
   3   2 -16       1244.20       1140.51        28.88 o                         
   4   2 -16       1619.31       1763.80        38.26 o                         
   5   2 -16       1445.97       1501.57        25.28 o                         
   6   2 -16        491.54        472.28         8.74 o                         
   7   2 -16        194.11        197.46         5.24 o                         
   8   2 -16         23.00         40.15         3.88 o                         
   9   2 -16         37.41         45.96         2.87 o                         
  10   2 -16        182.39        165.09         6.09 o                         
  11   2 -16          7.17          5.64         2.24 o                         
  12   2 -16        190.02        190.58        10.08 o                         
  13   2 -16        303.86        304.60         7.86 o                         
  14   2 -16       1312.41       1334.35        31.09 o                         
  15   2 -16        268.70        262.69         9.40 o                         
  16   2 -16         17.69         16.75         4.53 o                         
  17   2 -16        126.22        119.96         5.26 o                         
  18   2 -16         29.06         33.02         4.10 o                         
  19   2 -16          8.03          7.51         3.38 o                         
   1   3 -16        670.39        583.46        12.74 o                         
   2   3 -16        224.14        200.56         5.90 o                         
   3   3 -16        527.78        574.09        11.66 o                         
   4   3 -16        253.90        305.39         8.69 o                         
   5   3 -16        145.66        130.18         4.39 o                         
   6   3 -16        104.81        170.62         5.19 o                         
   7   3 -16       1787.24       1947.08        31.93 o                         
   8   3 -16         80.53         82.37         3.93 o                         
   9   3 -16        995.11        905.22        29.17 o                         
  10   3 -16        782.81        753.15        13.04 o                         
  11   3 -16        196.53        177.04         5.00 o                         
  12   3 -16        175.09        233.34        10.35 o                         
  13   3 -16        172.49        155.30         5.94 o                         
  14   3 -16       1763.81       1578.07        29.44 o                         
  15   3 -16         37.24         29.29         3.83 o                         
  16   3 -16         88.01         98.76         5.22 o                         
  17   3 -16         84.97         83.33         5.87 o                         
  18   3 -16        302.79        248.76         7.74 o                         
  19   3 -16         92.17         85.61         5.41 o                         
   0   4 -16      12585.22      14522.32       425.08 o                         
   1   4 -16        899.29        861.41        16.64 o                         
   2   4 -16        192.60        199.62         6.66 o                         
   3   4 -16       2105.01       2031.38        36.21 o                         
   4   4 -16       2013.42       2095.75        37.13 o                         
   5   4 -16        980.17        949.88        18.34 o                         
   6   4 -16        336.82        302.68         7.77 o                         
   7   4 -16        382.36        366.80         8.75 o                         
   8   4 -16        460.58        467.57        10.14 o                         
   9   4 -16       1023.47       1021.48        18.77 o                         
  10   4 -16        219.63        240.22        11.83 o                         
  11   4 -16        793.41        821.09        15.47 o                         
  12   4 -16        147.85        136.40         7.18 o                         
  13   4 -16        179.00        178.87         6.12 o                         
  14   4 -16        354.38        356.66         8.89 o                         
  15   4 -16         68.94         57.11         4.46 o                         
  16   4 -16        630.38        604.05        17.89 o                         
  17   4 -16         92.41         98.34         5.21 o                         
  18   4 -16        243.52        265.65        23.49 o                         
   1   5 -16       1661.18       1615.76        24.90 o                         
   2   5 -16       1261.80       1360.16        22.25 o                         
   3   5 -16        686.53        700.54        15.86 o                         
   4   5 -16       1061.18       1149.97        24.13 o                         
   5   5 -16        515.75        469.92        10.19 o                         
   6   5 -16       1732.34       1833.52        31.11 o                         
   7   5 -16       1561.06       1568.75        27.28 o                         
   8   5 -16        448.25        422.64         9.83 o                         
   9   5 -16        285.41        249.53         9.39 o                         
  10   5 -16        738.50        715.66        16.23 o                         
  11   5 -16        365.19        337.42         9.34 o                         
  12   5 -16        246.02        237.15         8.42 o                         
  13   5 -16       1083.88       1070.14        22.40 o                         
  14   5 -16         55.98         58.34         4.28 o                         
  15   5 -16        406.36        482.54        23.92 o                         
  16   5 -16        119.75        127.68        13.32 o                         
  17   5 -16          5.10          1.98         2.75 o                         
   0   6 -16       1604.45       1784.56        39.56 o                         
   1   6 -16       2584.13       2449.51        36.59 o                         
   2   6 -16       1321.69       1388.65        21.15 o                         
   3   6 -16        605.07        511.44        11.43 o                         
   4   6 -16        525.31        520.54        11.08 o                         
   5   6 -16        378.90        393.74        20.40 o                         
   6   6 -16        366.40        352.60        12.41 o                         
   7   6 -16         62.55         73.60         6.26 o                         
   8   6 -16       1036.79       1049.93        24.46 o                         
   9   6 -16        264.94        276.76        10.70 o                         
  10   6 -16        295.73        315.48        12.26 o                         
  11   6 -16        423.85        421.86        13.95 o                         
  12   6 -16         60.45         54.73         4.44 o                         
  13   6 -16         53.17         69.67         6.05 o                         
  14   6 -16         37.72         32.09         4.80 o                         
  15   6 -16         39.13         36.90         4.42 o                         
  16   6 -16         56.15         85.52         9.51 o                         
   1   7 -16        603.97        577.04        14.18 o                         
   2   7 -16       6079.30       6349.65       121.34 o                         
   3   7 -16        171.93        214.65        14.86 o                         
   4   7 -16        271.53        268.09         9.66 o                         
   5   7 -16        617.50        610.37        18.32 o                         
   6   7 -16        207.01        206.08         8.15 o                         
   7   7 -16       1134.14       1137.65        36.65 o                         
   8   7 -16        320.62        305.90         9.85 o                         
   9   7 -16        764.53        768.52        19.37 o                         
  10   7 -16         83.13         77.54         6.04 o                         
  11   7 -16          1.30          6.90         3.19 o                         
  12   7 -16        229.98        200.97         7.38 o                         
  13   7 -16         24.16         34.28         8.89 o                         
  14   7 -16         24.39         17.72         7.67 o                         
   1   8 -16        245.57        232.10        16.56 o                         
   2   8 -16        405.38        413.80        12.31 o                         
   3   8 -16        961.53        915.98        23.99 o                         
   4   8 -16         75.27         70.85         7.09 o                         
   5   8 -16        427.88        414.06        11.94 o                         
   6   8 -16        348.27        332.38        10.40 o                         
   7   8 -16        247.71        251.20        12.79 o                         
   8   8 -16        533.11        551.62        32.17 o                         
   9   8 -16         10.79          9.55         3.71 o                         
  10   8 -16        129.63        111.94         5.52 o                         
  11   8 -16        287.53        291.82        12.59 o                         
   1   9 -16        131.55        118.52         9.89 o                         
   2   9 -16        968.62        941.22        41.99 o                         
   3   9 -16         14.68         18.85         5.33 o                         
   4   9 -16         24.28         24.77         5.66 o                         
   5   9 -16         52.66         49.95         6.42 o                         
   6   9 -16         72.83         74.21         5.81 o                         
   7   9 -16         45.43         32.01         4.22 o                         
   8   9 -16        209.06        202.69        28.22 o                         
   2   0 -15      15358.96      17482.31       502.22 o                         
   4   0 -15        323.04        406.02        14.45 o                         
   6   0 -15       6478.28       6870.23       203.40 o                         
   8   0 -15        232.21        188.65         7.51 o                         
  10   0 -15       1135.73       1171.31        33.78 o                         
  12   0 -15        404.08        366.56        12.81 o                         
  14   0 -15       2162.96       2025.33        73.70 o                         
  16   0 -15        727.10        692.16        24.53 o                         
  18   0 -15         48.28         50.66         5.10 o                         
  20   0 -15        205.38        202.36        12.60 o                         
   0   1 -15       4697.28       4922.31       143.23 o                         
   1   1 -15       2765.18       2608.11        54.70 o                         
   2   1 -15        531.34        561.32        13.27 o                         
   3   1 -15       5941.09       6265.57       131.62 o                         
   4   1 -15        910.84        943.83        21.60 o                         
   5   1 -15        744.74        734.51        17.08 o                         
   6   1 -15        229.98        226.81         6.49 o                         
   7   1 -15        794.17        907.31        19.51 o                         
   8   1 -15        266.90        237.45         6.23 o                         
   9   1 -15        453.56        494.96        11.81 o                         
  10   1 -15        240.58        227.90         9.56 o                         
  11   1 -15        243.13        219.47         7.62 o                         
  12   1 -15         57.26         58.85         6.94 o                         
  13   1 -15        833.00        776.28        15.65 o                         
  14   1 -15        148.25        174.67        10.91 o                         
  15   1 -15         41.67         42.85         4.70 o                         
  16   1 -15         88.24         89.36         7.03 o                         
  17   1 -15        206.41        205.14         8.08 o                         
  18   1 -15        104.60         96.79         5.10 o                         
  19   1 -15         43.48         41.76         3.50 o                         
  20   1 -15        111.03        129.26         5.86 o                         
   1   2 -15       1032.97       1143.41        31.49 o                         
   2   2 -15        238.29        287.69         7.97 o                         
   3   2 -15       4966.43       4933.16       113.44 o                         
   4   2 -15         76.78         89.01         4.61 o                         
   5   2 -15        499.16        526.60        11.84 o                         
   6   2 -15       2555.55       2496.40        38.06 o                         
   7   2 -15        848.23        748.93        16.62 o                         
   8   2 -15        152.84        152.54         4.64 o                         
   9   2 -15        117.62        123.80         4.53 o                         
  10   2 -15        283.00        256.40         7.19 o                         
  11   2 -15         12.37         15.58         3.17 o                         
  12   2 -15        359.32        372.06         7.53 o                         
  13   2 -15        857.98        929.35        22.96 o                         
  14   2 -15        697.45        619.60        19.14 o                         
  15   2 -15        141.85        141.70         7.53 o                         
  16   2 -15        112.90        124.24         6.48 o                         
  17   2 -15        476.20        448.96        11.34 o                         
  18   2 -15         58.91         66.52         3.92 o                         
  19   2 -15         26.62         28.20         2.84 o                         
   0   3 -15         97.09        104.49        10.30 o                         
   1   3 -15       1014.57        903.10        18.49 o                         
   2   3 -15        212.63        236.72         6.55 o                         
   3   3 -15       2355.33       2525.98        53.63 o                         
   4   3 -15        260.92        251.06         6.62 o                         
   5   3 -15       1818.37       2055.41        42.39 o                         
   6   3 -15        105.09         90.26         3.69 o                         
   7   3 -15        663.17        641.58        12.04 o                         
   8   3 -15         34.88         37.61         2.78 o                         
   9   3 -15       1002.25       1063.50        16.67 o                         
  10   3 -15         78.30         62.07         4.06 o                         
  11   3 -15         32.97         34.62         2.57 o                         
  12   3 -15       1639.05       1524.71        25.10 o                         
  13   3 -15        926.57        905.98        18.50 o                         
  14   3 -15          8.15         19.86         4.64 o                         
  15   3 -15        299.25        320.51        11.54 o                         
  16   3 -15        186.17        158.58         5.12 o                         
  17   3 -15          1.41          4.72         3.34 o                         
  18   3 -15         28.84         32.32         5.34 o                         
  19   3 -15          4.08          7.86         3.03 o                         
   1   4 -15        210.85        222.65         7.97 o                         
   2   4 -15        716.44        741.30        13.39 o                         
   3   4 -15       1957.14       2027.73        40.43 o                         
   4   4 -15         10.77         25.24         3.03 o                         
   5   4 -15        213.26        217.87         6.35 o                         
   6   4 -15        614.04        651.99        13.26 o                         
   7   4 -15        351.69        339.36         8.99 o                         
   8   4 -15        266.53        252.13         6.76 o                         
   9   4 -15       1524.40       1629.35        26.13 o                         
  10   4 -15       1582.83       1555.10        23.53 o                         
  11   4 -15        336.56        327.26        11.73 o                         
  12   4 -15         19.04         17.91         4.71 o                         
  13   4 -15         85.54         77.43         5.15 o                         
  14   4 -15         31.05         30.85         3.76 o                         
  15   4 -15         40.35         46.31         3.92 o                         
  16   4 -15         59.19         84.36         9.32 o                         
  17   4 -15        528.07        580.02        16.89 o                         
  18   4 -15         31.65         33.82         3.49 o                         
   0   5 -15        108.06        107.21         6.80 o                         
   1   5 -15       1272.08       1257.76        32.46 o                         
   2   5 -15        240.85        235.01         6.59 o                         
   3   5 -15       1046.46       1069.65        17.90 o                         
   4   5 -15         43.90         38.20         4.77 o                         
   5   5 -15        127.44        122.80         4.78 o                         
   6   5 -15        196.42        211.29         7.49 o                         
   7   5 -15        673.36        697.43        15.14 o                         
   8   5 -15        383.82        371.90         8.98 o                         
   9   5 -15        609.67        598.07        17.81 o                         
  10   5 -15       1605.60       1508.53        45.93 o                         
  11   5 -15         37.14         39.66         3.46 o                         
  12   5 -15        410.91        379.32        16.28 o                         
  13   5 -15        116.91        107.64         6.24 o                         
  14   5 -15        158.07        158.65         6.69 o                         
  15   5 -15       1758.01       1790.31        49.82 o                         
  16   5 -15         31.89         31.07         3.52 o                         
  17   5 -15         41.82         50.39        10.20 o                         
   1   6 -15       1688.00       1603.48        32.73 o                         
   2   6 -15         92.13         85.78         6.25 o                         
   3   6 -15         54.65         70.33         4.49 o                         
   4   6 -15        641.78        679.76        13.14 o                         
   5   6 -15       2227.37       2286.72        45.67 o                         
   6   6 -15        390.35        413.08        13.88 o                         
   7   6 -15        594.81        627.06        16.06 o                         
   8   6 -15        148.55        145.64         8.91 o                         
   9   6 -15         44.03         42.46         5.60 o                         
  10   6 -15        214.37        195.65         7.96 o                         
  11   6 -15        218.32        257.52        10.13 o                         
  12   6 -15        105.98        106.42         5.60 o                         
  13   6 -15        271.11        276.73        10.08 o                         
  14   6 -15        152.30        152.52         9.92 o                         
  15   6 -15         12.75         20.00         3.45 o                         
  16   6 -15         30.93         36.52         5.51 o                         
   0   7 -15       2517.38       2497.13        76.57 o                         
   1   7 -15        394.99        394.55        20.22 o                         
   2   7 -15       2180.12       2291.76        51.10 o                         
   3   7 -15       2574.51       2465.37        54.17 o                         
   4   7 -15        120.81        139.43         7.81 o                         
   5   7 -15       1460.74       1417.61        32.01 o                         
   6   7 -15        264.36        248.86        10.13 o                         
   7   7 -15        130.30        113.60         8.12 o                         
   8   7 -15        255.72        224.14        11.01 o                         
   9   7 -15        128.91        140.83         8.12 o                         
  10   7 -15        197.27        191.70        11.15 o                         
  11   7 -15          0.61          7.10         3.21 o                         
  12   7 -15         71.58         82.85         5.47 o                         
  13   7 -15          0.06          0.52         2.77 o                         
  14   7 -15         47.17         41.55         4.61 o                         
   1   8 -15         78.03         82.19        16.86 o                         
   2   8 -15       1843.05       1836.87        37.61 o                         
   3   8 -15          3.43          2.99         7.26 o                         
   4   8 -15        222.04        214.03         8.84 o                         
   5   8 -15        792.60        756.56        22.10 o                         
   6   8 -15         17.61         36.59         4.06 o                         
   7   8 -15         35.41         53.80         4.74 o                         
   8   8 -15        354.82        353.18        10.20 o                         
   9   8 -15        412.77        412.28        13.24 o                         
  10   8 -15        310.44        268.94         8.43 o                         
  11   8 -15        285.89        278.75        12.38 o                         
  12   8 -15         47.44         48.76         4.74 o                         
   1   9 -15        381.96        384.75        14.56 o                         
   2   9 -15         35.83         31.86         4.25 o                         
   3   9 -15        123.53        121.82         7.14 o                         
   4   9 -15       1048.99       1004.60        24.33 o                         
   5   9 -15          1.15          1.92         3.47 o                         
   6   9 -15        163.34        151.88         8.52 o                         
   7   9 -15        179.28        200.79         8.74 o                         
   8   9 -15        208.20        230.97         9.19 o                         
   9   9 -15        117.12        106.23         6.42 o                         
   2   0 -14       9502.60      10558.43       307.59 o                         
   4   0 -14       2579.99       2597.53        77.45 o                         
   6   0 -14       2309.84       2345.77        58.69 o                         
   8   0 -14       7500.20       8346.04       174.42 o                         
  10   0 -14       1342.23       1300.07        34.51 o                         
  12   0 -14        387.68        417.26        42.99 o                         
  14   0 -14       1088.09        970.45        48.01 o                         
  16   0 -14        436.33        414.59        23.50 o                         
  18   0 -14         43.65         35.60         6.79 o                         
  20   0 -14        600.00        551.42        15.26 o                         
   1   1 -14       1626.11       1522.05        32.29 o                         
   2   1 -14      18200.42      20290.43       590.47 o                         
   3   1 -14       3978.97       3714.41        78.00 o                         
   4   1 -14       4613.14       4968.40       103.95 o                         
   5   1 -14       3057.47       3169.32        66.76 o                         
   6   1 -14        816.76        749.73        14.66 o                         
   7   1 -14       1049.86       1006.38        20.84 o                         
   8   1 -14       1398.27       1504.56        25.63 o                         
   9   1 -14         66.86        109.17         4.72 o                         
  10   1 -14        183.30        223.83         6.33 o                         
  11   1 -14        543.47        610.33        14.13 o                         
  12   1 -14       1280.04       1246.60        23.21 o                         
  13   1 -14       1282.92       1284.33        25.98 o                         
  14   1 -14         15.57         13.42         3.18 o                         
  15   1 -14         61.79         86.81         8.70 o                         
  16   1 -14        127.42        114.02         8.87 o                         
  17   1 -14        145.23        143.72         8.95 o                         
  18   1 -14        147.77        144.87         8.60 o                         
  19   1 -14        370.07        364.23         8.96 o                         
  20   1 -14         44.44         45.13         3.23 o                         
   1   2 -14       2316.78       2252.12        70.65 o                         
   2   2 -14       1570.02       1799.86        38.45 o                         
   3   2 -14       2575.35       2381.24        50.86 o                         
   4   2 -14        876.81        912.06        20.63 o                         
   5   2 -14        186.10        223.78         6.36 o                         
   6   2 -14       1033.84        937.00        17.65 o                         
   7   2 -14        250.71        222.59        10.10 o                         
   8   2 -14        228.96        225.57         5.83 o                         
   9   2 -14        479.09        488.72         9.69 o                         
  10   2 -14       1436.70       1441.67        25.85 o                         
  11   2 -14        614.60        640.77        13.61 o                         
  12   2 -14          6.48         13.45         2.83 o                         
  13   2 -14        147.91        144.57         5.18 o                         
  14   2 -14        534.12        436.73        10.45 o                         
  15   2 -14        209.84        196.61         9.68 o                         
  16   2 -14         29.66         37.39         9.55 o                         
  17   2 -14        613.32        618.65        18.49 o                         
  18   2 -14        184.55        217.50         7.81 o                         
  19   2 -14        782.81        818.64        20.37 o                         
  20   2 -14         71.84         64.14         5.33 o                         
   1   3 -14       1765.78       1759.30        34.35 o                         
   2   3 -14        586.56        661.43        12.84 o                         
   3   3 -14        513.36        525.66        17.76 o                         
   4   3 -14         86.76         78.63         3.98 o                         
   5   3 -14       1684.23       1596.31        28.42 o                         
   6   3 -14         40.58         41.13         3.04 o                         
   7   3 -14       1484.16       1574.65        28.47 o                         
   8   3 -14        262.39        280.20         7.28 o                         
   9   3 -14        292.00        316.81         7.80 o                         
  10   3 -14         26.89         25.83         3.11 o                         
  11   3 -14         68.24         73.79         3.44 o                         
  12   3 -14        294.95        273.87        10.45 o                         
  13   3 -14        292.25        270.69         7.80 o                         
  14   3 -14         33.52         30.73         3.35 o                         
  15   3 -14         41.70         39.72         3.74 o                         
  16   3 -14         43.70         39.72         3.49 o                         
  17   3 -14        147.02        159.78        13.10 o                         
  18   3 -14        333.53        346.94        13.71 o                         
  19   3 -14         56.49         59.52         4.19 o                         
   0   4 -14        504.17        577.15        61.09 o                         
   1   4 -14        631.32        626.58        15.23 o                         
   2   4 -14       3812.57       4020.09        68.96 o                         
   3   4 -14        854.22        892.95        16.00 o                         
   4   4 -14        497.59        491.58        11.43 o                         
   5   4 -14        664.58        646.95        16.79 o                         
   6   4 -14        244.53        248.76         6.55 o                         
   7   4 -14        132.57        149.22         5.24 o                         
   8   4 -14         88.01         73.99         5.21 o                         
   9   4 -14         38.46         39.50         3.39 o                         
  10   4 -14        316.93        306.32        10.36 o                         
  11   4 -14        949.75        977.58        16.82 o                         
  12   4 -14       1335.21       1293.18        26.47 o                         
  13   4 -14         79.38         93.81         5.08 o                         
  14   4 -14         38.43         31.84         3.88 o                         
  15   4 -14         76.89         78.57         5.01 o                         
  16   4 -14        156.02        159.39         6.23 o                         
  17   4 -14        589.14        657.02        29.02 o                         
  18   4 -14        138.71        148.28         7.15 o                         
   1   5 -14        606.46        569.64        11.59 o                         
   2   5 -14         68.16         84.82         4.40 o                         
   3   5 -14        210.35        259.23         9.77 o                         
   4   5 -14         79.81         99.25         4.63 o                         
   5   5 -14        576.37        550.72        24.89 o                         
   6   5 -14        527.36        552.09        14.93 o                         
   7   5 -14        578.48        556.19        11.59 o                         
   8   5 -14         20.65         24.77         3.46 o                         
   9   5 -14        140.06        133.03         7.00 o                         
  10   5 -14        731.66        726.49        17.35 o                         
  11   5 -14        140.50        155.47         5.91 o                         
  12   5 -14        243.91        245.51        10.13 o                         
  13   5 -14         12.49          8.89         4.59 o                         
  14   5 -14          0.91         15.48         3.33 o                         
  15   5 -14         38.88         45.22         4.18 o                         
  16   5 -14        234.66        198.98         7.96 o                         
  17   5 -14        174.14        172.71         8.83 o                         
   0   6 -14         78.06         87.22         6.07 o                         
   1   6 -14       1052.42       1000.68        17.08 o                         
   2   6 -14        421.05        448.48        10.76 o                         
   3   6 -14        455.11        423.79        10.98 o                         
   4   6 -14       4892.11       4934.14        79.53 o                         
   5   6 -14        532.97        464.39        11.13 o                         
   6   6 -14        521.64        525.88        14.52 o                         
   7   6 -14        891.13        842.20        21.94 o                         
   8   6 -14        233.86        214.66         8.74 o                         
   9   6 -14        231.95        227.09         8.82 o                         
  10   6 -14        105.02        115.07         8.22 o                         
  11   6 -14        456.53        451.30        14.99 o                         
  12   6 -14        346.62        381.06        18.81 o                         
  13   6 -14        406.21        343.30        14.82 o                         
  14   6 -14        728.97        676.21        19.37 o                         
  15   6 -14        219.28        213.58         9.50 o                         
  16   6 -14        139.37        135.12        10.55 o                         
   1   7 -14        689.10        749.44        18.09 o                         
   2   7 -14       3142.23       3081.74        80.79 o                         
   3   7 -14       1248.76       1223.96        44.52 o                         
   4   7 -14       1238.05       1267.76        28.92 o                         
   5   7 -14        171.68        200.51         8.43 o                         
   6   7 -14          4.08         15.59         4.14 o                         
   7   7 -14         95.99         93.46         6.61 o                         
   8   7 -14        453.18        450.33        13.45 o                         
   9   7 -14       1206.72       1215.45        28.25 o                         
  10   7 -14        148.34        170.39         7.39 o                         
  11   7 -14         83.61         78.40         7.10 o                         
  12   7 -14       1251.39       1153.95        30.90 o                         
  13   7 -14        232.71        214.25         8.47 o                         
  14   7 -14        115.18        115.14         8.82 o                         
   0   8 -14        325.79        310.58        20.64 o                         
   1   8 -14        632.08        633.40        17.82 o                         
   2   8 -14         46.05         63.90        10.73 o                         
   3   8 -14        428.73        369.67        11.83 o                         
   4   8 -14        101.27        105.62         6.58 o                         
   5   8 -14        262.05        214.54        11.70 o                         
   6   8 -14       1563.97       1422.27        37.98 o                         
   7   8 -14        168.56        164.77         8.61 o                         
   8   8 -14        329.93        316.18        10.25 o                         
   9   8 -14        139.12        127.07         7.02 o                         
  10   8 -14        113.19        107.23         8.76 o                         
  11   8 -14         59.82         58.80         4.30 o                         
  12   8 -14          3.42          8.06         6.16 o                         
   1   9 -14        273.53        270.80        15.84 o                         
   2   9 -14         28.05         29.67         4.35 o                         
   3   9 -14         47.25         39.72         4.53 o                         
   4   9 -14         24.28         21.42         4.11 o                         
   5   9 -14         39.19         36.49         5.12 o                         
   6   9 -14        251.49        224.95         9.76 o                         
   7   9 -14         94.25         82.37         7.32 o                         
   8   9 -14        324.05        274.14         8.95 o                         
   9   9 -14         28.02         33.73         5.38 o                         
   3  10 -14         16.04         14.96         5.46 o                         
   2   0 -13       3444.41       3301.78        98.03 o                         
   4   0 -13       5351.54       5738.33       167.06 o                         
   6   0 -13       7295.60       8267.98       199.51 o                         
   8   0 -13        251.07        208.96        13.06 o                         
  10   0 -13       2461.07       2587.16        64.84 o                         
  12   0 -13       2621.81       2520.21       110.15 o                         
  14   0 -13        737.29        635.06        35.56 o                         
  16   0 -13        132.49        125.60        13.19 o                         
  18   0 -13         12.72         15.45         6.11 o                         
  20   0 -13        327.96        335.62        10.40 o                         
   0   1 -13       8046.29       8704.35       249.43 o                         
   1   1 -13       1150.72       1007.70        21.80 o                         
   2   1 -13       1177.53       1315.65        28.04 o                         
   3   1 -13       4875.31       4780.11        99.71 o                         
   4   1 -13        337.25        302.13        10.64 o                         
   5   1 -13       3405.86       3355.36        70.15 o                         
   6   1 -13        130.90        143.48         5.48 o                         
   7   1 -13        832.01        934.63        19.51 o                         
   8   1 -13       1341.27       1344.54        25.05 o                         
   9   1 -13       1082.21       1020.03        18.10 o                         
  10   1 -13        214.35        221.21         6.21 o                         
  11   1 -13        753.57        878.02        21.25 o                         
  12   1 -13        473.31        473.64        15.53 o                         
  13   1 -13        658.84        700.08        14.18 o                         
  14   1 -13        379.60        341.49        20.87 o                         
  15   1 -13         24.23         37.80         8.45 o                         
  16   1 -13        426.47        415.39        16.35 o                         
  17   1 -13        659.91        582.40        18.71 o                         
  18   1 -13         41.69         72.33         7.20 o                         
  19   1 -13         30.54         31.50         7.33 o                         
  20   1 -13         25.16         23.65         2.23 o                         
   1   2 -13       2398.41       2443.41        51.49 o                         
   2   2 -13       1802.38       1984.92        42.06 o                         
   3   2 -13       1469.86       1353.34        47.23 o                         
   4   2 -13        117.18        121.14         4.25 o                         
   5   2 -13        255.53        255.94         6.76 o                         
   6   2 -13        238.24        284.56         6.76 o                         
   7   2 -13        270.80        324.59         9.61 o                         
   8   2 -13       2259.56       2303.22        44.34 o                         
   9   2 -13       1066.81       1125.11        21.19 o                         
  10   2 -13         30.56         49.86         3.02 o                         
  11   2 -13        167.92        162.77         5.13 o                         
  12   2 -13         14.29         19.13         2.40 o                         
  13   2 -13          9.04         10.03         2.34 o                         
  14   2 -13       1610.86       1431.05        66.20 o                         
  15   2 -13         79.62         73.30         8.82 o                         
  16   2 -13        173.57        175.54        17.05 o                         
  17   2 -13        857.85        895.08        31.55 o                         
  18   2 -13        688.72        651.18        16.12 o                         
  19   2 -13         24.21         29.81         3.42 o                         
  20   2 -13         58.85         52.59         3.74 o                         
   0   3 -13       5844.37       6036.44       145.50 o                         
   1   3 -13       3052.98       2913.56        50.44 o                         
   2   3 -13        207.39        223.28         5.71 o                         
   3   3 -13       3500.38       3618.45        77.03 o                         
   4   3 -13         98.32         85.77         4.26 o                         
   5   3 -13        516.21        834.16        23.37 o                         
   6   3 -13        179.86        162.01         6.83 o                         
   7   3 -13       1280.07       1183.50        22.29 o                         
   8   3 -13          1.64         10.70         2.58 o                         
   9   3 -13        481.68        448.16         9.23 o                         
  10   3 -13         70.26         86.19         3.62 o                         
  11   3 -13        134.71        112.74         4.53 o                         
  12   3 -13        957.07        972.64        15.44 o                         
  13   3 -13        118.67        132.96         6.87 o                         
  14   3 -13        132.26        143.07         5.86 o                         
  15   3 -13        300.57        301.83         8.66 o                         
  16   3 -13        346.50        323.92         8.77 o                         
  17   3 -13        659.95        641.49        14.24 o                         
  18   3 -13        345.05        326.17        14.00 o                         
  19   3 -13         28.39         29.64         3.99 o                         
   1   4 -13         57.52         91.58         8.56 o                         
   2   4 -13        965.92       1044.45        21.30 o                         
   3   4 -13        302.58        335.56         8.83 o                         
   4   4 -13        275.69        267.17         7.38 o                         
   5   4 -13       4425.23       4616.07        79.37 o                         
   6   4 -13         24.08         35.16         3.58 o                         
   7   4 -13         20.30         28.02         2.56 o                         
   8   4 -13        174.56        166.89         5.48 o                         
   9   4 -13        727.91        734.82        14.45 o                         
  10   4 -13         14.14          6.97         2.47 o                         
  11   4 -13        928.98        879.99        17.47 o                         
  12   4 -13        203.61        190.26         7.52 o                         
  13   4 -13       1100.54       1111.21        21.36 o                         
  14   4 -13         17.67         21.94         3.57 o                         
  15   4 -13        286.51        300.24        12.29 o                         
  16   4 -13         21.53         15.12         3.14 o                         
  17   4 -13        263.34        256.27         9.19 o                         
  18   4 -13         59.16         71.02         5.57 o                         
  19   4 -13         16.52         12.35         2.92 o                         
   0   5 -13        363.82        347.42        12.28 o                         
   1   5 -13       2589.20       2502.15        45.13 o                         
   2   5 -13       1704.99       1844.99        30.42 o                         
   3   5 -13       1215.81       1301.73        22.41 o                         
   4   5 -13       1685.93       1825.84        32.69 o                         
   5   5 -13       1302.81       1339.10        27.10 o                         
   6   5 -13        465.25        470.74        11.25 o                         
   7   5 -13        653.89        666.73        14.62 o                         
   8   5 -13       1374.83       1387.14        28.48 o                         
   9   5 -13        228.67        235.74         7.57 o                         
  10   5 -13        237.61        221.43        14.93 o                         
  11   5 -13        121.22        132.83         6.68 o                         
  12   5 -13        509.55        548.05        14.82 o                         
  13   5 -13        362.09        332.37        10.52 o                         
  14   5 -13        204.22        191.16         7.33 o                         
  15   5 -13        289.23        329.97        17.99 o                         
  16   5 -13         14.10         14.55         3.72 o                         
  17   5 -13         83.09         82.09        11.19 o                         
  18   5 -13         75.38         67.77         5.41 o                         
   1   6 -13        218.04        209.42         8.77 o                         
   2   6 -13        160.25        156.24         5.84 o                         
   3   6 -13        298.63        260.91         6.81 o                         
   4   6 -13       1095.95       1097.99        23.04 o                         
   5   6 -13       1313.36       1454.54        27.74 o                         
   6   6 -13        264.06        250.67         8.15 o                         
   7   6 -13        195.23        196.13        15.27 o                         
   8   6 -13        620.93        676.95        20.25 o                         
   9   6 -13         15.89         11.79         4.10 o                         
  10   6 -13         81.44         75.56         5.86 o                         
  11   6 -13         25.35         85.79         9.25 o                         
  12   6 -13        756.72        726.07        18.41 o                         
  13   6 -13        847.49        827.12        22.94 o                         
  14   6 -13        306.55        335.39        12.30 o                         
  15   6 -13        410.05        429.26        12.97 o                         
  16   6 -13        188.95        227.83        13.93 o                         
   0   7 -13        339.99        353.38        13.24 o                         
   1   7 -13       1470.30       1342.25        26.05 o                         
   2   7 -13         12.71         12.75         3.66 o                         
   3   7 -13        950.01        896.42        33.02 o                         
   4   7 -13         11.82         15.84         4.31 o                         
   5   7 -13        237.63        308.95        10.35 o                         
   6   7 -13        196.31        184.39         9.41 o                         
   7   7 -13        357.78        377.00        11.73 o                         
   8   7 -13          9.57         13.99         4.05 o                         
   9   7 -13        505.13        535.07        19.79 o                         
  10   7 -13        571.10        594.25        17.21 o                         
  11   7 -13        204.30        206.86         7.48 o                         
  12   7 -13        197.83        179.21        12.00 o                         
  13   7 -13         67.41         68.76         6.22 o                         
  14   7 -13        435.97        374.21        14.03 o                         
  15   7 -13         35.81         29.44         5.77 o                         
   1   8 -13       2052.24       2063.29        45.91 o                         
   2   8 -13       1383.99       1402.89        38.28 o                         
   3   8 -13        533.96        528.51        17.79 o                         
   4   8 -13       1499.77       1413.65        38.16 o                         
   5   8 -13         56.27         64.96         5.96 o                         
   6   8 -13        389.62        471.07        16.58 o                         
   7   8 -13        257.92        234.18         8.49 o                         
   8   8 -13         97.36        100.45         5.95 o                         
   9   8 -13         37.21         42.55         3.98 o                         
  10   8 -13        232.76        217.46        11.83 o                         
  11   8 -13        299.49        327.29         9.82 o                         
  12   8 -13         40.81         35.15         4.61 o                         
   0   9 -13        447.63        388.01        20.47 o                         
   1   9 -13        692.48        641.68        32.09 o                         
   2   9 -13        892.74        867.21        29.00 o                         
   3   9 -13         54.66         57.18         6.78 o                         
   4   9 -13         16.03         18.58         4.18 o                         
   5   9 -13        332.73        319.43        10.48 o                         
   6   9 -13          6.27          6.54         3.42 o                         
   7   9 -13        257.40        272.36        11.19 o                         
   8   9 -13        105.72        139.76         6.06 o                         
   9   9 -13        231.33        208.16         8.03 o                         
   1  10 -13       1559.23       1368.29        62.59 o                         
   3  10 -13        282.74        292.95        19.08 o                         
   4  10 -13        207.56        190.25        11.88 o                         
   2   0 -12        157.78        221.07        13.82 o                         
   4   0 -12       9151.02      10276.24       298.46 o                         
   6   0 -12      16581.35      17764.04       426.08 o                         
   8   0 -12        200.37        153.13        12.39 o                         
  10   0 -12        315.00        268.52        11.17 o                         
  12   0 -12       4778.62       4390.10       530.66 o                         
  14   0 -12        337.57        364.97        21.73 o                         
  16   0 -12        201.25        233.62        16.82 o                         
  18   0 -12         49.15         52.73         9.63 o                         
  20   0 -12        105.46        135.40         7.01 o                         
   1   1 -12       1460.57       1295.36        27.18 o                         
   2   1 -12       2926.27       2800.51        84.14 o                         
   3   1 -12        811.54        707.31        15.91 o                         
   4   1 -12       6292.29       6597.61       136.19 o                         
   5   1 -12       2062.23       1986.07        42.41 o                         
   6   1 -12         69.47         66.80         3.52 o                         
   7   1 -12        216.41        212.46         8.44 o                         
   8   1 -12        181.84        180.43         6.13 o                         
   9   1 -12       2090.89       2437.36        47.37 o                         
  10   1 -12        666.35        647.61        14.51 o                         
  11   1 -12        390.51        421.83        11.63 o                         
  12   1 -12        463.90        481.86        15.26 o                         
  13   1 -12        166.88        184.61         6.44 o                         
  14   1 -12        580.78        508.47        15.78 o                         
  15   1 -12         95.59         79.68         6.50 o                         
  16   1 -12        147.10        145.06         7.55 o                         
  17   1 -12        620.58        550.19        20.44 o                         
  18   1 -12        447.99        470.35        17.77 o                         
  19   1 -12          2.91          6.39         5.53 o                         
  20   1 -12         35.49         46.90         7.78 o                         
   1   2 -12       2748.59       2551.25        53.32 o                         
   2   2 -12        151.04        187.67         4.94 o                         
   3   2 -12       2170.36       2063.20        62.19 o                         
   4   2 -12         61.14         61.57         3.61 o                         
   5   2 -12       1392.08       1495.40        26.91 o                         
   6   2 -12       3730.36       3946.23        74.85 o                         
   7   2 -12       1286.45       1443.12        28.52 o                         
   8   2 -12       8240.95       8984.21       152.29 o                         
   9   2 -12        203.44        197.40         5.33 o                         
  10   2 -12         94.09         88.17         5.24 o                         
  11   2 -12        578.15        592.08        11.50 o                         
  12   2 -12        454.61        439.28         9.95 o                         
  13   2 -12       1314.60       1421.67        28.74 o                         
  14   2 -12        856.36        758.31        23.14 o                         
  15   2 -12        651.87        661.40        16.80 o                         
  16   2 -12        129.56        139.32        19.37 o                         
  17   2 -12         81.01        101.37         7.44 o                         
  18   2 -12         20.69         34.21         7.48 o                         
  19   2 -12         20.39         15.43         4.40 o                         
  20   2 -12         35.85         39.15         3.37 o                         
   1   3 -12       3036.94       2723.49        47.50 o                         
   2   3 -12       4596.06       5159.74        81.67 o                         
   3   3 -12       5323.23       5169.34        77.18 o                         
   4   3 -12        740.29        805.68        14.02 o                         
   5   3 -12       3205.33       3011.51        57.84 o                         
   6   3 -12        945.88       1088.44        22.02 o                         
   7   3 -12       1250.62       1293.48        23.67 o                         
   8   3 -12        641.21        659.20        12.27 o                         
   9   3 -12        708.28        711.78        13.28 o                         
  10   3 -12         21.19         21.26         2.27 o                         
  11   3 -12        249.01        230.10         6.41 o                         
  12   3 -12       1801.17       1720.38        26.07 o                         
  13   3 -12        615.09        636.66        16.62 o                         
  14   3 -12        384.72        377.07        10.49 o                         
  15   3 -12        494.26        471.04        11.35 o                         
  16   3 -12        102.64         88.99         5.56 o                         
  17   3 -12        448.37        484.57        12.64 o                         
  18   3 -12         18.43         14.27         3.16 o                         
  19   3 -12        126.98        131.10         6.02 o                         
   0   4 -12       3678.79       4144.67       100.34 o                         
   1   4 -12       1521.72       1512.76        27.52 o                         
   2   4 -12       1199.22       1175.20        23.85 o                         
   3   4 -12        983.13        965.71        18.24 o                         
   4   4 -12       1004.78       1003.53        17.33 o                         
   5   4 -12       1845.56       1791.31        31.68 o                         
   6   4 -12        366.03        444.29        10.51 o                         
   7   4 -12        146.09        140.83         4.76 o                         
   8   4 -12         15.55         21.32         3.63 o                         
   9   4 -12         66.78         70.91         4.56 o                         
  10   4 -12        793.55        756.09        13.53 o                         
  11   4 -12        297.44        282.53         7.02 o                         
  12   4 -12        133.94        120.33         7.70 o                         
  13   4 -12        953.55        964.53        19.07 o                         
  14   4 -12         90.89         88.04         5.41 o                         
  15   4 -12        125.97        116.69         8.15 o                         
  16   4 -12         99.86         87.66         9.93 o                         
  17   4 -12        563.46        600.58        17.14 o                         
  18   4 -12        467.25        468.39        13.60 o                         
  19   4 -12         93.28         89.25         5.12 o                         
   1   5 -12       6129.88       5776.59        93.31 o                         
   2   5 -12       1078.42       1183.21        22.05 o                         
   3   5 -12       1932.98       1916.28        32.00 o                         
   4   5 -12       2496.10       2745.59        47.71 o                         
   5   5 -12         60.23         95.08         4.94 o                         
   6   5 -12        622.61        610.81        18.96 o                         
   7   5 -12        325.01        314.92         9.62 o                         
   8   5 -12       1224.81       1317.06        25.25 o                         
   9   5 -12        547.06        558.08        12.36 o                         
  10   5 -12        348.69        335.59        18.18 o                         
  11   5 -12        232.57        215.27         9.21 o                         
  12   5 -12         11.13         14.22         4.77 o                         
  13   5 -12        490.32        462.98        13.17 o                         
  14   5 -12          5.13         25.56         5.89 o                         
  15   5 -12        111.54        120.63        13.46 o                         
  16   5 -12        130.55        101.92         5.95 o                         
  17   5 -12        485.97        477.52        16.95 o                         
  18   5 -12         13.71          3.91         3.22 o                         
   0   6 -12        155.01        162.49        12.95 o                         
   1   6 -12        738.31        729.19        14.92 o                         
   2   6 -12       2248.24       2355.06        41.59 o                         
   3   6 -12         57.90         85.68         6.72 o                         
   4   6 -12        579.73        593.11        12.57 o                         
   5   6 -12       2413.88       2266.54        45.06 o                         
   6   6 -12       3268.67       3255.26        58.61 o                         
   7   6 -12        839.28        826.63        18.94 o                         
   8   6 -12        961.14       1006.42        28.49 o                         
   9   6 -12        666.16        730.20        18.61 o                         
  10   6 -12         64.76         76.11         8.62 o                         
  11   6 -12        359.91        387.21        11.57 o                         
  12   6 -12        150.04        149.00        14.05 o                         
  13   6 -12        105.90        139.39         7.14 o                         
  14   6 -12       1435.27       1359.60        56.82 o                         
  15   6 -12         80.33        135.96         6.44 o                         
  16   6 -12         77.82        103.33         7.63 o                         
   1   7 -12       1092.73        999.55        18.27 o                         
   2   7 -12       1142.00       1076.32        23.10 o                         
   3   7 -12        153.16        175.05         8.83 o                         
   4   7 -12        397.41        386.38        15.61 o                         
   5   7 -12        725.77        710.59        18.06 o                         
   6   7 -12        722.44        770.99        19.30 o                         
   7   7 -12        534.65        589.60        15.53 o                         
   8   7 -12        426.10        403.66        13.55 o                         
   9   7 -12         42.81         51.32         6.79 o                         
  10   7 -12       1406.53       1357.37        33.15 o                         
  11   7 -12       1060.41       1032.93        24.49 o                         
  12   7 -12        175.43        180.76         6.96 o                         
  13   7 -12        366.72        391.08        21.57 o                         
  14   7 -12         53.72         49.43         5.46 o                         
  15   7 -12         47.91         53.62        11.55 o                         
   0   8 -12        303.95        313.71        14.23 o                         
   1   8 -12        631.13        662.51        16.98 o                         
   2   8 -12        641.99        654.87        19.25 o                         
   3   8 -12        469.85        419.12        15.08 o                         
   4   8 -12         91.67         93.11         8.17 o                         
   5   8 -12        498.04        523.13        17.01 o                         
   6   8 -12        149.13        125.06         6.95 o                         
   7   8 -12        503.05        479.09        15.54 o                         
   8   8 -12        110.86        136.50         6.60 o                         
   9   8 -12         59.78         73.73         5.92 o                         
  10   8 -12        220.08        234.75        19.48 o                         
  11   8 -12        753.27        743.74        21.73 o                         
  12   8 -12         45.02         58.23         6.46 o                         
  13   8 -12         48.59         50.86        11.17 o                         
   1   9 -12        725.23        690.49        20.57 o                         
   2   9 -12        698.83        716.64        21.93 o                         
   3   9 -12        182.63        169.39        11.67 o                         
   4   9 -12        274.31        255.79        11.37 o                         
   5   9 -12        263.58        251.79        11.87 o                         
   6   9 -12         22.46         18.63         3.66 o                         
   7   9 -12        232.79        214.59         9.42 o                         
   8   9 -12        225.18        179.86        11.69 o                         
   9   9 -12         17.24         22.74         2.93 o                         
  10   9 -12        101.40        115.34         8.71 o                         
   5  10 -12         71.60         70.28         7.77 o                         
   2   0 -11        667.04        676.36        21.14 o                         
   4   0 -11        229.24        288.72        10.59 o                         
   6   0 -11       2022.81       1723.46        43.48 o                         
   8   0 -11       6029.39       6620.16       160.97 o                         
  10   0 -11        475.40        527.26        25.56 o                         
  12   0 -11        895.08        773.22        30.44 o                         
  14   0 -11        504.60        392.53        22.00 o                         
  18   0 -11        484.77        525.90        25.72 o                         
  20   0 -11        211.77        220.93         9.13 o                         
   0   1 -11       8662.60       9285.43       328.60 o                         
   1   1 -11       2091.16       1897.91        39.97 o                         
   2   1 -11         94.48        108.88         3.73 o                         
   3   1 -11        568.31        535.94        13.99 o                         
   4   1 -11       7771.83       8277.00       197.65 o                         
   5   1 -11       5172.27       5317.03        99.12 o                         
   6   1 -11       3487.52       3654.98        62.84 o                         
   7   1 -11       4426.51       4710.65        88.64 o                         
   8   1 -11        229.66        243.62         7.10 o                         
   9   1 -11        165.57        218.61         8.28 o                         
  10   1 -11        119.72        107.45         6.83 o                         
  11   1 -11        334.22        348.34         9.20 o                         
  12   1 -11        695.76        698.58        29.63 o                         
  13   1 -11         69.44        101.78         5.37 o                         
  14   1 -11        246.51        251.97         7.88 o                         
  15   1 -11       1428.80       1408.13        36.52 o                         
  16   1 -11        463.87        506.71        18.77 o                         
  17   1 -11         38.11         47.40         8.01 o                         
  18   1 -11        899.93        871.61        28.82 o                         
  20   1 -11        187.43        197.45         8.66 o                         
   1   2 -11       3210.19       2901.61        70.50 o                         
   2   2 -11       3681.12       3645.02        76.51 o                         
   3   2 -11       2190.06       2035.56        38.95 o                         
   4   2 -11        208.83        202.31         5.31 o                         
   5   2 -11        855.65        848.67        17.34 o                         
   6   2 -11      15129.98      16841.11       284.11 o                         
   7   2 -11        345.65        409.70         9.63 o                         
   8   2 -11        332.52        313.55         7.82 o                         
   9   2 -11       1156.13       1278.22        23.33 o                         
  10   2 -11         64.69         66.74         3.65 o                         
  11   2 -11        443.66        459.25        11.16 o                         
  12   2 -11          7.24         20.21         2.88 o                         
  13   2 -11        858.01        820.79        17.65 o                         
  14   2 -11       1364.26       1334.81        83.86 o                         
  15   2 -11        755.97        753.11        18.88 o                         
  16   2 -11        448.07        474.76        39.47 o                         
  17   2 -11        281.47        267.29        11.91 o                         
  18   2 -11         16.61         18.10         3.10 o                         
  19   2 -11        125.33        144.68        10.74 o                         
  20   2 -11          1.82          4.36         2.36 o                         
   0   3 -11       2484.26       2523.42        75.30 o                         
   1   3 -11       5861.75       5592.33       116.38 o                         
   2   3 -11        435.30        399.93        10.65 o                         
   3   3 -11       5792.59       5977.49        88.16 o                         
   4   3 -11        570.08        702.18        12.65 o                         
   5   3 -11        691.55        804.73        21.75 o                         
   6   3 -11        131.73        142.38         4.24 o                         
   7   3 -11       1228.37       1352.07        24.54 o                         
   8   3 -11        675.46        675.47        13.31 o                         
   9   3 -11        857.40        924.69        16.49 o                         
  10   3 -11        693.93        687.13        13.83 o                         
  11   3 -11         37.02         33.67         3.58 o                         
  12   3 -11        149.31        128.56        11.55 o                         
  13   3 -11        717.63        707.76        14.30 o                         
  14   3 -11         31.24         49.02         6.69 o                         
  15   3 -11         84.48         88.42         7.76 o                         
  16   3 -11        252.03        204.63         9.43 o                         
  17   3 -11        213.82        218.81        12.64 o                         
  18   3 -11         58.31         44.86         4.09 o                         
  19   3 -11          3.87          2.50         3.01 o                         
  20   3 -11         63.36         63.58         7.58 o                         
   1   4 -11       2349.38       2307.27        40.73 o                         
   2   4 -11        309.20        343.77         7.74 o                         
   3   4 -11       1663.93       1669.24        32.20 o                         
   4   4 -11        584.98        609.52        10.99 o                         
   5   4 -11        906.36        994.59        27.76 o                         
   6   4 -11         22.34         30.44         3.51 o                         
   7   4 -11        104.77        100.70         5.02 o                         
   8   4 -11        476.10        498.20        12.35 o                         
   9   4 -11        161.06        162.15         5.40 o                         
  10   4 -11        744.79        702.42        14.67 o                         
  11   4 -11        198.23        177.60         5.40 o                         
  12   4 -11       1722.61       1638.69        28.03 o                         
  13   4 -11       1412.45       1362.96        32.67 o                         
  14   4 -11         34.44         35.69         6.22 o                         
  15   4 -11         20.36         30.45         5.80 o                         
  16   4 -11        627.50        592.24        14.99 o                         
  17   4 -11        585.01        593.80        28.28 o                         
  18   4 -11        813.94        741.10        39.78 o                         
  19   4 -11        619.06        642.55        38.13 o                         
   0   5 -11         61.93         54.82         6.41 o                         
   1   5 -11       1317.39       1314.30        27.25 o                         
   2   5 -11        222.07        243.42         7.20 o                         
   3   5 -11        121.76        134.88         7.60 o                         
   4   5 -11        165.30        186.50         4.97 o                         
   5   5 -11         61.21        108.00         6.55 o                         
   6   5 -11         12.52         17.92         4.10 o                         
   7   5 -11        152.32        162.14         6.23 o                         
   8   5 -11        923.04        917.16        18.35 o                         
   9   5 -11       2139.57       2203.03        36.52 o                         
  10   5 -11         25.51         15.59         4.04 o                         
  11   5 -11         82.58        112.06        12.91 o                         
  12   5 -11        683.90        720.59        18.00 o                         
  13   5 -11       1143.96       1145.04        31.11 o                         
  14   5 -11       1207.75       1094.25        38.88 o                         
  15   5 -11         50.40         45.83         4.23 o                         
  16   5 -11        130.21        138.47         5.75 o                         
  17   5 -11        206.20        215.01         7.81 o                         
  18   5 -11        207.68        226.85         9.63 o                         
   1   6 -11        814.72        783.20        16.03 o                         
   2   6 -11        299.61        301.59         7.40 o                         
   3   6 -11        715.52        632.54        13.56 o                         
   4   6 -11        856.12        908.25        18.41 o                         
   5   6 -11        590.27        669.70        31.47 o                         
   6   6 -11       1049.49       1039.49        20.73 o                         
   7   6 -11          4.85         14.14         4.40 o                         
   8   6 -11        277.77        246.21        18.26 o                         
   9   6 -11        591.66        551.17        17.45 o                         
  10   6 -11         93.20        111.39         7.02 o                         
  11   6 -11       1484.82       1572.57        40.54 o                         
  12   6 -11        315.80        293.93        29.32 o                         
  13   6 -11        221.18        247.66         8.14 o                         
  14   6 -11        144.61        154.54        29.60 o                         
  15   6 -11         97.17         93.09         6.52 o                         
  16   6 -11        391.49        337.10        13.08 o                         
  17   6 -11         42.76         40.94         5.73 o                         
   0   7 -11        164.86        156.97         6.72 o                         
   1   7 -11        397.46        368.49         7.66 o                         
   2   7 -11        551.11        563.98        12.56 o                         
   3   7 -11        189.38        189.98         8.77 o                         
   4   7 -11        542.78        584.55        21.88 o                         
   5   7 -11        184.93        241.53        10.80 o                         
   6   7 -11        358.81        338.67        11.85 o                         
   7   7 -11        525.85        486.77        13.51 o                         
   8   7 -11        131.13        135.43         8.13 o                         
   9   7 -11         37.07         30.41         4.36 o                         
  10   7 -11        149.35        169.46         9.20 o                         
  11   7 -11         66.25         74.31         9.77 o                         
  12   7 -11        259.50        227.54         8.26 o                         
  13   7 -11         11.18          9.92         4.03 o                         
  14   7 -11         10.43         15.38         3.80 o                         
  15   7 -11          0.19         -1.17         5.02 o                         
   1   8 -11        298.70        330.67        12.16 o                         
   2   8 -11        359.74        330.69        11.48 o                         
   3   8 -11        192.97        204.51        10.26 o                         
   4   8 -11        246.76        261.84        11.31 o                         
   5   8 -11        527.92        540.80        17.07 o                         
   6   8 -11        103.72        110.75         6.78 o                         
   7   8 -11        552.36        573.88        18.31 o                         
   8   8 -11        842.66        814.36        19.72 o                         
   9   8 -11        160.99        141.96         7.09 o                         
  10   8 -11       1832.09       1740.78        37.76 o                         
  11   8 -11        456.91        426.21        12.42 o                         
  12   8 -11          9.21         10.63         3.45 o                         
  13   8 -11          1.29         16.96         3.79 o                         
   0   9 -11        429.71        375.85        20.45 o                         
   1   9 -11        275.54        277.78        13.47 o                         
   2   9 -11       1322.27       1384.07        51.07 o                         
   3   9 -11        387.17        380.81        17.69 o                         
   4   9 -11        697.17        714.05        50.21 o                         
   5   9 -11         25.30         30.78         4.12 o                         
   6   9 -11        363.23        334.33        12.34 o                         
   7   9 -11        113.29         86.64         5.52 o                         
   8   9 -11        192.37        179.29         6.49 o                         
   9   9 -11         10.76         16.60         2.78 o                         
  10   9 -11        466.56        452.61        51.44 o                         
   2  10 -11         27.45         28.14         5.33 o                         
   3  10 -11         14.06         14.27         5.03 o                         
   4  10 -11         92.22        116.63         9.38 o                         
   2   0 -10       2686.01       3157.21       101.15 o                         
   4   0 -10        831.18       1013.36        30.85 o                         
   6   0 -10      10712.36      11227.91       269.73 o                         
   8   0 -10       8524.33       8389.39       202.65 o                         
  10   0 -10       1916.04       1791.34       105.29 o                         
  12   0 -10       4009.73       4017.87        84.95 o                         
  14   0 -10        120.81        132.45        23.18 o                         
  16   0 -10       4486.43       3998.50       204.58 o                         
  20   0 -10        528.73        546.98        24.35 o                         
   1   1 -10       1423.89       1224.79        26.03 o                         
   2   1 -10      10019.90      10206.32       297.52 o                         
   3   1 -10       2796.33       2522.77        52.41 o                         
   4   1 -10        534.56        479.61        12.71 o                         
   5   1 -10        482.68        471.06        11.36 o                         
   6   1 -10       8842.15       9628.58       163.57 o                         
   7   1 -10       1543.83       1663.31        29.90 o                         
   8   1 -10       4325.05       4184.32        79.35 o                         
   9   1 -10        834.76        904.77        21.60 o                         
  10   1 -10        202.93        234.57         6.39 o                         
  11   1 -10        309.03        344.15         8.64 o                         
  12   1 -10        370.67        319.89         9.61 o                         
  13   1 -10         85.27         83.46         4.42 o                         
  14   1 -10        190.38        193.02         8.55 o                         
  15   1 -10         53.25         45.52         4.22 o                         
  16   1 -10       1393.91       1340.79        43.13 o                         
  17   1 -10        411.88        464.30        18.47 o                         
  18   1 -10        513.56        513.99        18.09 o                         
  20   1 -10        221.72        239.57        11.61 o                         
  21   1 -10         88.23         74.76         4.20 o                         
   0   2 -10       4780.30       5073.96       149.32 o                         
   1   2 -10       1764.28       1587.44        30.16 o                         
   2   2 -10      11977.58      13308.95       317.09 o                         
   3   2 -10       3480.50       3270.44        69.01 o                         
   4   2 -10       2697.17       2870.89        54.74 o                         
   5   2 -10        484.66        510.68        13.34 o                         
   6   2 -10       2746.75       2876.67        49.69 o                         
   7   2 -10        691.55        943.93        19.23 o                         
   8   2 -10        570.02        596.98        13.19 o                         
   9   2 -10       1329.79       1320.77        26.79 o                         
  10   2 -10        130.91         88.61         4.61 o                         
  11   2 -10        406.14        437.03         9.84 o                         
  12   2 -10       1188.33       1109.94        22.93 o                         
  13   2 -10        406.56        459.18        10.41 o                         
  14   2 -10         14.47         20.16         4.31 o                         
  15   2 -10        262.17        264.17        20.07 o                         
  16   2 -10       2115.64       1966.13        67.33 o                         
  17   2 -10        543.53        574.44        33.53 o                         
  18   2 -10         83.66         76.06         5.22 o                         
  19   2 -10        817.49        747.68        67.22 o                         
  20   2 -10         99.10        100.04         4.36 o                         
   1   3 -10       5133.24       5099.23       107.01 o                         
   2   3 -10        658.88        756.37        15.17 o                         
   3   3 -10       4230.36       3908.92        62.30 o                         
   4   3 -10       1197.08       1158.78        19.36 o                         
   5   3 -10       3021.77       3035.87        52.80 o                         
   6   3 -10        143.38        133.23         4.07 o                         
   7   3 -10         24.86         25.10         2.08 o                         
   8   3 -10         24.90         31.54         3.33 o                         
   9   3 -10       1035.71       1077.37        22.06 o                         
  10   3 -10         13.96         23.09         2.99 o                         
  11   3 -10        107.04        103.53         4.45 o                         
  12   3 -10       3238.71       3167.34        50.44 o                         
  13   3 -10       1075.43       1069.11        17.71 o                         
  14   3 -10         79.56         89.62         7.04 o                         
  15   3 -10        207.41        207.29         9.04 o                         
  16   3 -10         78.64         99.05        11.75 o                         
  17   3 -10        198.28        201.93         8.39 o                         
  18   3 -10        164.25        138.66         5.65 o                         
  19   3 -10         24.81         26.36         5.47 o                         
  20   3 -10        265.72        278.24         9.81 o                         
   0   4 -10         87.27         74.29         4.27 o                         
   1   4 -10       2509.61       2266.49        39.69 o                         
   2   4 -10        486.74        548.15        11.38 o                         
   3   4 -10       2824.71       2787.43        45.46 o                         
   4   4 -10       4745.64       5226.06       106.74 o                         
   5   4 -10        352.58        393.87         7.80 o                         
   6   4 -10        256.31        251.73         6.39 o                         
   7   4 -10        463.45        450.72         9.76 o                         
   8   4 -10        165.74        168.85         6.64 o                         
   9   4 -10        108.50        135.59         4.89 o                         
  10   4 -10       1810.70       1806.79        28.79 o                         
  11   4 -10        244.11        263.63         6.71 o                         
  12   4 -10        343.60        329.45         8.28 o                         
  13   4 -10        366.86        427.08        11.01 o                         
  14   4 -10         53.11         37.90         4.31 o                         
  15   4 -10        116.73        151.63         9.41 o                         
  16   4 -10        257.29        253.73        10.30 o                         
  17   4 -10        196.75        215.90         8.46 o                         
  18   4 -10        151.99        156.99         9.28 o                         
  19   4 -10         38.34         66.50         6.02 o                         
   1   5 -10        710.50        687.89        28.61 o                         
   2   5 -10       5663.10       5927.54       123.49 o                         
   3   5 -10        914.22        863.73        16.78 o                         
   4   5 -10         92.30         83.97         3.47 o                         
   5   5 -10        223.50        229.17         8.66 o                         
   6   5 -10       1103.78       1186.77        27.63 o                         
   7   5 -10        381.07        369.95        12.90 o                         
   8   5 -10        491.49        496.70        14.03 o                         
   9   5 -10        899.04        813.86        18.73 o                         
  10   5 -10         16.54         16.35         4.19 o                         
  11   5 -10         40.90         48.58         5.58 o                         
  12   5 -10        402.02        389.24        12.46 o                         
  13   5 -10        104.39        121.95         8.86 o                         
  14   5 -10        693.31        646.21        31.92 o                         
  15   5 -10         58.74         66.81         6.05 o                         
  16   5 -10         67.10         58.64         9.01 o                         
  17   5 -10       1091.63       1172.32        37.97 o                         
  18   5 -10        368.67        362.71        28.73 o                         
   0   6 -10       1663.42       1821.93        40.89 o                         
   1   6 -10         19.48         28.87         3.10 o                         
   2   6 -10       1224.78       1153.42        20.36 o                         
   3   6 -10       1334.50       1360.48        27.25 o                         
   4   6 -10        173.98        192.96         7.64 o                         
   5   6 -10        512.55        490.26        13.79 o                         
   6   6 -10        181.78        194.92        15.42 o                         
   7   6 -10       1788.85       1777.12        35.47 o                         
   8   6 -10       1523.57       1399.43        31.75 o                         
   9   6 -10        590.96        632.52        18.98 o                         
  10   6 -10        438.26        406.14        12.20 o                         
  11   6 -10        165.55        180.13        11.25 o                         
  12   6 -10       1344.10       1254.34        28.95 o                         
  13   6 -10        421.04        412.26        11.37 o                         
  14   6 -10         17.94         25.95         6.77 o                         
  15   6 -10         12.66         11.30         3.42 o                         
  16   6 -10        206.15        194.33         7.49 o                         
  17   6 -10        425.34        438.27        21.54 o                         
   1   7 -10        182.36        177.60         7.33 o                         
   2   7 -10       1036.51        993.41        17.02 o                         
   3   7 -10        238.95        233.05         9.27 o                         
   4   7 -10       1726.42       1622.94        42.13 o                         
   5   7 -10       1156.18       1051.68       120.83 o                         
   6   7 -10        526.48        636.15        22.23 o                         
   7   7 -10        323.19        381.96        18.13 o                         
   8   7 -10       1982.88       2113.97        46.42 o                         
   9   7 -10         48.78         56.15         5.25 o                         
  10   7 -10        607.57        552.93        20.74 o                         
  11   7 -10         11.40         14.13         3.38 o                         
  12   7 -10         18.64         21.23         4.49 o                         
  13   7 -10        122.96        126.75         6.76 o                         
  14   7 -10         71.31         65.98        13.49 o                         
  15   7 -10         86.17         82.21         7.55 o                         
   0   8 -10        778.71        832.97        25.26 o                         
   1   8 -10        381.33        378.42        10.64 o                         
   2   8 -10         33.05         43.48         4.76 o                         
   3   8 -10         19.17         23.29         4.36 o                         
   4   8 -10        211.78        221.48        14.28 o                         
   5   8 -10        119.24        136.64        12.75 o                         
   6   8 -10        434.63        445.24        14.35 o                         
   7   8 -10        222.66        242.42         8.64 o                         
   8   8 -10         85.19         88.16         9.23 o                         
   9   8 -10        141.21        150.57         6.41 o                         
  10   8 -10        219.46        201.72        16.05 o                         
  11   8 -10          6.41          7.65         4.76 o                         
  12   8 -10        101.05        101.71         7.77 o                         
  13   8 -10        443.98        460.20        22.74 o                         
   1   9 -10        238.12        219.46         8.86 o                         
   2   9 -10        226.10        244.14         9.30 o                         
   3   9 -10         47.70         66.56         8.93 o                         
   4   9 -10          9.39         10.52         8.10 o                         
   5   9 -10        104.52        108.22         8.98 o                         
   6   9 -10         52.92         48.52         4.83 o                         
   7   9 -10         31.14         27.10         3.31 o                         
   8   9 -10        460.59        474.91        14.75 o                         
   9   9 -10         76.44         73.72         7.09 o                         
  10   9 -10        188.90        215.47         9.15 o                         
   1  10 -10        318.07        317.97        15.99 o                         
   2  10 -10         19.15         23.49         5.33 o                         
   3  10 -10        142.84        130.46        10.31 o                         
   4  10 -10         36.44         39.41         5.84 o                         
   5  10 -10        301.97        272.54        14.97 o                         
   2   0  -9        681.49        678.52        20.75 o                         
   4   0  -9        632.79        591.53        18.67 o                         
   6   0  -9        514.71        464.37        13.56 o                         
   8   0  -9      28520.94      32554.76      1349.27 o                         
  10   0  -9       1574.54       1423.95        46.70 o                         
  12   0  -9        719.15        636.80        31.76 o                         
  14   0  -9        963.15        917.42        36.29 o                         
  16   0  -9       2994.08       3056.55        93.16 o                         
   0   1  -9       1526.28       1567.28        46.66 o                         
   1   1  -9        635.26        558.97        11.94 o                         
   2   1  -9       2394.78       2455.36        51.34 o                         
   3   1  -9       5806.86       5021.83       111.58 o                         
   4   1  -9        212.32        193.47         4.97 o                         
   5   1  -9       9385.20      10216.03       256.63 o                         
   6   1  -9        359.33        331.32         8.17 o                         
   7   1  -9        354.81        418.95        13.35 o                         
   8   1  -9       1452.79       1391.86        36.67 o                         
   9   1  -9       3415.11       3500.12       107.07 o                         
  10   1  -9          1.43          3.70         3.55 o                         
  11   1  -9        338.89        359.59        10.82 o                         
  12   1  -9       1873.90       1879.53        65.88 o                         
  13   1  -9       1175.94       1190.49        21.00 o                         
  14   1  -9        273.68        286.25         8.29 o                         
  15   1  -9        537.56        568.74        12.61 o                         
  16   1  -9        246.97        270.64        25.45 o                         
  17   1  -9        278.41        234.80        12.67 o                         
  18   1  -9        570.79        546.01        20.25 o                         
  19   1  -9       1437.70       1406.08        60.67 o                         
   1   2  -9       3809.39       3382.13        63.20 o                         
   2   2  -9        322.24        311.61         6.69 o                         
   3   2  -9       5429.48       5073.74        94.75 o                         
   4   2  -9        711.29        703.97        13.18 o                         
   5   2  -9       1571.89       1645.10        28.78 o                         
   6   2  -9        147.73        180.79         4.98 o                         
   7   2  -9       2457.28       2357.65        41.57 o                         
   8   2  -9        422.93        356.34         8.85 o                         
   9   2  -9        908.33        823.40        16.13 o                         
  10   2  -9         93.50         73.48         4.45 o                         
  11   2  -9        352.81        380.33        10.33 o                         
  12   2  -9        205.37        204.10         6.22 o                         
  13   2  -9        246.89        241.14         6.53 o                         
  14   2  -9         40.61         38.53         3.42 o                         
  15   2  -9       1666.80       1787.56        56.07 o                         
  16   2  -9        565.28        543.10        32.01 o                         
  17   2  -9         46.99         52.92         5.88 o                         
  18   2  -9         55.23         57.62         6.02 o                         
  19   2  -9        469.49        441.62        16.58 o                         
  20   2  -9         23.60         38.43         8.16 o                         
   0   3  -9         21.98         25.37         2.57 o                         
   1   3  -9       5324.93       4826.35        90.76 o                         
   2   3  -9       2330.76       2363.91        44.79 o                         
   3   3  -9       1460.10       1514.70        37.58 o                         
   4   3  -9        428.59        477.84        12.07 o                         
   5   3  -9       2403.84       2301.16        40.57 o                         
   6   3  -9        638.61        742.82        13.02 o                         
   7   3  -9        592.72        626.80        12.33 o                         
   8   3  -9        985.63        957.76        16.83 o                         
   9   3  -9        435.69        419.12        10.65 o                         
  10   3  -9       1212.99       1216.38        21.01 o                         
  11   3  -9         60.31         59.37         3.19 o                         
  12   3  -9        322.90        345.25        10.77 o                         
  13   3  -9       1312.96       1336.33        22.98 o                         
  14   3  -9        494.10        460.96        21.84 o                         
  15   3  -9        698.51        674.09        17.07 o                         
  16   3  -9        852.46        810.69        23.00 o                         
  17   3  -9         26.86         34.18         4.36 o                         
  18   3  -9        168.95        174.63        13.85 o                         
  19   3  -9        375.35        351.90        18.79 o                         
  20   3  -9        567.09        535.70        17.72 o                         
   1   4  -9        288.73        268.49        12.49 o                         
   2   4  -9       2200.38       2258.64        39.41 o                         
   3   4  -9       1511.61       1626.80        28.84 o                         
   4   4  -9       1539.03       1496.52        26.63 o                         
   5   4  -9        178.76        186.06         6.51 o                         
   6   4  -9        198.21        197.43         7.42 o                         
   7   4  -9        346.73        315.62        10.14 o                         
   8   4  -9        131.66        129.61         6.48 o                         
   9   4  -9        153.94        155.91         7.15 o                         
  10   4  -9        275.84        271.80         8.85 o                         
  11   4  -9        256.73        222.44         6.67 o                         
  12   4  -9        605.03        550.12        15.00 o                         
  13   4  -9        288.89        314.36        10.01 o                         
  14   4  -9         35.90         26.72         5.11 o                         
  15   4  -9        207.59        233.64         9.96 o                         
  16   4  -9        181.27        176.31         7.11 o                         
  17   4  -9        771.92        752.33        17.91 o                         
  18   4  -9        842.73        738.56        46.43 o                         
  19   4  -9         34.59         39.07         3.89 o                         
   0   5  -9       8904.68       9310.51       268.32 o                         
   1   5  -9        331.08        366.31        10.26 o                         
   2   5  -9        166.48        196.90         6.15 o                         
   3   5  -9       1060.48       1090.66        25.65 o                         
   4   5  -9        973.89        990.34        17.00 o                         
   5   5  -9        104.50         78.12         5.82 o                         
   6   5  -9         45.30         46.78         5.16 o                         
   7   5  -9        174.51        195.30         8.13 o                         
   8   5  -9       1209.25       1274.61        33.91 o                         
   9   5  -9        950.37        943.16        20.58 o                         
  10   5  -9        141.31        140.42         8.79 o                         
  11   5  -9        123.99        161.59        13.45 o                         
  12   5  -9        107.06        117.41         8.21 o                         
  13   5  -9        381.98        364.05        13.66 o                         
  14   5  -9        664.90        623.27        18.85 o                         
  15   5  -9         11.92         15.47         3.92 o                         
  16   5  -9        490.46        464.62        17.54 o                         
  17   5  -9        117.32        129.00         8.09 o                         
  18   5  -9        158.05        149.41        10.09 o                         
   1   6  -9        221.13        240.42         6.46 o                         
   2   6  -9        798.87        827.90        16.34 o                         
   3   6  -9        664.95        640.79        15.32 o                         
   4   6  -9         95.91        105.52         8.42 o                         
   5   6  -9        119.62        152.12         8.61 o                         
   6   6  -9          6.46         30.52         6.21 o                         
   7   6  -9       1161.36       1236.25        28.14 o                         
   8   6  -9         92.16         89.75         8.13 o                         
   9   6  -9       1069.88       1116.10        33.62 o                         
  10   6  -9        437.54        447.31        12.97 o                         
  11   6  -9       4002.88       4103.69        87.43 o                         
  12   6  -9        569.94        622.49        18.75 o                         
  13   6  -9        160.94        154.71         7.21 o                         
  14   6  -9        110.67         95.14         6.29 o                         
  15   6  -9         69.26         66.15         6.19 o                         
  16   6  -9        299.19        272.39         9.36 o                         
  17   6  -9         90.07         81.35        14.65 o                         
   0   7  -9        426.03        423.25        14.95 o                         
   1   7  -9        144.35        124.13         4.91 o                         
   2   7  -9        266.45        268.94         6.84 o                         
   3   7  -9        339.79        341.78         7.31 o                         
   4   7  -9        504.99        511.33        14.13 o                         
   5   7  -9        240.15        224.31        11.22 o                         
   6   7  -9       1475.12       1572.56        40.78 o                         
   7   7  -9       2238.12       2339.30        51.34 o                         
   8   7  -9       1411.96       1498.64        33.35 o                         
   9   7  -9        389.29        424.72        14.10 o                         
  10   7  -9        325.98        379.12        14.57 o                         
  11   7  -9         90.79         91.12         7.02 o                         
  12   7  -9        317.88        307.08         9.43 o                         
  13   7  -9         21.76         22.94         3.89 o                         
  14   7  -9        718.84        697.10        34.92 o                         
  15   7  -9         24.35         22.66         3.93 o                         
   1   8  -9        138.68        129.79         9.07 o                         
   2   8  -9        570.82        589.38        14.77 o                         
   3   8  -9        655.71        695.92        29.09 o                         
   4   8  -9        307.25        333.30        18.27 o                         
   5   8  -9         63.62         61.81         6.88 o                         
   6   8  -9         27.59         30.84        15.11 o                         
   7   8  -9        373.38        384.77        11.56 o                         
   8   8  -9        173.89        146.98        10.69 o                         
   9   8  -9        337.92        382.87        11.68 o                         
  10   8  -9       1075.97        970.52        34.33 o                         
  11   8  -9        486.45        511.61        18.36 o                         
  12   8  -9        210.88        180.41         9.32 o                         
  13   8  -9        409.76        404.29        14.23 o                         
   0   9  -9       1022.84       1057.55        37.32 o                         
   1   9  -9         95.83        110.37        10.47 o                         
   2   9  -9        335.26        350.68        11.43 o                         
   3   9  -9        236.75        216.90        10.74 o                         
   4   9  -9        663.47        668.60        20.81 o                         
   5   9  -9         14.53         17.03         4.61 o                         
   6   9  -9        118.29        116.12         8.98 o                         
   7   9  -9        119.70        112.48         7.49 o                         
   8   9  -9         12.20          4.89         5.62 o                         
   9   9  -9        542.85        553.34        36.79 o                         
  10   9  -9         36.18         23.90         4.51 o                         
   1  10  -9         21.13         19.74         4.97 o                         
   2  10  -9        142.30        146.87        10.47 o                         
   3  10  -9        585.78        534.65        26.18 o                         
   4  10  -9        321.46        337.33        16.84 o                         
   5  10  -9        174.15        183.65         8.07 o                         
   6  10  -9         72.72         72.41         7.22 o                         
   4   0  -8       1692.04       1923.04        57.82 o                         
   6   0  -8        442.34        500.99        25.34 o                         
   8   0  -8      11883.87      13044.49       384.56 o                         
  10   0  -8        715.86        658.88        23.92 o                         
  12   0  -8      12735.61      12251.75       649.62 o                         
  14   0  -8       1371.96       1418.68        45.96 o                         
  16   0  -8        429.89        468.56        27.54 o                         
   1   1  -8       1262.22       1112.72        23.64 o                         
   2   1  -8       4363.27       4616.51        96.18 o                         
   3   1  -8       1116.36        946.88        20.56 o                         
   4   1  -8       4620.69       4561.53        94.88 o                         
   5   1  -8      13140.98      12329.43       257.97 o                         
   6   1  -8       4023.53       3852.65        81.83 o                         
   7   1  -8        415.60        388.86        16.13 o                         
   8   1  -8       5325.00       5485.03       164.21 o                         
   9   1  -8       2276.72       2353.12        73.48 o                         
  10   1  -8       2095.26       2133.01        66.05 o                         
  11   1  -8       1203.04       1224.54        33.29 o                         
  12   1  -8        187.67        202.95         9.06 o                         
  13   1  -8       1494.77       1419.91        39.21 o                         
  14   1  -8        405.29        370.63        10.25 o                         
  15   1  -8        809.13        755.37        17.11 o                         
  16   1  -8         47.04         67.07         7.16 o                         
  17   1  -8       1549.22       1645.39        87.67 o                         
  18   1  -8        146.78        155.63        13.47 o                         
  19   1  -8         22.61         28.48         6.81 o                         
  21   1  -8         10.57         24.94         6.16 o                         
   0   2  -8      15168.03      16071.57       534.60 o                         
   1   2  -8       5677.78       5013.26        93.54 o                         
   2   2  -8       4647.30       4934.37        91.98 o                         
   3   2  -8       2232.32       2115.03        44.92 o                         
   4   2  -8        419.54        434.82         8.46 o                         
   5   2  -8       1124.12       1055.92        18.83 o                         
   6   2  -8        870.00        910.48        15.58 o                         
   7   2  -8       3337.51       3375.65        64.78 o                         
   8   2  -8       6032.26       6537.44       227.72 o                         
   9   2  -8       2132.77       2344.19        51.38 o                         
  10   2  -8         31.02         27.40         3.79 o                         
  11   2  -8        143.84        133.55         7.75 o                         
  12   2  -8          2.16         11.46         2.83 o                         
  13   2  -8       1724.33       1712.80        31.10 o                         
  14   2  -8         62.54         64.28         4.84 o                         
  15   2  -8       3059.12       3165.76        96.74 o                         
  16   2  -8        256.19        340.40        33.92 o                         
  17   2  -8        218.17        196.22        15.44 o                         
  18   2  -8        113.93        122.15         6.94 o                         
  19   2  -8        359.38        343.59        15.16 o                         
  20   2  -8        149.95        155.57        11.75 o                         
   1   3  -8       3818.97       3478.89        65.07 o                         
   2   3  -8        364.97        372.09         7.39 o                         
   3   3  -8        386.41        342.48         7.71 o                         
   4   3  -8       4467.68       4826.78        90.74 o                         
   5   3  -8       4272.37       4171.10        79.22 o                         
   6   3  -8       6806.37       7274.83       114.63 o                         
   7   3  -8        111.39        131.75         4.02 o                         
   8   3  -8       1065.08       1156.78        21.26 o                         
   9   3  -8        154.49        188.60         5.60 o                         
  10   3  -8        807.78        729.60        14.37 o                         
  11   3  -8        306.34        306.41         6.92 o                         
  12   3  -8        235.04        239.40        10.98 o                         
  13   3  -8          7.09          7.15         2.17 o                         
  14   3  -8        158.12        142.82        12.22 o                         
  15   3  -8        479.07        458.20        12.79 o                         
  16   3  -8        588.59        564.59        17.71 o                         
  17   3  -8        323.88        345.57        10.49 o                         
  18   3  -8        204.31        199.54         8.05 o                         
  19   3  -8         32.14         50.13         7.40 o                         
  20   3  -8        149.33        168.06        10.84 o                         
   0   4  -8        425.81        414.13        11.94 o                         
   1   4  -8        501.32        458.09        10.20 o                         
   2   4  -8       3081.07       3191.17        50.96 o                         
   3   4  -8       7038.50       6811.47       115.47 o                         
   4   4  -8       9419.28       9685.70       151.62 o                         
   5   4  -8        557.56        590.37        17.14 o                         
   6   4  -8       1379.32       1525.78        30.37 o                         
   7   4  -8       1416.23       1430.37        28.94 o                         
   8   4  -8        431.31        436.39        12.35 o                         
   9   4  -8       2230.41       2471.34        53.75 o                         
  10   4  -8       1002.51       1104.93        25.85 o                         
  11   4  -8       1380.46       1483.32        35.19 o                         
  12   4  -8        259.98        283.52        11.48 o                         
  13   4  -8       1288.20       1225.51        40.16 o                         
  14   4  -8        399.98        393.95        11.85 o                         
  15   4  -8        252.11        265.52         9.44 o                         
  16   4  -8        288.49        323.05         9.88 o                         
  17   4  -8         39.31         42.90         5.09 o                         
  18   4  -8        292.22        294.93        12.97 o                         
  19   4  -8         34.54         40.21         4.51 o                         
   1   5  -8       1368.30       1335.01        24.50 o                         
   2   5  -8         51.58         71.20         3.82 o                         
   3   5  -8       5548.04       5481.67        96.51 o                         
   4   5  -8       2141.24       2133.85        54.43 o                         
   5   5  -8         86.08         93.69         5.92 o                         
   6   5  -8         57.87         63.59         5.50 o                         
   7   5  -8         73.69        100.38         9.38 o                         
   8   5  -8        314.77        324.56        12.25 o                         
   9   5  -8       1426.98       1434.93        32.90 o                         
  10   5  -8       3164.57       3088.96        66.22 o                         
  11   5  -8        736.27        823.07        20.47 o                         
  12   5  -8         40.50         43.74         8.83 o                         
  13   5  -8       1581.14       1582.43        36.41 o                         
  14   5  -8          1.71          6.76         4.58 o                         
  15   5  -8        107.36        107.56         7.65 o                         
  16   5  -8         94.35         93.62         8.34 o                         
  17   5  -8         48.11         64.90         6.73 o                         
  18   5  -8         47.38         47.29         8.49 o                         
   0   6  -8         31.99         53.13         5.27 o                         
   1   6  -8        405.41        395.68         8.50 o                         
   2   6  -8        192.37        173.67         5.26 o                         
   3   6  -8        733.41        727.72        15.13 o                         
   4   6  -8        330.13        353.59        12.89 o                         
   5   6  -8         94.71         89.36         5.80 o                         
   6   6  -8       5783.28       5949.19       112.86 o                         
   7   6  -8        434.71        421.45        12.43 o                         
   8   6  -8        909.76        861.67        21.09 o                         
   9   6  -8         93.35        101.31        13.51 o                         
  10   6  -8        444.44        465.35        32.71 o                         
  11   6  -8        735.43        680.59        24.78 o                         
  12   6  -8          9.77         15.54         6.07 o                         
  13   6  -8        298.04        263.44        10.79 o                         
  14   6  -8        355.60        323.81        11.74 o                         
  15   6  -8        153.22        162.09         7.83 o                         
  16   6  -8          2.08          8.86         3.71 o                         
  17   6  -8        152.78        141.96         6.93 o                         
   1   7  -8         46.48         37.48         3.36 o                         
   2   7  -8        187.55        197.30         6.47 o                         
   3   7  -8        242.79        254.15         6.73 o                         
   4   7  -8        123.65        117.86         6.93 o                         
   5   7  -8         89.63         87.12        10.98 o                         
   6   7  -8       2709.05       2833.85        82.74 o                         
   7   7  -8       1085.22        988.33        23.93 o                         
   8   7  -8        697.51        715.69        45.72 o                         
   9   7  -8        103.05        104.31         8.30 o                         
  10   7  -8       2259.91       2238.05        54.72 o                         
  11   7  -8        384.30        390.96        13.52 o                         
  12   7  -8        158.54        168.26         9.22 o                         
  13   7  -8       1050.44        976.55        32.99 o                         
  14   7  -8        105.77        110.50        11.58 o                         
  15   7  -8        146.99        156.58         8.56 o                         
   0   8  -8         26.55         26.09         5.47 o                         
   1   8  -8        174.96        166.40         8.64 o                         
   2   8  -8          9.83         23.27         5.24 o                         
   3   8  -8        882.56        838.39        20.96 o                         
   4   8  -8        112.79        116.22         7.26 o                         
   5   8  -8         26.61         32.35         4.31 o                         
   6   8  -8         87.80        101.91         7.80 o                         
   7   8  -8         77.77        111.44         6.64 o                         
   8   8  -8          1.23         17.52         5.47 o                         
   9   8  -8        506.15        515.29        15.99 o                         
  10   8  -8         86.19         79.75         9.74 o                         
  11   8  -8        203.36        216.84        10.91 o                         
  12   8  -8        204.35        164.85         9.21 o                         
  13   8  -8        140.37        148.83        11.12 o                         
   1   9  -8        127.14        114.68         6.52 o                         
   2   9  -8         15.88          6.71         3.44 o                         
   3   9  -8        186.74        179.19         9.02 o                         
   4   9  -8         18.08          7.86         9.74 o                         
   5   9  -8         17.57         13.61         5.00 o                         
   6   9  -8         61.84         56.04         5.92 o                         
   7   9  -8        122.80        116.76         6.76 o                         
   8   9  -8        316.61        288.29        21.37 o                         
   9   9  -8        317.00        308.27        16.43 o                         
  10   9  -8        139.68        121.72        10.47 o                         
  11   9  -8        192.21        227.48        18.07 o                         
   0  10  -8        354.76        327.46        18.04 o                         
   1  10  -8         34.36         33.12         6.46 o                         
   2  10  -8        241.11        259.47        14.81 o                         
   3  10  -8        179.20        149.62        10.85 o                         
   4  10  -8         13.52         22.50         3.89 o                         
   5  10  -8         56.35         53.44         5.00 o                         
   6  10  -8          2.54          4.84         6.82 o                         
   2   0  -7       1672.42       1729.06        51.06 o                         
   4   0  -7       1490.55       1298.93        57.28 o                         
   6   0  -7        223.63        258.42        15.13 o                         
   8   0  -7       3107.26       3231.60        97.91 o                         
  10   0  -7       1302.49       1373.90        62.12 o                         
  12   0  -7       2047.58       2000.45        88.38 o                         
  14   0  -7       1275.72       1298.05        35.62 o                         
  16   0  -7       1256.68       1101.77        53.80 o                         
  18   0  -7       1944.27       1838.59        56.58 o                         
   0   1  -7       1159.61       1195.52        49.35 o                         
   1   1  -7        959.34        824.28        15.71 o                         
   2   1  -7        384.17        403.32         8.13 o                         
   3   1  -7        172.25        160.52         6.67 o                         
   4   1  -7       3043.86       3038.65        57.29 o                         
   5   1  -7       1690.14       1877.28       234.81 o                         
   6   1  -7       1103.84       1068.10        24.41 o                         
   7   1  -7        272.82        280.26        15.02 o                         
   8   1  -7         71.20         68.06         6.79 o                         
   9   1  -7       1532.77       1661.81        53.92 o                         
  10   1  -7        354.57        328.46        11.43 o                         
  11   1  -7       1951.62       2240.46        57.90 o                         
  12   1  -7         74.01         61.84         9.73 o                         
  13   1  -7        222.76        211.81        12.31 o                         
  14   1  -7        118.37        159.76         7.87 o                         
  15   1  -7        873.61        867.63        24.90 o                         
  16   1  -7        181.54        185.71         9.44 o                         
  17   1  -7        294.70        303.28        11.52 o                         
  18   1  -7          2.54          2.97         5.47 o                         
  19   1  -7        142.21        143.18        12.75 o                         
   1   2  -7       2774.13       2327.93        43.64 o                         
   2   2  -7       2213.65       2178.35        40.81 o                         
   3   2  -7       5796.92       5148.84        87.63 o                         
   4   2  -7        370.29        343.56         7.36 o                         
   5   2  -7        287.55        307.45        13.06 o                         
   6   2  -7       1361.77       1295.58        33.38 o                         
   7   2  -7        898.76       1003.04        23.16 o                         
   8   2  -7      13249.84      14834.83       437.65 o                         
   9   2  -7       4880.27       4606.93        98.30 o                         
  10   2  -7         50.80         49.10         4.66 o                         
  11   2  -7         86.20         87.63         5.63 o                         
  12   2  -7        324.28        323.78        14.11 o                         
  13   2  -7        826.41        868.38        21.51 o                         
  14   2  -7        269.41        247.18         7.94 o                         
  15   2  -7        571.63        570.41        15.18 o                         
  16   2  -7       1708.54       1687.45        44.15 o                         
  17   2  -7        122.33        120.08        10.37 o                         
  18   2  -7       1236.89       1102.21        36.75 o                         
  19   2  -7       1167.79       1175.20        29.56 o                         
  20   2  -7        244.58        253.30        14.10 o                         
  21   2  -7          1.16          4.00         3.95 o                         
   0   3  -7         73.81         73.74         8.43 o                         
   1   3  -7       2151.82       1948.03        41.50 o                         
   2   3  -7        985.13       1062.09        20.66 o                         
   3   3  -7        218.28        301.19        25.59 o                         
   4   3  -7        253.46        197.06         4.93 o                         
   5   3  -7       1571.90       1662.76        27.00 o                         
   6   3  -7       1385.35       1518.82        26.79 o                         
   7   3  -7       2760.00       2806.28        45.20 o                         
   8   3  -7        295.20        292.77         6.47 o                         
   9   3  -7        113.51        127.24         5.67 o                         
  10   3  -7        243.97        213.19         8.78 o                         
  11   3  -7       1185.00       1237.54        25.77 o                         
  12   3  -7       1779.49       1777.95        40.98 o                         
  13   3  -7         82.10         83.78         3.97 o                         
  14   3  -7       1409.96       1350.65        33.02 o                         
  15   3  -7       1273.25       1285.70        29.45 o                         
  16   3  -7        405.00        392.68        13.99 o                         
  17   3  -7        295.35        311.43        10.16 o                         
  18   3  -7        188.96        182.49         8.02 o                         
  19   3  -7        467.22        469.25        18.14 o                         
  20   3  -7        672.47        669.87        31.10 o                         
   1   4  -7        858.14        821.56        14.23 o                         
   2   4  -7        185.51        185.16         5.16 o                         
   3   4  -7       4231.15       3862.63        61.87 o                         
   4   4  -7       2580.78       2795.16        53.33 o                         
   5   4  -7       1684.27       1676.72        37.91 o                         
   6   4  -7       4672.54       4779.45       116.86 o                         
   7   4  -7        287.20        322.75         8.83 o                         
   8   4  -7         10.86          9.59         3.03 o                         
   9   4  -7       1754.68       1676.56        33.78 o                         
  10   4  -7       2128.32       2082.83        37.55 o                         
  11   4  -7        795.13        794.58        14.41 o                         
  12   4  -7        280.60        260.84         8.46 o                         
  13   4  -7        345.50        304.22        20.74 o                         
  14   4  -7        147.62        146.10         8.09 o                         
  15   4  -7        662.24        725.46        18.20 o                         
  16   4  -7        746.30        728.36        18.03 o                         
  17   4  -7          4.75          6.50         5.08 o                         
  18   4  -7         55.59         52.19         5.26 o                         
  19   4  -7         84.89         81.63         9.26 o                         
   0   5  -7         82.94         93.35         6.66 o                         
   1   5  -7       1910.84       1933.47        41.89 o                         
   2   5  -7        150.40        150.75         5.71 o                         
   3   5  -7       6755.89       7015.14       119.98 o                         
   4   5  -7        169.78        188.14         6.83 o                         
   5   5  -7         44.73         48.34         5.47 o                         
   6   5  -7         36.77         38.02         4.10 o                         
   7   5  -7       2332.12       2407.20        52.34 o                         
   8   5  -7        203.24        186.54         9.75 o                         
   9   5  -7       1226.93       1097.17        23.88 o                         
  10   5  -7       1402.43       1355.88        35.16 o                         
  11   5  -7         51.01         61.80         5.82 o                         
  12   5  -7        270.04        285.10        12.38 o                         
  13   5  -7        786.45        800.79        23.04 o                         
  14   5  -7        261.36        249.17        28.62 o                         
  15   5  -7        123.58        135.36         8.32 o                         
  16   5  -7        462.38        451.51        24.36 o                         
  17   5  -7        191.02        219.26         8.10 o                         
  18   5  -7        102.95        100.10         8.59 o                         
   1   6  -7        556.90        508.14        10.05 o                         
   2   6  -7        135.73        122.69         4.52 o                         
   3   6  -7        477.26        526.07        11.60 o                         
   4   6  -7         98.22         98.22         7.61 o                         
   5   6  -7        119.61        127.08         6.43 o                         
   6   6  -7        229.11        217.70        10.38 o                         
   7   6  -7        873.42        820.10        18.85 o                         
   8   6  -7        120.81        144.08         9.41 o                         
   9   6  -7        246.78        242.17        12.54 o                         
  10   6  -7       2744.99       2824.58        70.78 o                         
  11   6  -7       1280.83       1305.42        41.60 o                         
  12   6  -7        597.20        563.92        30.82 o                         
  13   6  -7        402.47        452.51        25.77 o                         
  14   6  -7        465.39        451.90        24.63 o                         
  15   6  -7        159.36        158.02         8.09 o                         
  16   6  -7         46.08         55.20         7.37 o                         
  17   6  -7         45.86         60.19         5.11 o                         
   0   7  -7        825.51        841.66        18.33 o                         
   1   7  -7         44.30         33.08         2.96 o                         
   2   7  -7        124.58        130.03         5.04 o                         
   3   7  -7        185.14        197.57         6.74 o                         
   4   7  -7       1196.10       1188.39        24.89 o                         
   5   7  -7        413.19        398.70        11.83 o                         
   6   7  -7        959.35        961.11        53.77 o                         
   7   7  -7        652.65        644.96        16.86 o                         
   8   7  -7        970.80        951.54        22.95 o                         
   9   7  -7        363.43        363.58        16.14 o                         
  10   7  -7        181.97        196.92        12.11 o                         
  11   7  -7        503.25        540.57        20.66 o                         
  12   7  -7        689.64        745.35        30.77 o                         
  13   7  -7        115.40         89.13         8.39 o                         
  14   7  -7        147.36        117.97        10.49 o                         
  15   7  -7        367.12        393.04        16.41 o                         
  16   7  -7        405.59        415.90        24.82 o                         
   1   8  -7        135.18        120.21         7.15 o                         
   2   8  -7        808.27        770.51        17.04 o                         
   3   8  -7        347.12        345.69        13.48 o                         
   4   8  -7        553.19        571.52        15.27 o                         
   5   8  -7        235.71        224.67         9.77 o                         
   6   8  -7        281.02        288.39        11.64 o                         
   7   8  -7        210.48        198.16        11.49 o                         
   8   8  -7        333.32        302.21        14.37 o                         
   9   8  -7        101.98        120.47         9.75 o                         
  10   8  -7        202.46        192.72        12.82 o                         
  11   8  -7         32.54         52.64         6.67 o                         
  12   8  -7        137.89        109.82         7.51 o                         
  13   8  -7       1130.48       1163.26        39.90 o                         
  14   8  -7         13.13          8.02         6.21 o                         
   0   9  -7        286.02        275.50        13.86 o                         
   1   9  -7         39.59         41.29         4.99 o                         
   2   9  -7         19.01         21.53         3.59 o                         
   3   9  -7        237.94        219.07        15.72 o                         
   4   9  -7        138.06        150.15         7.48 o                         
   5   9  -7        220.22        192.51         8.06 o                         
   6   9  -7        119.87        125.73        14.26 o                         
   7   9  -7        124.62        121.40         9.10 o                         
   8   9  -7         66.07         63.27        12.97 o                         
   9   9  -7        201.70        180.68        12.73 o                         
  10   9  -7        335.80        290.52        32.05 o                         
  11   9  -7        177.15        162.97        10.27 o                         
   1  10  -7          6.26         10.66         3.66 o                         
   2  10  -7         31.70         46.50         8.69 o                         
   3  10  -7         89.17         85.22         8.35 o                         
   4  10  -7         75.10         77.32         8.56 o                         
   5  10  -7         33.70         30.28         5.03 o                         
   6  10  -7         74.31         73.31         7.17 o                         
   7  10  -7        318.97        363.41        25.37 o                         
   2   0  -6         97.89        133.43         5.58 o                         
   4   0  -6       7725.49       7853.69       234.06 o                         
   6   0  -6       4334.00       4195.24       141.90 o                         
   8   0  -6      19025.95      20962.44       614.89 o                         
  10   0  -6       1083.64       1014.28        46.78 o                         
  12   0  -6         30.15         79.65        11.33 o                         
  14   0  -6       3459.09       3276.68       163.88 o                         
  18   0  -6        251.34        280.50        18.55 o                         
   1   1  -6         79.14         76.29         2.59 o                         
   2   1  -6        134.89         68.65         2.27 o                         
   3   1  -6        422.47        390.09         8.05 o                         
   4   1  -6        245.31        252.44         6.11 o                         
   5   1  -6       5323.95       4953.60       120.39 o                         
   6   1  -6       1026.03        771.82        18.08 o                         
   7   1  -6        681.13        667.00        18.92 o                         
   8   1  -6       2228.06       2088.97        65.00 o                         
   9   1  -6        646.91        800.23        32.35 o                         
  10   1  -6        385.00        404.85        13.22 o                         
  11   1  -6       2066.55       1916.72        42.91 o                         
  12   1  -6       1832.49       1853.16        47.47 o                         
  13   1  -6        302.41        335.07        16.32 o                         
  14   1  -6        753.03        723.91        18.76 o                         
  15   1  -6        882.11        871.50        25.27 o                         
  16   1  -6        471.02        433.57        18.38 o                         
  17   1  -6        521.14        581.35        22.19 o                         
  18   1  -6          8.15          6.65         5.06 o                         
  19   1  -6        320.55        297.21        18.17 o                         
   1   2  -6       4383.62       3674.68        89.50 o                         
   2   2  -6      17388.13      18910.25       454.18 o                         
   3   2  -6      10346.74       9809.06       182.05 o                         
   4   2  -6       3301.64       3068.61        57.98 o                         
   5   2  -6       1318.21       1237.15        27.12 o                         
   6   2  -6       4321.29       4736.59       114.57 o                         
   7   2  -6       2459.40       2371.62        52.27 o                         
   8   2  -6       1185.19       1029.61        28.53 o                         
   9   2  -6       4717.60       5076.43       123.94 o                         
  10   2  -6         28.86         29.68         3.65 o                         
  11   2  -6        206.29        225.28         8.57 o                         
  12   2  -6         65.62         84.42         5.96 o                         
  13   2  -6       2791.80       2868.15        89.30 o                         
  14   2  -6        702.99        608.66        16.13 o                         
  15   2  -6         97.66        146.27         7.78 o                         
  16   2  -6       2245.50       2089.60        54.69 o                         
  17   2  -6        501.30        465.40        26.49 o                         
  18   2  -6        121.85        116.00         7.09 o                         
  19   2  -6        327.66        366.58        14.48 o                         
  20   2  -6         75.42         97.51         9.99 o                         
  21   2  -6        171.65        165.03        10.26 o                         
   1   3  -6       3806.96       3476.25        64.33 o                         
   2   3  -6      19608.86      21540.55       513.55 o                         
   3   3  -6       4422.00       4011.65        84.42 o                         
   4   3  -6       1841.67       1930.54        41.73 o                         
   5   3  -6       4384.72       4444.56        98.60 o                         
   6   3  -6       2179.13       2258.48        39.58 o                         
   7   3  -6       2739.81       2936.50        51.24 o                         
   8   3  -6        586.46        608.23        15.56 o                         
   9   3  -6       1796.12       1866.71        37.35 o                         
  10   3  -6        334.88        278.66         8.43 o                         
  11   3  -6        549.91        584.35        14.38 o                         
  12   3  -6        305.73        298.06        17.72 o                         
  13   3  -6        486.11        542.08         9.85 o                         
  14   3  -6        278.10        272.91        19.40 o                         
  15   3  -6        115.46        114.62         8.61 o                         
  16   3  -6        830.26        714.32        25.82 o                         
  17   3  -6       1086.11       1078.22        35.61 o                         
  18   3  -6         70.76         65.15        10.88 o                         
  19   3  -6        300.57        321.76        19.93 o                         
  20   3  -6        293.72        259.73        14.73 o                         
   0   4  -6       5627.75       5766.08       140.15 o                         
   1   4  -6       3427.15       3241.29        51.95 o                         
   2   4  -6       1059.48       1077.31        19.47 o                         
   3   4  -6        619.10        675.16        29.26 o                         
   4   4  -6        144.01        169.43         5.85 o                         
   5   4  -6       3051.29       2743.16        69.75 o                         
   6   4  -6       2056.39       2000.95        39.08 o                         
   7   4  -6       2631.06       2666.95        58.27 o                         
   8   4  -6        622.77        673.53        15.33 o                         
   9   4  -6       2557.35       2680.49        51.84 o                         
  10   4  -6        440.56        430.71        11.85 o                         
  11   4  -6        470.49        472.77         9.04 o                         
  12   4  -6        891.75        807.86        15.79 o                         
  13   4  -6        298.95        354.63        17.50 o                         
  14   4  -6        513.11        500.98        14.37 o                         
  15   4  -6        120.03        146.38         8.12 o                         
  16   4  -6         81.02         93.25         9.67 o                         
  17   4  -6        141.46        132.96         8.77 o                         
  18   4  -6         23.06         15.80         3.93 o                         
  19   4  -6        162.61        173.94        12.42 o                         
   1   5  -6         13.31         16.85         3.00 o                         
   2   5  -6       4758.81       5372.81        90.31 o                         
   3   5  -6        945.09       1087.01        23.75 o                         
   4   5  -6         50.29         61.05         5.39 o                         
   5   5  -6       1832.96       1803.83        47.17 o                         
   6   5  -6       1382.27       1400.89        31.95 o                         
   7   5  -6       1202.54       1227.32        28.33 o                         
   8   5  -6       1795.12       1819.59        37.18 o                         
   9   5  -6       1296.04       1382.79        26.18 o                         
  10   5  -6       5657.96       5703.74       108.40 o                         
  11   5  -6         98.26        122.85         8.77 o                         
  12   5  -6        198.01        201.35        12.17 o                         
  13   5  -6        111.38        107.10         8.54 o                         
  14   5  -6       1505.50       1451.92        46.01 o                         
  15   5  -6         81.80        104.83         8.48 o                         
  16   5  -6        352.65        323.05        11.72 o                         
  17   5  -6        336.11        314.26        12.77 o                         
  18   5  -6        226.12        197.86         8.82 o                         
  19   5  -6         79.82         84.03         5.65 o                         
   0   6  -6       5725.70       6253.20       183.03 o                         
   1   6  -6        194.33        175.87         5.59 o                         
   2   6  -6        714.44        777.46        15.48 o                         
   3   6  -6       1972.99       1938.21        34.71 o                         
   4   6  -6         99.25        108.40         5.53 o                         
   5   6  -6        222.09        217.83        12.56 o                         
   6   6  -6        707.30        627.99        14.95 o                         
   7   6  -6        234.54        252.32         8.77 o                         
   8   6  -6        238.55        245.55         8.03 o                         
   9   6  -6         35.66         67.39         8.80 o                         
  10   6  -6         26.32         96.90        15.04 o                         
  11   6  -6         60.43         54.04         7.96 o                         
  13   6  -6       1366.69       1393.42        64.50 o                         
  14   6  -6       1818.60       1730.91        83.53 o                         
  15   6  -6        151.39        141.21        15.70 o                         
  16   6  -6          8.90         11.17         3.40 o                         
  17   6  -6          8.99          8.31         2.93 o                         
   1   7  -6        109.25        123.97         5.14 o                         
   2   7  -6         81.46         70.38         5.30 o                         
   3   7  -6        490.69        485.05        10.92 o                         
   4   7  -6       1543.10       1561.96        42.83 o                         
   5   7  -6         90.29         99.07         6.91 o                         
   6   7  -6          1.50         -7.44         7.44 o                         
   7   7  -6         57.11         67.75        11.31 o                         
   8   7  -6        568.85        560.34        17.69 o                         
   9   7  -6        401.85        385.44        16.99 o                         
  10   7  -6        210.64        193.80        12.19 o                         
  11   7  -6        132.32        120.55        22.61 o                         
  12   7  -6        156.74        181.76        10.87 o                         
  13   7  -6        152.75        171.15        12.46 o                         
  14   7  -6         19.91         19.47         5.71 o                         
  15   7  -6         97.91        132.58        13.26 o                         
  16   7  -6        230.02        245.29        13.98 o                         
   0   8  -6        708.95        650.57        20.91 o                         
   1   8  -6        118.18        106.85         8.25 o                         
   2   8  -6         65.66         82.32         6.20 o                         
   3   8  -6        111.65        117.39         7.00 o                         
   4   8  -6        117.22        134.98         7.21 o                         
   5   8  -6         70.29         70.63         9.21 o                         
   6   8  -6        412.95        352.05        12.91 o                         
   7   8  -6         82.16         87.76        14.25 o                         
   8   8  -6         91.36         84.71         9.34 o                         
   9   8  -6         89.41         77.52         9.11 o                         
  10   8  -6        370.02        346.12        54.36 o                         
  11   8  -6        652.06        730.96        24.29 o                         
  12   8  -6         30.78         32.47         4.72 o                         
  13   8  -6        126.77        120.84         7.79 o                         
  14   8  -6         10.79          5.39         3.48 o                         
   1   9  -6         67.51         63.56         6.10 o                         
   2   9  -6         86.06        102.93         5.41 o                         
   3   9  -6         27.34         27.13         3.37 o                         
   4   9  -6          9.15          3.55         3.68 o                         
   5   9  -6         28.63         34.83         6.11 o                         
   6   9  -6        151.42        163.51        19.24 o                         
   7   9  -6        147.74        170.06        11.34 o                         
   8   9  -6        164.76        148.85         8.69 o                         
   9   9  -6         18.81         16.34         5.42 o                         
  10   9  -6        478.62        486.42        17.78 o                         
  11   9  -6         80.45         86.28         7.26 o                         
   0  10  -6         55.50         69.67         7.88 o                         
   1  10  -6        145.75        141.55         7.21 o                         
   2  10  -6        210.05        207.02        12.74 o                         
   3  10  -6         83.98         94.62         9.00 o                         
   4  10  -6          6.99          8.47        20.73 o                         
   5  10  -6        317.72        312.98        27.87 o                         
   6  10  -6         10.18         -4.29        14.68 o                         
   7  10  -6        121.06        129.57        24.03 o                         
   2   0  -5       1378.30       1233.66        36.53 o                         
   4   0  -5        123.19         98.92         8.55 o                         
   6   0  -5      10809.78      11248.97       330.76 o                         
   8   0  -5      23740.53      26118.95      1082.69 o                         
  10   0  -5       1208.21       1194.17        54.89 o                         
  12   0  -5       1118.01       1225.46        55.18 o                         
  14   0  -5       3304.72       3447.45       124.28 o                         
  16   0  -5      10279.84      10152.91       309.13 o                         
  18   0  -5        237.63        240.03        17.12 o                         
   0   1  -5        805.36        701.22        21.30 o                         
   1   1  -5       1731.25       1516.42        31.80 o                         
   2   1  -5        147.12        111.44         3.33 o                         
   3   1  -5       3004.72       2635.53        88.32 o                         
   4   1  -5      18361.41      19007.63       393.70 o                         
   5   1  -5       1754.09       1706.05        67.17 o                         
   6   1  -5       1880.26       1854.36        40.64 o                         
   7   1  -5       2503.21       2601.49        78.55 o                         
   8   1  -5        881.83        913.92        24.91 o                         
   9   1  -5        167.84        179.53        10.56 o                         
  10   1  -5        541.80        477.02        21.91 o                         
  11   1  -5        807.47        744.79        18.60 o                         
  12   1  -5        290.24        270.46        14.58 o                         
  13   1  -5        330.81        348.92        10.91 o                         
  14   1  -5        659.77        659.79        17.34 o                         
  15   1  -5        887.87        923.95        22.77 o                         
  16   1  -5        589.48        644.20        24.07 o                         
  17   1  -5       1034.67       1027.51        39.41 o                         
  18   1  -5         56.16         61.25         7.30 o                         
  19   1  -5       1157.33       1088.98        71.63 o                         
  21   1  -5         59.82         48.70         8.20 o                         
   1   2  -5      12405.46      10838.84       260.69 o                         
   2   2  -5        548.31        537.38        10.78 o                         
   3   2  -5      13891.27      13049.67       376.53 o                         
   4   2  -5         54.82         75.17         5.76 o                         
   6   2  -5        139.08        157.67         5.50 o                         
   7   2  -5       4244.29       4718.64       100.45 o                         
   8   2  -5        158.61        145.43         7.64 o                         
   9   2  -5        463.06        572.07        17.45 o                         
  10   2  -5        741.58        734.22        21.39 o                         
  11   2  -5       1065.96       1048.01        29.26 o                         
  12   2  -5        142.74        131.02         6.88 o                         
  13   2  -5        527.79        534.14        22.32 o                         
  14   2  -5         97.23        116.97        15.87 o                         
  15   2  -5        293.88        282.83        13.97 o                         
  16   2  -5        414.93        437.67        26.13 o                         
  17   2  -5        161.04        159.59        10.26 o                         
  18   2  -5         36.99         36.64         8.09 o                         
  19   2  -5        683.50        710.65        24.18 o                         
  20   2  -5        153.83        150.63        11.38 o                         
  21   2  -5          1.24          8.53         3.71 o                         
   0   3  -5        348.54        329.64         9.13 o                         
   1   3  -5       3735.47       3256.34       117.12 o                         
   2   3  -5       1546.48       1646.99        35.57 o                         
   3   3  -5       4133.75       3712.34       140.77 o                         
   4   3  -5       7560.87       8059.73       196.68 o                         
   5   3  -5       1955.99       1993.06        50.04 o                         
   6   3  -5        210.09        176.06         6.23 o                         
   7   3  -5       3686.50       3748.59        71.45 o                         
   8   3  -5       3194.20       3308.05        71.85 o                         
   9   3  -5       1807.08       1709.48        37.67 o                         
  10   3  -5         49.46         45.24         4.50 o                         
  11   3  -5        107.80        107.87         7.70 o                         
  12   3  -5        495.91        530.84        16.27 o                         
  13   3  -5        680.83        616.37        18.11 o                         
  14   3  -5        513.18        471.22        11.14 o                         
  15   3  -5         87.93         81.94         5.62 o                         
  16   3  -5        216.93        224.05        16.45 o                         
  17   3  -5        810.77        846.34        29.10 o                         
  18   3  -5        102.21        108.11        12.66 o                         
  19   3  -5         60.51         64.14         9.14 o                         
   1   4  -5       3659.93       3615.24        57.57 o                         
   2   4  -5        295.59        360.80         7.02 o                         
   3   4  -5        466.55        418.08         8.03 o                         
   4   4  -5        281.97        288.25         7.84 o                         
   5   4  -5       1102.38       1252.67        41.35 o                         
   6   4  -5        832.05        853.10        19.86 o                         
   7   4  -5       5475.08       5894.84       144.32 o                         
   8   4  -5        202.57        260.09         7.79 o                         
   9   4  -5        141.23        146.57         6.32 o                         
  10   4  -5        281.15        278.32        10.41 o                         
  11   4  -5       2284.91       2272.52        38.86 o                         
  12   4  -5        719.47        740.98        16.11 o                         
  13   4  -5       1206.05       1067.68        66.68 o                         
  14   4  -5          3.33          5.56         6.31 o                         
  15   4  -5        445.25        466.71        15.38 o                         
  16   4  -5        241.99        262.11        18.69 o                         
  17   4  -5        798.69        882.68        23.49 o                         
  18   4  -5        112.05        115.92         8.85 o                         
  19   4  -5        108.24         80.06        16.38 o                         
  20   4  -5         42.50         23.18         4.51 o                         
   0   5  -5        157.99        139.94         7.88 o                         
   1   5  -5        402.02        390.23         9.30 o                         
   2   5  -5         12.53         39.58         3.16 o                         
   3   5  -5        676.05        680.79        15.17 o                         
   4   5  -5        620.44        654.84        13.13 o                         
   5   5  -5        791.38        765.22        21.73 o                         
   6   5  -5       1017.96        927.40        22.49 o                         
   7   5  -5       1968.12       1939.39        43.31 o                         
   8   5  -5       2528.70       2563.53        46.00 o                         
   9   5  -5       2077.39       2097.83        41.67 o                         
  10   5  -5        197.22        189.24        11.48 o                         
  11   5  -5         54.53         51.42         5.56 o                         
  12   5  -5        368.74        389.80        14.93 o                         
  13   5  -5        363.73        399.11        14.48 o                         
  14   5  -5        243.24        234.78        11.59 o                         
  15   5  -5        912.27        894.66        29.74 o                         
  16   5  -5         18.60         10.51         3.20 o                         
  17   5  -5         55.48         81.82         8.61 o                         
  18   5  -5        109.99        100.55        14.85 o                         
  19   5  -5         56.02         52.29         6.76 o                         
   1   6  -5        281.74        262.27         7.13 o                         
   2   6  -5        263.28        263.51         7.31 o                         
   3   6  -5        550.17        554.34        12.30 o                         
   4   6  -5        473.07        500.07        10.22 o                         
   5   6  -5        299.87        320.51        15.65 o                         
   6   6  -5        385.63        430.94        11.43 o                         
   7   6  -5        198.81        245.08        10.49 o                         
   8   6  -5          0.69          7.34         5.04 o                         
   9   6  -5        345.29        316.39        10.42 o                         
  10   6  -5        540.16        632.29        23.38 o                         
  11   6  -5        400.33        456.80        24.45 o                         
  12   6  -5       2977.88       2931.39       124.24 o                         
  13   6  -5        808.24        774.17        39.66 o                         
  14   6  -5        143.20        122.21         8.86 o                         
  15   6  -5        119.89         98.84         7.82 o                         
  16   6  -5         10.11         12.22         5.03 o                         
  17   6  -5         41.28         41.72         5.01 o                         
   0   7  -5       1690.20       1710.40        78.64 o                         
   1   7  -5        672.91        676.28        13.77 o                         
   2   7  -5        301.56        309.19         7.99 o                         
   3   7  -5        454.37        440.78         9.36 o                         
   4   7  -5       2122.37       2151.66        48.05 o                         
   5   7  -5        195.80        199.32         7.55 o                         
   6   7  -5        212.48        203.47        10.04 o                         
   7   7  -5        106.86        113.00         8.79 o                         
   8   7  -5       2236.19       2316.60        58.79 o                         
   9   7  -5         82.96        111.70        10.33 o                         
  10   7  -5        702.08        750.53        26.15 o                         
  11   7  -5        150.48        171.02        15.99 o                         
  12   7  -5        143.36        140.14        11.06 o                         
  13   7  -5        103.33        126.50        13.28 o                         
  14   7  -5         68.02         75.67         7.74 o                         
  15   7  -5         26.82         16.41         4.09 o                         
  16   7  -5       1267.11       1177.04        52.28 o                         
   1   8  -5        391.33        378.71        10.56 o                         
   2   8  -5         62.69         67.92         5.98 o                         
   3   8  -5        220.11        241.64         9.13 o                         
   4   8  -5         60.97         89.40         8.40 o                         
   5   8  -5         92.02         71.86        17.18 o                         
   6   8  -5        169.72        189.22         9.91 o                         
   7   8  -5         90.63         96.22         9.76 o                         
   8   8  -5        850.87        876.72        29.82 o                         
   9   8  -5        137.20        115.78         9.94 o                         
  10   8  -5        585.98        559.95        20.34 o                         
  11   8  -5       1226.21       1243.53        39.83 o                         
  12   8  -5         56.44         41.20         7.67 o                         
  13   8  -5        308.62        318.04        12.88 o                         
  14   8  -5         87.13         89.22         7.33 o                         
   0   9  -5       1147.83       1190.09        35.21 o                         
   1   9  -5        149.84        160.68        10.92 o                         
   2   9  -5        223.33        232.95        11.54 o                         
   3   9  -5          2.20          4.30         3.79 o                         
   4   9  -5        514.61        519.15        14.29 o                         
   5   9  -5         64.42         47.63         6.12 o                         
   6   9  -5        112.18         90.98        16.85 o                         
   7   9  -5         97.68         91.66         8.82 o                         
   8   9  -5        280.65        286.85        12.59 o                         
   9   9  -5          1.91          1.21         5.07 o                         
  10   9  -5         74.31         72.98         5.80 o                         
  11   9  -5        149.19        136.51         9.07 o                         
   1  10  -5         14.43         16.77         3.38 o                         
   2  10  -5         15.56         14.94         5.56 o                         
   3  10  -5        114.52         87.97         9.13 o                         
   4  10  -5        284.57        230.38        30.50 o                         
   5  10  -5        251.29        241.12        20.65 o                         
   6  10  -5         26.16         28.15        10.87 o                         
   7  10  -5         30.41         18.03        12.91 o                         
   0   0  -4        199.79        165.32         7.17 o                         
   4   0  -4       2181.12       1693.52        51.08 o                         
   6   0  -4      18045.56      21478.37       629.26 o                         
   8   0  -4      27105.85      30050.53       880.26 o                         
  10   0  -4       1564.28       1343.08        66.16 o                         
  12   0  -4       3067.07       2897.73       124.10 o                         
  14   0  -4       2449.92       2877.84        95.87 o                         
  18   0  -4       1179.54       1022.42        51.43 o                         
   1   1  -4       2331.88       2100.02        39.04 o                         
   3   1  -4       9935.83       8591.02       177.82 o                         
   5   1  -4       6014.30       5198.51       111.37 o                         
   6   1  -4        964.96        756.15        17.46 o                         
   7   1  -4        143.95        166.41         6.12 o                         
   8   1  -4        286.44        272.83         9.94 o                         
   9   1  -4        435.08        500.62        27.13 o                         
  10   1  -4       1150.64       1205.60        38.34 o                         
  11   1  -4       1851.45       1860.29        48.03 o                         
  12   1  -4       1665.71       1651.29        42.75 o                         
  13   1  -4         16.78         45.58         6.46 o                         
  14   1  -4        246.33        239.77         8.35 o                         
  15   1  -4        324.82        328.79        13.03 o                         
  16   1  -4       2003.14       1906.95        43.05 o                         
  17   1  -4        652.31        691.01        25.80 o                         
  18   1  -4         91.49         91.99         7.80 o                         
  19   1  -4        851.04        869.53        29.40 o                         
  20   1  -4        241.48        292.86        22.50 o                         
   3   2  -4      12186.75      11136.98       265.47 o                         
   4   2  -4       1275.39       1020.29        25.98 o                         
   5   2  -4       3109.19       2846.42        59.98 o                         
   6   2  -4       1732.87       1630.03        35.62 o                         
   7   2  -4        271.92        297.35         9.82 o                         
   8   2  -4       2718.92       2667.18        57.15 o                         
   9   2  -4       7766.94       8517.08       209.46 o                         
  10   2  -4        347.25        317.14        12.45 o                         
  11   2  -4       2980.85       3050.12        76.83 o                         
  12   2  -4        168.71        147.73         6.92 o                         
  13   2  -4        481.85        502.83        14.66 o                         
  14   2  -4        624.22        607.90        39.36 o                         
  15   2  -4         83.69         82.31         8.56 o                         
  16   2  -4         17.14         17.96         4.62 o                         
  17   2  -4        347.07        348.06        15.53 o                         
  18   2  -4        162.51        182.57        15.58 o                         
  19   2  -4         75.85         84.62         6.23 o                         
  20   2  -4          0.58          7.56         3.65 o                         
  21   2  -4         49.37         42.32         6.90 o                         
   1   3  -4       7980.23       7258.39       134.87 o                         
   2   3  -4       6184.24       6423.38       193.13 o                         
   3   3  -4       5811.85       5679.77       133.93 o                         
   4   3  -4      20061.75      23251.85       552.50 o                         
   5   3  -4       1158.92       1209.95        38.83 o                         
   6   3  -4       6551.30       7471.37       154.48 o                         
   7   3  -4       1062.91       1109.35        22.21 o                         
   8   3  -4        734.78        795.24        18.92 o                         
   9   3  -4       3030.70       3160.26        61.12 o                         
  10   3  -4        163.74        189.27         8.05 o                         
  11   3  -4         93.43        114.22         9.88 o                         
  12   3  -4       1730.24       1645.13        37.87 o                         
  13   3  -4        376.14        446.20        11.48 o                         
  14   3  -4       1170.04       1196.68        59.75 o                         
  15   3  -4        286.98        264.67        11.56 o                         
  16   3  -4        471.03        451.55        49.13 o                         
  17   3  -4       1251.03       1288.06        58.74 o                         
  18   3  -4        221.64        209.87        21.79 o                         
  19   3  -4         41.68         44.10         7.63 o                         
  20   3  -4        607.51        606.43        27.68 o                         
   0   4  -4       2624.33       2996.03        89.19 o                         
   1   4  -4       4383.22       4386.01        83.00 o                         
   2   4  -4       1897.96       2025.51        32.88 o                         
   3   4  -4        724.79        681.47        12.00 o                         
   4   4  -4       4222.65       4620.04       102.22 o                         
   5   4  -4       1252.16       1190.46        30.26 o                         
   6   4  -4        590.28        683.76        17.09 o                         
   7   4  -4        251.32        295.12        23.67 o                         
   8   4  -4       1171.23       1114.45        26.08 o                         
   9   4  -4         23.44         28.72         3.32 o                         
  10   4  -4       1841.59       1953.14        39.34 o                         
  11   4  -4        634.68        583.46        52.47 o                         
  12   4  -4        727.85        740.32        28.86 o                         
  13   4  -4        262.31        265.80         9.01 o                         
  14   4  -4        339.29        301.37        11.96 o                         
  15   4  -4        463.70        533.90        19.59 o                         
  16   4  -4        118.32        144.25        14.88 o                         
  17   4  -4        329.33        375.80        15.41 o                         
  18   4  -4        391.10        392.33        15.08 o                         
  19   4  -4         73.03         81.35         6.01 o                         
  20   4  -4         67.92         86.59         6.99 o                         
   1   5  -4       1306.49       1258.62        24.87 o                         
   2   5  -4      12842.03      14203.66       260.91 o                         
   3   5  -4       1319.43       1265.86        25.04 o                         
   4   5  -4       6549.81       7074.24       120.37 o                         
   5   5  -4       1395.62       1546.77        40.86 o                         
   6   5  -4       2426.37       2600.53        66.25 o                         
   7   5  -4       1291.64       1174.49        27.51 o                         
   8   5  -4         65.83         75.93        13.13 o                         
   9   5  -4        965.84        986.75        20.25 o                         
  10   5  -4        363.47        369.38        12.62 o                         
  11   5  -4        342.41        303.89         9.97 o                         
  12   5  -4        818.22        719.76        49.04 o                         
  13   5  -4        628.04        656.90        17.99 o                         
  14   5  -4       1124.79       1062.44        36.48 o                         
  15   5  -4        281.13        311.00        11.08 o                         
  16   5  -4         21.81         19.20         3.34 o                         
  17   5  -4         38.22         43.69         4.21 o                         
  18   5  -4        133.16        178.61        18.29 o                         
  19   5  -4         21.65         23.51         4.57 o                         
   0   6  -4       3771.61       3866.59        93.88 o                         
   1   6  -4        567.36        634.78        12.79 o                         
   2   6  -4       2343.74       2391.97        42.38 o                         
   3   6  -4        442.19        471.56        11.06 o                         
   4   6  -4       3655.06       3812.45        66.20 o                         
   5   6  -4        403.32        486.88        18.50 o                         
   6   6  -4        222.05        210.16         7.61 o                         
   7   6  -4        681.42        723.99        16.34 o                         
   8   6  -4       1275.55       1157.81        27.89 o                         
   9   6  -4       1916.55       2017.42        45.47 o                         
  10   6  -4          9.19         12.17         6.01 o                         
  11   6  -4        422.97        431.55        15.24 o                         
  12   6  -4        842.27        814.98        39.03 o                         
  13   6  -4       1014.59       1064.09        51.02 o                         
  14   6  -4          6.84          1.65         3.77 o                         
  15   6  -4        110.28        112.75         9.85 o                         
  16   6  -4          6.63         14.62         6.95 o                         
  17   6  -4          5.25          3.60         3.06 o                         
   1   7  -4        115.26        131.46         7.66 o                         
   2   7  -4        427.34        426.96         9.77 o                         
   3   7  -4        154.62        148.98         5.70 o                         
   4   7  -4        894.28        882.43        17.75 o                         
   5   7  -4        959.36        968.12        21.29 o                         
   6   7  -4       1131.27       1261.66        51.70 o                         
   7   7  -4        114.74        131.86        12.97 o                         
   8   7  -4        348.64        344.27        15.79 o                         
   9   7  -4        321.13        317.77        15.38 o                         
  10   7  -4        157.86        159.59        11.12 o                         
  11   7  -4       1218.64       1225.63        57.33 o                         
  12   7  -4         18.71         13.94         5.71 o                         
  13   7  -4         45.83         36.39        11.80 o                         
  14   7  -4        421.82        405.49        15.64 o                         
  15   7  -4        174.41        224.16        24.15 o                         
  16   7  -4        246.09        281.67        15.21 o                         
   0   8  -4        552.52        578.13        19.60 o                         
   1   8  -4        321.18        325.60         9.74 o                         
   2   8  -4        265.64        292.12         9.12 o                         
   3   8  -4        179.42        188.27        11.37 o                         
   4   8  -4        106.75        110.82         7.05 o                         
   5   8  -4        165.18        167.13         8.02 o                         
   6   8  -4        202.92        192.45        14.35 o                         
   7   8  -4        976.76        914.20        31.35 o                         
   8   8  -4        131.19        132.54        11.19 o                         
   9   8  -4        319.54        342.14        14.38 o                         
  10   8  -4        219.04        228.56        12.02 o                         
  11   8  -4        116.72        110.62         8.56 o                         
  12   8  -4        102.81         92.34        11.38 o                         
  13   8  -4        147.95        146.09         8.31 o                         
  14   8  -4        261.49        263.36        14.32 o                         
   1   9  -4        132.72        106.52        17.46 o                         
   2   9  -4         57.57         61.03         5.19 o                         
   3   9  -4         98.35        118.96        10.50 o                         
   4   9  -4          5.94          7.87         5.11 o                         
   5   9  -4         63.33         78.58         7.21 o                         
   6   9  -4        558.67        559.33        27.33 o                         
   7   9  -4         24.21         18.63         5.12 o                         
   8   9  -4         20.37         10.49         4.46 o                         
   9   9  -4         39.81         51.37         5.83 o                         
  10   9  -4        320.62        327.29        13.38 o                         
  11   9  -4         53.15         46.07         6.07 o                         
   0  10  -4        216.91        211.85        12.54 o                         
   1  10  -4         46.35         42.49         5.13 o                         
   2  10  -4          4.05          1.62         4.29 o                         
   3  10  -4        114.06        133.95        10.58 o                         
   4  10  -4          3.50          3.78        21.74 o                         
   5  10  -4         43.65         29.19        18.21 o                         
   6  10  -4          7.03          8.66         7.25 o                         
   7  10  -4         98.58         77.33        13.93 o                         
   2   0  -3        114.86         95.13         6.19 o                         
   4   0  -3       1965.79       1722.34        51.55 o                         
   6   0  -3        959.07        756.94        35.49 o                         
   8   0  -3       3306.27       3368.11        99.35 o                         
  10   0  -3        623.87        761.53        36.69 o                         
  12   0  -3       3070.93       3065.12       129.91 o                         
  14   0  -3       1301.56       1581.04       117.33 o                         
  16   0  -3       4110.62       3951.16       117.07 o                         
  18   0  -3        622.69        702.05        35.69 o                         
  20   0  -3         54.86         41.37         8.30 o                         
   0   1  -3        579.45        507.62        19.72 o                         
   1   1  -3       5984.65       5299.98       127.44 o                         
   2   1  -3          3.60         31.71         5.72 o                         
   3   1  -3       6041.28       5101.80       106.87 o                         
   4   1  -3       5250.03       5089.10        95.01 o                         
   5   1  -3       2863.77       2468.27        53.37 o                         
   6   1  -3       2216.34       2055.08        44.33 o                         
   7   1  -3       1118.91       1106.31        24.96 o                         
   8   1  -3         71.63         95.46         8.24 o                         
   9   1  -3        778.43        812.36        27.73 o                         
  10   1  -3       1088.65       1153.74        54.00 o                         
  11   1  -3       5352.67       5462.90       135.58 o                         
  12   1  -3        201.83        211.52        14.86 o                         
  13   1  -3        732.87        655.39        15.69 o                         
  14   1  -3        474.62        475.77        12.18 o                         
  15   1  -3        313.46        339.26        10.38 o                         
  16   1  -3        402.66        445.31        19.40 o                         
  17   1  -3        130.87        122.28        16.35 o                         
  18   1  -3        623.74        575.81        28.49 o                         
  19   1  -3        911.85        942.53        81.93 o                         
  20   1  -3        172.96        169.96        15.77 o                         
   2   2  -3       1146.85       1072.20        26.71 o                         
   3   2  -3      16595.15      15197.19       440.43 o                         
   4   2  -3       2378.42       2195.05        53.11 o                         
   5   2  -3       9877.15       9153.48       255.73 o                         
   6   2  -3       8474.49       8837.86       213.82 o                         
   7   2  -3       2831.55       3236.69        68.94 o                         
   8   2  -3        406.54        413.38        15.20 o                         
   9   2  -3       4023.47       3948.90        97.82 o                         
  10   2  -3        691.24        770.50        19.22 o                         
  11   2  -3        292.90        373.17        12.87 o                         
  12   2  -3         81.13         83.54         6.45 o                         
  13   2  -3        580.71        558.81        17.34 o                         
  14   2  -3       8313.86       8382.39       140.47 o                         
  15   2  -3         28.23         26.15         7.52 o                         
  16   2  -3        126.45        141.67         8.62 o                         
  17   2  -3        293.40        281.12        13.47 o                         
  18   2  -3        776.66        771.35        35.90 o                         
  19   2  -3        117.31        118.92         8.63 o                         
  20   2  -3         20.54         12.45         4.80 o                         
  21   2  -3          9.60          7.92         4.29 o                         
   0   3  -3       7387.57       7576.61       221.59 o                         
   1   3  -3       7589.72       6682.72       124.95 o                         
   2   3  -3       4654.55       4949.38        92.00 o                         
   3   3  -3       8908.87       8322.57       196.47 o                         
   4   3  -3        932.61        888.20        23.42 o                         
   5   3  -3       1449.96       1341.30        43.17 o                         
   6   3  -3       1275.69       1062.62        20.94 o                         
   7   3  -3       3108.26       2876.22        62.40 o                         
   8   3  -3       2102.99       2114.50        54.40 o                         
   9   3  -3        716.73        673.70        17.00 o                         
  10   3  -3        929.90       1060.66        22.27 o                         
  11   3  -3        187.57        201.03        12.16 o                         
  12   3  -3        472.77        453.01        22.91 o                         
  13   3  -3        287.78        293.43         8.81 o                         
  14   3  -3       5054.06       4897.48       100.54 o                         
  15   3  -3        193.55        195.85         9.63 o                         
  16   3  -3          6.33          4.30         7.35 o                         
  17   3  -3        412.56        422.15        13.82 o                         
  18   3  -3        257.55        268.34        21.64 o                         
  19   3  -3        214.65        215.57        14.49 o                         
  20   3  -3        195.59        229.31        13.87 o                         
   1   4  -3       5912.54       5712.03       119.39 o                         
   2   4  -3        217.89        213.82         5.50 o                         
   3   4  -3       2976.85       3085.75        53.36 o                         
   4   4  -3         56.92         59.09         4.39 o                         
   5   4  -3       4043.00       4125.31       105.49 o                         
   6   4  -3        984.92       1167.26        26.79 o                         
   7   4  -3       3310.26       3703.32        71.87 o                         
   8   4  -3        819.02        940.12        23.08 o                         
   9   4  -3        361.43        313.55        11.63 o                         
  10   4  -3        115.91        161.33        23.46 o                         
  11   4  -3        509.68        586.59        23.58 o                         
  12   4  -3       3101.14       3095.58        60.63 o                         
  13   4  -3        829.53        808.79        17.67 o                         
  14   4  -3        905.25        895.84        25.86 o                         
  15   4  -3        117.23        121.03         9.22 o                         
  16   4  -3        360.10        307.10        21.64 o                         
  17   4  -3       1150.86       1174.57        30.46 o                         
  18   4  -3        582.58        557.12        19.64 o                         
  19   4  -3        158.61        157.26        11.26 o                         
  20   4  -3        216.51        189.34        10.78 o                         
   0   5  -3         26.13         29.62         3.44 o                         
   1   5  -3       2200.65       2088.04        39.74 o                         
   2   5  -3        192.71        212.97         6.18 o                         
   3   5  -3        802.43        757.52        16.25 o                         
   4   5  -3        507.64        445.21         9.64 o                         
   5   5  -3       3410.51       3316.48        86.57 o                         
   6   5  -3        380.77        390.03        13.71 o                         
   7   5  -3        699.72        719.37        18.24 o                         
   8   5  -3        200.10        220.65         9.41 o                         
   9   5  -3        466.20        499.27        17.34 o                         
  10   5  -3        173.76        190.83        10.89 o                         
  11   5  -3        843.14        922.05        20.67 o                         
  12   5  -3        235.38        239.97        18.69 o                         
  13   5  -3       1291.47       1298.39        30.79 o                         
  14   5  -3        441.62        497.74        27.25 o                         
  15   5  -3       1412.71       1376.79        69.83 o                         
  16   5  -3         84.43         66.03         5.54 o                         
  17   5  -3        111.48        107.55         5.44 o                         
  18   5  -3        832.94        785.62        62.06 o                         
  19   5  -3         27.57         22.40         4.48 o                         
   1   6  -3       1329.16       1289.99        25.95 o                         
   2   6  -3        913.64        876.80        17.00 o                         
   3   6  -3        557.36        500.04        11.13 o                         
   4   6  -3       1852.30       1952.80        35.17 o                         
   5   6  -3       1098.28       1040.15        22.52 o                         
   6   6  -3         97.25        124.53         7.65 o                         
   7   6  -3        117.67        115.27         7.44 o                         
   8   6  -3        384.51        371.83        12.46 o                         
   9   6  -3        379.87        400.64        13.09 o                         
  10   6  -3        177.38        164.88        10.29 o                         
  11   6  -3        575.05        597.86        19.15 o                         
  12   6  -3        851.18        776.69        29.27 o                         
  13   6  -3        283.47        293.92        12.17 o                         
  14   6  -3        132.59        121.71         8.26 o                         
  15   6  -3        116.17        150.20        21.98 o                         
  16   6  -3        135.83        149.78        13.22 o                         
  17   6  -3         85.65        105.13         7.10 o                         
   0   7  -3        380.59        361.06        13.46 o                         
   1   7  -3         70.01         56.17         3.89 o                         
   2   7  -3        637.67        650.69        13.87 o                         
   3   7  -3         49.17         59.87         4.83 o                         
   4   7  -3       2169.97       2267.34        41.58 o                         
   5   7  -3       1150.75       1113.74        23.92 o                         
   6   7  -3        192.77        230.01        13.35 o                         
   7   7  -3        424.40        389.51        12.66 o                         
   8   7  -3        160.16        179.46        11.84 o                         
   9   7  -3        569.34        595.38        22.20 o                         
  10   7  -3        153.65        125.27        28.28 o                         
  11   7  -3        127.03        133.75        14.84 o                         
  12   7  -3         18.22         17.73         5.75 o                         
  13   7  -3        211.91        211.95        13.23 o                         
  14   7  -3        139.69        154.71         9.75 o                         
  15   7  -3        118.95        124.59         7.91 o                         
  16   7  -3        330.82        319.73        17.15 o                         
   1   8  -3        779.29        790.78        17.32 o                         
   2   8  -3          8.94          9.17         4.61 o                         
   3   8  -3        310.77        315.88        12.80 o                         
   4   8  -3        184.27        217.43        10.44 o                         
   5   8  -3        291.06        270.18        11.38 o                         
   6   8  -3         60.63         43.41        11.58 o                         
   7   8  -3        326.80        329.34        15.23 o                         
   8   8  -3        372.27        408.37        24.42 o                         
   9   8  -3        166.89        188.46        11.42 o                         
  10   8  -3        330.02        309.36        13.07 o                         
  11   8  -3        118.80        117.75        13.86 o                         
  12   8  -3        242.83        210.86        15.57 o                         
  13   8  -3        500.97        559.37        46.10 o                         
  14   8  -3        229.63        230.34        13.19 o                         
   0   9  -3        289.91        311.99        29.25 o                         
   1   9  -3        173.51        143.23         9.54 o                         
   2   9  -3        114.98        123.30         8.24 o                         
   3   9  -3        360.02        383.14        11.64 o                         
   4   9  -3        266.78        284.28        14.72 o                         
   5   9  -3         73.75         68.92         7.46 o                         
   6   9  -3         98.79        123.02        12.87 o                         
   7   9  -3        154.05        157.97         9.93 o                         
   8   9  -3         51.57         43.39         6.14 o                         
   9   9  -3         24.29         33.79         5.53 o                         
  10   9  -3        122.07        107.83         7.99 o                         
  11   9  -3         86.01        130.46        10.18 o                         
   1  10  -3        106.92        139.36         7.23 o                         
   2  10  -3         81.31         69.41         5.62 o                         
   4  10  -3        504.22        495.83        37.95 o                         
   5  10  -3          2.83          4.88        13.39 o                         
   6  10  -3          6.68          5.24        11.12 o                         
   7  10  -3         15.36          8.31        13.20 o                         
   2   0  -2       1612.86       1396.11        42.13 o                         
   6   0  -2       2233.16       2628.51        78.02 o                         
   8   0  -2       2355.99       2280.12        69.14 o                         
  10   0  -2        232.63        211.92        14.02 o                         
  12   0  -2       5725.06       5601.92       235.71 o                         
  14   0  -2       4147.66       4254.06       128.84 o                         
  16   0  -2        509.25        682.09        40.10 o                         
  18   0  -2        606.96        596.95        32.20 o                         
   1   1  -2       5082.93       4330.93        90.59 o                         
   2   1  -2       3367.11       2748.49        83.35 o                         
   5   1  -2       6741.13       6039.03       146.85 o                         
   6   1  -2        320.97        383.09        11.44 o                         
   7   1  -2        911.59        952.99        30.62 o                         
   8   1  -2        313.54        349.73        14.58 o                         
   9   1  -2       1392.53       1418.05        45.23 o                         
  11   1  -2       1388.59       1237.66        32.97 o                         
  12   1  -2          3.35          2.09         3.81 o                         
  13   1  -2         51.03        103.96         6.29 o                         
  14   1  -2        148.53        175.86         8.30 o                         
  15   1  -2       1170.65       1131.35        24.50 o                         
  16   1  -2        115.17        125.26         9.77 o                         
  17   1  -2        172.53        193.40        18.15 o                         
  18   1  -2        277.33        294.48        14.68 o                         
  19   1  -2         36.33         61.96         8.33 o                         
  20   1  -2         27.10         23.66         5.19 o                         
  21   1  -2         45.50         42.62         6.04 o                         
   2   2  -2       1246.19       1260.60        37.64 o                         
   3   2  -2      15158.17      13683.35       398.71 o                         
   4   2  -2       9887.25      10752.04       284.29 o                         
   5   2  -2       1069.55        979.81        31.11 o                         
   6   2  -2       1046.57       1010.08        26.65 o                         
   7   2  -2       5167.34       5031.52       108.21 o                         
   8   2  -2       2352.87       2364.04        50.95 o                         
   9   2  -2        967.58       1136.28        30.26 o                         
  10   2  -2        797.50        934.45        25.28 o                         
  11   2  -2       1154.02       1097.08        29.46 o                         
  12   2  -2         35.79         30.12         3.92 o                         
  13   2  -2         87.25        119.08         6.02 o                         
  15   2  -2        627.73        646.58        20.22 o                         
  16   2  -2        285.40        339.44        17.63 o                         
  17   2  -2        374.70        400.11        13.58 o                         
  18   2  -2        855.20        856.77        25.38 o                         
  19   2  -2        396.43        351.06        11.52 o                         
  20   2  -2          6.65         10.30         4.52 o                         
  21   2  -2        137.05        129.24         8.34 o                         
   1   3  -2      20093.21      19330.03       352.02 o                         
   2   3  -2      19481.69      20940.04       386.07 o                         
   3   3  -2       3005.85       2846.39        60.33 o                         
   4   3  -2       2289.67       2287.60        70.25 o                         
   5   3  -2       2228.88       2063.76        57.11 o                         
   6   3  -2       4071.04       4494.33       109.43 o                         
   7   3  -2        710.72        753.05        17.98 o                         
   8   3  -2       1266.77       1306.55        34.25 o                         
   9   3  -2        177.07        171.31         8.72 o                         
  10   3  -2       2041.48       2146.81        47.71 o                         
  11   3  -2       1089.50       1024.31        24.87 o                         
  12   3  -2        325.41        309.88        16.56 o                         
  13   3  -2        426.65        445.46        20.14 o                         
  14   3  -2       1971.45       1976.41        62.97 o                         
  15   3  -2        262.49        274.42        15.95 o                         
  16   3  -2       1214.74       1088.02        29.15 o                         
  17   3  -2         81.13         99.90         8.86 o                         
  18   3  -2         81.37         93.89         6.55 o                         
  19   3  -2        211.11        222.50        10.62 o                         
  20   3  -2        461.00        449.17        21.53 o                         
   0   4  -2         60.94         64.12         5.78 o                         
   1   4  -2       4202.19       4246.38        89.60 o                         
   2   4  -2       9157.82      10104.86       188.44 o                         
   3   4  -2       1446.10       1421.10        37.61 o                         
   4   4  -2       1602.08       1653.58        29.19 o                         
   5   4  -2       1057.21        971.78        22.70 o                         
   6   4  -2       1646.91       1627.84        31.96 o                         
   7   4  -2       2884.09       2841.23        61.86 o                         
   9   4  -2        353.59        402.13        11.89 o                         
  10   4  -2       1854.40       1930.97        49.46 o                         
  11   4  -2        735.70        748.34        24.05 o                         
  12   4  -2        105.57        172.75        15.84 o                         
  13   4  -2         74.47         96.72         6.32 o                         
  14   4  -2        311.94        333.25        13.80 o                         
  15   4  -2         31.78         42.38         4.45 o                         
  16   4  -2        410.22        382.56        24.05 o                         
  17   4  -2         66.60         85.59         5.99 o                         
  19   4  -2         13.92         15.51         5.03 o                         
  20   4  -2        114.36        108.67         7.75 o                         
   1   5  -2       3013.09       2930.90        50.36 o                         
   2   5  -2       9653.38      10402.48       213.73 o                         
   3   5  -2        323.94        326.78         8.61 o                         
   4   5  -2        103.59        126.71         4.42 o                         
   5   5  -2       4504.83       4635.75        99.76 o                         
   6   5  -2        325.47        346.50        10.63 o                         
   7   5  -2        307.02        334.79        15.49 o                         
   8   5  -2         33.26         29.25         4.75 o                         
   9   5  -2        628.00        705.67        22.11 o                         
  10   5  -2       2272.93       2259.30        55.81 o                         
  11   5  -2       2352.32       2471.08        49.15 o                         
  12   5  -2        277.09        237.80        18.57 o                         
  13   5  -2         89.83         94.58         7.88 o                         
  14   5  -2         76.89        100.85        22.69 o                         
  15   5  -2        344.90        346.91        12.22 o                         
  16   5  -2         64.89         67.66         5.63 o                         
  17   5  -2         82.75         83.34         5.08 o                         
  18   5  -2        198.28        214.14        28.31 o                         
  19   5  -2         73.13         82.85         7.67 o                         
   0   6  -2        135.17        168.10         7.72 o                         
   1   6  -2        268.19        262.84         7.69 o                         
   2   6  -2        410.22        438.07         9.84 o                         
   3   6  -2        223.05        235.28         6.81 o                         
   4   6  -2        392.20        391.20         9.39 o                         
   5   6  -2        549.03        629.19        15.64 o                         
   6   6  -2        313.43        322.88        12.55 o                         
   7   6  -2        273.27        253.12         9.05 o                         
   8   6  -2         33.41         30.81         4.32 o                         
   9   6  -2        375.72        396.08        11.68 o                         
  10   6  -2        367.65        366.64        16.46 o                         
  11   6  -2        749.07        762.96        22.96 o                         
  12   6  -2         54.75         40.75         6.02 o                         
  13   6  -2        604.87        653.75        24.20 o                         
  14   6  -2        435.62        401.52        16.47 o                         
  15   6  -2        517.95        540.83        62.16 o                         
  16   6  -2        103.36        110.36        14.43 o                         
  17   6  -2        280.38        301.89        12.09 o                         
  18   6  -2         15.27          6.74         3.47 o                         
   1   7  -2        386.13        375.84         8.71 o                         
   2   7  -2        193.90        221.95         6.63 o                         
   3   7  -2         85.38        100.94        10.27 o                         
   4   7  -2        935.76       1001.85        17.84 o                         
   5   7  -2        383.16        458.09        13.62 o                         
   6   7  -2          6.59         14.30         6.32 o                         
   7   7  -2        853.09        863.48        25.04 o                         
   8   7  -2         54.09         42.40         6.87 o                         
   9   7  -2         23.85         28.40         5.37 o                         
  10   7  -2        222.12        214.14        14.96 o                         
  11   7  -2        171.93        147.23        15.55 o                         
  12   7  -2        313.90        287.50        13.04 o                         
  13   7  -2        353.41        347.89        14.72 o                         
  14   7  -2          3.70          6.14         4.09 o                         
  15   7  -2         21.91         15.02         3.80 o                         
  16   7  -2         78.04         73.18         7.68 o                         
   0   8  -2        659.12        638.64        21.35 o                         
   1   8  -2        223.97        247.10         8.90 o                         
   2   8  -2        196.50        190.83         6.66 o                         
   3   8  -2         16.03         30.56         4.43 o                         
   4   8  -2          1.60          0.39         4.79 o                         
   5   8  -2        146.36        138.54         8.90 o                         
   6   8  -2          2.83          8.41         5.95 o                         
   7   8  -2          2.66          6.92         5.86 o                         
   8   8  -2        506.26        544.81        29.06 o                         
   9   8  -2        412.62        429.69        17.08 o                         
  10   8  -2          7.99          8.31         5.33 o                         
  11   8  -2        104.86         92.42         9.55 o                         
  12   8  -2         45.49         50.36         8.02 o                         
  13   8  -2         77.79         79.48         6.22 o                         
  14   8  -2        648.65        610.35        29.75 o                         
   1   9  -2         67.42         68.88         7.33 o                         
   2   9  -2        254.48        247.73         9.87 o                         
   3   9  -2         74.97         90.69         6.15 o                         
   4   9  -2        108.49        104.42         7.37 o                         
   5   9  -2        268.53        263.58        19.02 o                         
   6   9  -2        377.91        397.64        22.81 o                         
   7   9  -2        416.62        404.62        16.09 o                         
   8   9  -2          8.15          7.18         3.82 o                         
   9   9  -2        256.46        239.52        17.85 o                         
  10   9  -2         97.54         93.63         6.79 o                         
  11   9  -2         10.72         10.65         3.95 o                         
   0  10  -2          8.09         -4.31         4.31 o                         
   1  10  -2        140.96        144.55         8.29 o                         
   2  10  -2         11.85          7.15         3.45 o                         
   4  10  -2         15.43         19.09        23.03 o                         
   5  10  -2         12.60          7.24        13.74 o                         
   6  10  -2         71.17         68.22        12.40 o                         
   7  10  -2         57.62         44.97        14.11 o                         
   2   0  -1        198.87        202.24         7.58 o                         
   4   0  -1       1542.08       1441.40        43.44 o                         
   6   0  -1       5824.15       5921.89       172.69 o                         
  10   0  -1       3990.64       3591.54       153.83 o                         
  12   0  -1        107.54        140.86        13.19 o                         
  14   0  -1       6402.03       5901.26       179.52 o                         
  16   0  -1       1061.24        986.19        52.10 o                         
  18   0  -1        118.74        155.05        10.55 o                         
  20   0  -1        359.47        376.77        14.56 o                         
   0   1  -1        157.57        152.41         7.08 o                         
   1   1  -1       2294.59       1915.97        45.22 o                         
   2   1  -1        245.21        227.72         8.74 o                         
   4   1  -1      13166.06      12873.88       283.93 o                         
   5   1  -1       4312.52       3978.97       115.86 o                         
   6   1  -1         22.51         27.41         3.05 o                         
   7   1  -1          8.23         15.14         3.96 o                         
   8   1  -1         13.34         10.34         5.39 o                         
   9   1  -1       1760.58       1755.66        55.85 o                         
  10   1  -1        694.20        523.18        28.05 o                         
  11   1  -1        855.90        775.22        22.08 o                         
  12   1  -1         81.08         88.66        17.46 o                         
  13   1  -1        537.41        504.33        13.34 o                         
  14   1  -1       1470.26       1453.60        25.62 o                         
  15   1  -1       1267.32       1278.42        24.58 o                         
  16   1  -1         52.18         69.00        10.84 o                         
  17   1  -1       1753.78       1913.74        42.94 o                         
  18   1  -1        789.64        712.44        16.25 o                         
  19   1  -1        113.16        120.50         5.16 o                         
  20   1  -1         35.07         37.28         3.72 o                         
  21   1  -1         30.58         22.05         4.72 o                         
   1   2  -1       7109.27       6110.63       126.38 o                         
   2   2  -1       9195.91       9232.55       220.90 o                         
   3   2  -1      22793.60      21523.13       631.00 o                         
   4   2  -1       4093.01       3879.50        72.35 o                         
   5   2  -1       2746.45       2539.64        97.02 o                         
   6   2  -1       6037.87       6009.69       132.94 o                         
   7   2  -1       4965.57       5154.53       227.03 o                         
   8   2  -1       1533.49       1475.35        33.14 o                         
   9   2  -1        527.54        598.07        17.76 o                         
  10   2  -1       1134.63       1153.83        27.14 o                         
  11   2  -1       3139.84       3079.05        76.60 o                         
  12   2  -1        248.67        208.09         9.19 o                         
  13   2  -1        418.01        433.83        11.90 o                         
  14   2  -1        234.74        241.72         9.69 o                         
  15   2  -1        359.95        364.43        19.38 o                         
  16   2  -1       1518.42       1610.61        29.72 o                         
  17   2  -1       1064.19       1127.11        30.48 o                         
  18   2  -1        554.36        538.30        20.43 o                         
  19   2  -1        189.47        218.94         7.63 o                         
  20   2  -1         16.12         14.85         5.07 o                         
  21   2  -1        124.45        113.25         7.78 o                         
   0   3  -1        500.92        510.36        16.63 o                         
   1   3  -1      20447.74      18697.34       349.49 o                         
   2   3  -1        729.85        808.67        15.87 o                         
   3   3  -1       1523.24       1403.94        34.75 o                         
   4   3  -1        107.62         88.87         3.39 o                         
   5   3  -1        961.03        962.31        31.18 o                         
   6   3  -1        163.54        143.39         4.72 o                         
   7   3  -1        539.29        565.01        14.11 o                         
   8   3  -1        490.80        435.21        14.18 o                         
   9   3  -1        767.33        662.44        19.86 o                         
  10   3  -1        806.19        883.25        24.55 o                         
  11   3  -1        329.66        289.30        10.26 o                         
  12   3  -1       1406.17       1384.26        53.26 o                         
  13   3  -1       1085.99       1088.40        23.86 o                         
  15   3  -1        330.90        354.94        14.98 o                         
  16   3  -1        398.78        437.67        11.46 o                         
  17   3  -1        220.26        215.05        10.12 o                         
  18   3  -1         24.14         15.58         3.59 o                         
  19   3  -1         72.22         76.43         5.64 o                         
  20   3  -1        773.99        818.47        36.13 o                         
   1   4  -1       5812.23       5653.96       118.15 o                         
   2   4  -1       1476.19       1696.34        32.61 o                         
   3   4  -1       1027.93        934.89        18.69 o                         
   4   4  -1         65.42         65.03         4.09 o                         
   5   4  -1        401.17        414.11         9.28 o                         
   6   4  -1       2614.38       2789.61        53.35 o                         
   7   4  -1       2045.99       2443.26        60.64 o                         
   8   4  -1       1373.84       1432.07        45.32 o                         
   9   4  -1        695.08        689.34        20.69 o                         
  10   4  -1        336.27        299.42        12.31 o                         
  11   4  -1        583.42        608.16        19.75 o                         
  12   4  -1       2497.11       2546.26        50.70 o                         
  13   4  -1        586.37        621.58        13.19 o                         
  14   4  -1        801.88        785.87        20.58 o                         
  15   4  -1        289.95        293.95        13.84 o                         
  16   4  -1         87.63         96.63        21.74 o                         
  17   4  -1        437.02        423.97        13.19 o                         
  18   4  -1        875.55        823.22        52.02 o                         
  19   4  -1         26.46         35.60         5.76 o                         
  20   4  -1          6.85         13.50         3.89 o                         
   0   5  -1        695.91        672.37        18.35 o                         
   1   5  -1       3772.32       3746.66        63.52 o                         
   2   5  -1       4000.85       4216.82        88.97 o                         
   3   5  -1       3486.68       3700.07        69.97 o                         
   4   5  -1        904.91       1045.26        19.48 o                         
   5   5  -1       1214.99       1255.08        25.78 o                         
   6   5  -1        470.23        508.49        11.68 o                         
   7   5  -1       1084.53       1143.44        31.04 o                         
   8   5  -1       2728.33       2719.76        69.00 o                         
   9   5  -1        561.52        628.51        25.28 o                         
  10   5  -1        761.14        742.26        22.44 o                         
  11   5  -1        655.47        676.55        14.97 o                         
  12   5  -1        525.96        545.34        22.56 o                         
  13   5  -1        462.59        468.23        16.32 o                         
  14   5  -1        557.78        554.67        17.31 o                         
  15   5  -1        222.03        229.79        11.39 o                         
  16   5  -1        242.50        325.58        11.37 o                         
  17   5  -1         25.92         20.21         4.19 o                         
  18   5  -1         10.51          7.89         4.15 o                         
  19   5  -1         45.01         63.54         6.07 o                         
   1   6  -1       1798.80       1973.81        38.29 o                         
   2   6  -1        663.81        648.64        13.18 o                         
   3   6  -1        540.70        514.07        11.38 o                         
   4   6  -1        395.50        397.51        10.59 o                         
   5   6  -1        208.00        207.02         6.02 o                         
   6   6  -1         46.89         87.40         6.23 o                         
   7   6  -1        579.87        628.25        14.01 o                         
   8   6  -1        145.18        173.67         9.74 o                         
   9   6  -1        472.64        438.84        12.33 o                         
  10   6  -1        563.00        593.90        31.83 o                         
  11   6  -1        111.86        100.01         8.61 o                         
  12   6  -1         29.45         20.52         5.29 o                         
  13   6  -1        902.81        915.72        31.25 o                         
  14   6  -1        816.80        812.60        27.69 o                         
  15   6  -1        117.62        128.47         9.23 o                         
  16   6  -1         11.69         20.89         7.32 o                         
  17   6  -1         83.29         84.65        10.01 o                         
  18   6  -1        124.70        107.08         7.44 o                         
   0   7  -1         12.13         11.29         8.41 o                         
   1   7  -1        136.02        132.93         5.33 o                         
   2   7  -1        163.26        166.77         5.85 o                         
   3   7  -1        520.09        520.16        12.25 o                         
   4   7  -1       2294.53       2378.21        42.39 o                         
   5   7  -1         43.61         44.32         4.70 o                         
   6   7  -1        109.44        114.06         8.46 o                         
   7   7  -1        233.74        224.15        11.04 o                         
   8   7  -1        448.54        493.64        29.11 o                         
   9   7  -1         24.01         13.96         4.87 o                         
  10   7  -1         51.23         58.16         6.45 o                         
  11   7  -1        441.96        468.77        28.54 o                         
  12   7  -1        172.60        181.36        11.29 o                         
  13   7  -1        233.09        248.83        11.85 o                         
  14   7  -1         41.52         51.94         6.06 o                         
  15   7  -1          5.90          5.95         3.57 o                         
  16   7  -1         45.89         29.54         6.04 o                         
   1   8  -1        157.80        136.89         6.92 o                         
   2   8  -1         19.36         24.19         4.69 o                         
   3   8  -1        262.44        268.40         9.09 o                         
   4   8  -1          8.36          8.68         5.28 o                         
   5   8  -1         60.45         72.59         7.02 o
[truncated: 416,908 more chars]
